# Supplementary material for: CDKN2A-Inactivated Pancreatic Ductal Adenocarcinoma Exhibits Therapeutic Sensitivity to Paclitaxel: A Bioinformatics Study
Source: J Clin Med. 2020 Dec 12;9(12):4019. doi: 10.3390/jcm9124019 (PMC7763913; doi:10.3390/jcm9124019)
Supplement: Supplementary file 1 [file jcm-09-04019-s001.zip]

Archive with 6 entries (5 files):
- jcm-1006906supple/
- jcm-1006906supple/Supplementary Figures.pdf
- jcm-1006906supple/Table-S1-TCGA-data.xlsx
- jcm-1006906supple/Table-S2-Organoid-response.xlsx
- jcm-1006906supple/Table-S3-DEGs.xlsx
- jcm-1006906supple/Table-S4-CTRP.xlsx
