# Supplementary material for: CDKN2A-Inactivated Pancreatic Ductal Adenocarcinoma Exhibits Therapeutic Sensitivity to Paclitaxel: A Bioinformatics Study
Source: J Clin Med. 2020 Dec 12;9(12):4019. doi: 10.3390/jcm9124019 (PMC7763913; doi:10.3390/jcm9124019)
Supplement: Supplementary file 1 [file jcm-09-04019-s001.zip › jcm-1006906supple/Table-S1-TCGA-data.xlsx]

## Sheet: Note
Table S1. Cancer genomics data for cancer patients. (a) Pancreatic adenocarcinoma (PAAD), (b) Glioblastoma multiforme (GBM), (c) Head and neck squamous cell carcinoma (HNSC), (d) Esophageal carcinoma (ESCA), (e) Skin cutaneous melanoma (SKCM), (f) Lung squamous cell carcinoma (LUSC), and (g) Bladder urothelial carcinoma (BLCA). Data source: The Cancer Genome Atlas (TCGA) data from the cBioPortal …

## Sheet: (a) PAAD
Sample Id	Copy number variation	Mutations	Classification	mRNA (z-scores)	Group (CDKN2A mRNA)	Primary therapy outcome	Survival status	Survival time (months)
TCGA-2J-AAB4-01	Diploid	Wildtype	WT	1.9166	High	Complete Remission/Response (CR)	censored	23.9669
TCGA-2J-AAB8-01	Diploid	Wildtype	WT	0.4975	High	nd	censored	2.63011
TCGA-2J-AAB9-01	Diploid	Wildtype	WT	-0.4388	Low	Complete Remission/Response (CR)	deceased	20.6135
TCGA-2J-AABR-01	Diploid	Wildtype	WT	-0.499	Low	Progressive Disease (PD)	censored	14.3998
TCGA-2J-AABV-01	Diploid	Wildtype	WT	-0.2918	High	Progressive Disease (PD)	deceased	21.4354
TCGA-3A-A9I7-01	Diploid	Wildtype	WT	2.1159	High	nd	censored	43.4954
TCGA-3A-A9IC-01	Diploid	Wildtype	WT	1.9265	High	Stable Disease (SD)	deceased	24.2627
TCGA-3A-A9IJ-01	Diploid	Wildtype	WT	-0.3945	Low	Complete Remission/Response (CR)	censored	60.9528
TCGA-3A-A9IL-01	Diploid	Wildtype	WT	-0.3096	High	nd	censored	90.1141
TCGA-3A-A9IN-01	Diploid	Wildtype	WT	-0.0344	High	Complete Remission/Response (CR)	censored	68.5143
TCGA-3A-A9IO-01	Diploid	Wildtype	WT	-0.4078	Low	nd	censored	63.8459
TCGA-3A-A9IR-01	Diploid	Wildtype	WT	-0.4927	Low	Complete Remission/Response (CR)	censored	50.6953
TCGA-3A-A9IS-01	Diploid	Wildtype	WT	-0.5544	Low	nd	censored	32.8106
TCGA-F2-7273-01	Diploid	Wildtype	WT	-0.5166	Low	Progressive Disease (PD)	deceased	19.4628
TCGA-F2-A7TX-01	Diploid	Wildtype	WT	-0.1541	High	Progressive Disease (PD)	deceased	3.12325
TCGA-FB-A4P5-01	Diploid	Wildtype	WT	-0.5009	Low	nd	deceased	5.88487
TCGA-H6-A45N-01	Diploid	Wildtype	WT	-0.3946	Low	Progressive Disease (PD)	deceased	13.8409
TCGA-HV-A5A5-01	Diploid	Wildtype	WT	1.5209	High	Complete Remission/Response (CR)	censored	9.50127
TCGA-HV-A7OP-01	Diploid	Wildtype	WT	-0.5664	Low	nd	censored	32.1531
TCGA-HZ-7920-01	Diploid	Wildtype	WT	-0.3719	High	Complete Remission/Response (CR)	deceased	7.75882
TCGA-HZ-7924-01	Diploid	Wildtype	WT	-0.562	Low	Complete Remission/Response (CR)	censored	27.6161
TCGA-HZ-8001-01	Diploid	Wildtype	WT	-0.4269	Low	Complete Remission/Response (CR)	censored	23.2107
TCGA-HZ-8002-01	Diploid	Wildtype	WT	-0.0644	High	nd	deceased	12.0327
TCGA-HZ-8003-01	Diploid	Wildtype	WT	-0.571	Low	Complete Remission/Response (CR)	deceased	19.5943
TCGA-HZ-8317-01	Diploid	Wildtype	WT	-0.5652	Low	Progressive Disease (PD)	deceased	12.4273
TCGA-HZ-8638-01	Diploid	Wildtype	WT	-0.5167	Low	Complete Remission/Response (CR)	deceased	4.96433
TCGA-HZ-A49H-01	Diploid	Wildtype	WT	-0.1361	High	Complete Remission/Response (CR)	censored	16.1423
TCGA-HZ-A77P-01	Diploid	Wildtype	WT	-0.5055	Low	Complete Remission/Response (CR)	censored	10.8492
TCGA-IB-7644-01	Diploid	Wildtype	WT	-0.5497	Low	Progressive Disease (PD)	deceased	12.9533
TCGA-IB-7651-01	Diploid	Wildtype	WT	-0.2453	High	Complete Remission/Response (CR)	deceased	19.8244
TCGA-IB-7888-01	Diploid	Wildtype	WT	-0.2248	High	Stable Disease (SD)	deceased	43.7913
TCGA-IB-7891-01	Diploid	Wildtype	WT	0.203	High	nd	deceased	30.0161
TCGA-IB-7897-01	Diploid	Wildtype	WT	-0.4787	Low	Progressive Disease (PD)	deceased	15.9779
TCGA-IB-8126-01	Diploid	Wildtype	WT	-0.5525	Low	nd	censored	15.1889
TCGA-IB-A5SO-01	Diploid	Wildtype	WT	-0.4375	Low	Progressive Disease (PD)	deceased	11.9999
TCGA-IB-A5SQ-01	Diploid	Wildtype	WT	-0.3621	High	Complete Remission/Response (CR)	deceased	7.19992
TCGA-IB-A5ST-01	Diploid	Wildtype	WT	-0.329	High	Complete Remission/Response (CR)	censored	20.8765
TCGA-IB-AAUM-01	Diploid	Wildtype	WT	-0.5111	Low	Partial Remission/Response (PR)	censored	0.263011
TCGA-IB-AAUP-01	Diploid	Wildtype	WT	-0.5059	Low	Complete Remission/Response (CR)	censored	14.1697
TCGA-IB-AAUQ-01	Diploid	Wildtype	WT	5.8603	High	Partial Remission/Response (PR)	deceased	6.01637
TCGA-IB-AAUR-01	Diploid	Wildtype	WT	-0.3805	Low	Partial Remission/Response (PR)	censored	11.1122
TCGA-IB-AAUS-01	Diploid	Wildtype	WT	-0.1864	High	nd	censored	7.39718
TCGA-IB-AAUV-01	Diploid	Wildtype	WT	-0.3002	High	Complete Remission/Response (CR)	censored	13.282
TCGA-IB-AAUW-01	Diploid	Wildtype	WT	-0.1136	High	Complete Remission/Response (CR)	deceased	7.56156
TCGA-LB-A9Q5-01	Diploid	Wildtype	WT	0.407	High	nd	deceased	10.2903
TCGA-Q3-A5QY-01	Diploid	Wildtype	WT	-0.3973	Low	nd	censored	13.6766
TCGA-S4-A8RO-01	Diploid	Wildtype	WT	0.8957	High	Complete Remission/Response (CR)	censored	17.2601
TCGA-US-A774-01	Diploid	Wildtype	WT	-0.5044	Low	Progressive Disease (PD)	deceased	22.8491
TCGA-US-A776-01	Diploid	Wildtype	WT	-0.4777	Low	Complete Remission/Response (CR)	censored	39.9776
TCGA-XD-AAUG-01	Diploid	Wildtype	WT	-0.2107	High	nd	censored	13.8081
TCGA-XD-AAUH-01	Diploid	Wildtype	WT	0.3182	High	nd	censored	12.9862
TCGA-XN-A8T5-01	Diploid	Wildtype	WT	-0.1899	High	Progressive Disease (PD)	censored	23.671
TCGA-Z5-AAPL-01	Diploid	Wildtype	WT	-0.4834	Low	Complete Remission/Response (CR)	censored	15.3533
TCGA-2J-AABP-01	Gain	Wildtype	WT	4.887	High	Not used	censored	15.2218
TCGA-2L-AAQM-01	Gain	Wildtype	WT	-0.0561	High	Not used	censored	45.468
TCGA-2J-AABF-01	Shallow Deletion	R80*	MUT	-0.0302	High	Progressive Disease (PD)	deceased	22.7176
TCGA-2J-AABK-01	Diploid	R80*	MUT	0.5512	High	Complete Remission/Response (CR)	censored	15.9122
TCGA-2L-AAQE-01	Shallow Deletion	H83Y	MUT	2.9628	High	Progressive Disease (PD)	deceased	22.4874
TCGA-2L-AAQJ-01	Shallow Deletion	T18_A19dup	MUT	4.2376	High	Progressive Disease (PD)	deceased	12.9533
TCGA-3A-A9IB-01	Shallow Deletion	V28_E33del	MUT	4.4631	High	nd	deceased	7.3643
TCGA-3A-A9IH-01	Shallow Deletion	E88Gfs*59	MUT	3.9099	High	nd	censored	33.5668
TCGA-3A-A9IU-01	Shallow Deletion	E120*	MUT	0.2324	High	nd	deceased	15.0574
TCGA-3E-AAAY-01	Diploid	E27Gfs*26	MUT	0.2067	High	Complete Remission/Response (CR)	censored	75.1225
TCGA-F2-6879-01	Shallow Deletion	T18Gfs*23	MUT	0.1836	High	Complete Remission/Response (CR)	deceased	10.9807
TCGA-F2-A8YN-01	Shallow Deletion	T18_A19delinsI	MUT	2.2102	High	Progressive Disease (PD)	censored	16.9971
TCGA-FB-A545-01	Shallow Deletion	L97_H98del	MUT	4.072	High	Complete Remission/Response (CR)	deceased	24.0655
TCGA-FB-A78T-01	Shallow Deletion	E69Afs*74	MUT	2.5482	High	Complete Remission/Response (CR)	deceased	12.3286
TCGA-FB-AAQ2-01	Shallow Deletion	Y44*	MUT	1.4625	High	Progressive Disease (PD)	deceased	5.03008
TCGA-H6-8124-01	Shallow Deletion	W15*, D14G	MUT	2.4718	High	Complete Remission/Response (CR)	censored	12.8875
TCGA-HV-A5A6-01	Shallow Deletion	M54del	MUT	3.1991	High	Progressive Disease (PD)	deceased	66.9363
TCGA-HV-A7OL-01	Shallow Deletion	R80*	MUT	0.3508	High	Stable Disease (SD)	censored	8.28484
TCGA-HZ-7926-01	Diploid	E119*	MUT	0.1409	High	Progressive Disease (PD)	deceased	17.03
TCGA-HZ-A49G-01	Shallow Deletion	E119K	MUT	-0.4754	Low	Progressive Disease (PD)	censored	21.6984
TCGA-HZ-A4BH-01	Shallow Deletion	H83D	MUT	2.1447	High	nd	censored	6.37801
TCGA-HZ-A77O-01	Shallow Deletion	H83Y	MUT	5.2071	High	Complete Remission/Response (CR)	deceased	5.26022
TCGA-HZ-A8P0-01	Shallow Deletion	R58*	MUT	-0.2117	High	nd	censored	0
TCGA-HZ-A9TJ-01	Shallow Deletion	N42I	MUT	5.5475	High	nd	censored	19.8244
TCGA-IB-7649-01	Shallow Deletion	G111Afs*3	MUT	-0.1105	High	Partial Remission/Response (PR)	deceased	15.3533
TCGA-IB-7886-01	Shallow Deletion	R80*	MUT	-0.3662	High	nd	deceased	4.04379
TCGA-IB-7889-01	Diploid	R80*	MUT	-0.1703	High	Progressive Disease (PD)	deceased	15.8135
TCGA-IB-8127-01	Shallow Deletion	E88*	MUT	0.2462	High	Complete Remission/Response (CR)	censored	17.1615
TCGA-IB-A5SS-01	Shallow Deletion	R58*	MUT	0.1992	High	Complete Remission/Response (CR)	deceased	15.1231
TCGA-IB-A6UG-01	Diploid	R80*	MUT	0.7532	High	Partial Remission/Response (PR)	deceased	1.34793
TCGA-IB-A7M4-01	Shallow Deletion	G23Vfs*3	MUT	2.9441	High	Complete Remission/Response (CR)	censored	15.8793
TCGA-M8-A5N4-01	Shallow Deletion	W15_A21del, A13T	MUT	1.7624	High	Partial Remission/Response (PR)	censored	19.1998
TCGA-OE-A75W-01	Shallow Deletion	H83Y	MUT	3.1198	High	Progressive Disease (PD)	deceased	8.77799
TCGA-RB-AA9M-01	Shallow Deletion	G23C	MUT	0.5686	High	Progressive Disease (PD)	censored	9.40264
TCGA-US-A77G-01	Shallow Deletion	Q50*	MUT	1.1529	High	nd	deceased	0.394516
TCGA-YB-A89D-01	Diploid	E88Rfs*58	MUT	2.3446	High	Complete Remission/Response (CR)	censored	11.5067
TCGA-2J-AABE-01	Shallow Deletion	Wildtype	LOSS	-0.459	Low	Complete Remission/Response (CR)	censored	22.2244
TCGA-2J-AABH-01	Shallow Deletion	Wildtype	LOSS	0.9605	High	Complete Remission/Response (CR)	censored	42.3119
TCGA-2J-AABI-01	Shallow Deletion	Wildtype	LOSS	3.0935	High	Progressive Disease (PD)	censored	31.8572
TCGA-2L-AAQA-01	Shallow Deletion	Wildtype	LOSS	0.5288	High	Progressive Disease (PD)	deceased	4.70132
TCGA-3A-A9I5-01	Shallow Deletion	Wildtype	LOSS	-0.0033	High	Complete Remission/Response (CR)	censored	58.9802
TCGA-3A-A9I9-01	Shallow Deletion	Wildtype	LOSS	-0.3405	High	Stable Disease (SD)	deceased	20.8436
TCGA-3E-AAAZ-01	Shallow Deletion	Wildtype	LOSS	-0.2449	High	nd	deceased	71.7362
TCGA-F2-A44H-01	Shallow Deletion	Wildtype	LOSS	-0.5219	Low	Complete Remission/Response (CR)	censored	19.2655
TCGA-FB-A7DR-01	Shallow Deletion	Wildtype	LOSS	-0.5589	Low	Complete Remission/Response (CR)	deceased	11.6054
TCGA-FB-AAPQ-01	Shallow Deletion	Wildtype	LOSS	0.2792	High	Progressive Disease (PD)	deceased	37.1503
TCGA-FB-AAPS-01	Shallow Deletion	Wildtype	LOSS	-0.0903	High	nd	censored	7.49581
TCGA-FB-AAPY-01	Shallow Deletion	Wildtype	LOSS	1.1148	High	Complete Remission/Response (CR)	deceased	34.8161
TCGA-FB-AAQ1-01	Shallow Deletion	Wildtype	LOSS	4.6796	High	Stable Disease (SD)	deceased	4.04379
TCGA-FB-AAQ6-01	Shallow Deletion	Wildtype	LOSS	0.7577	High	Progressive Disease (PD)	deceased	8.02183
TCGA-HV-AA8X-01	Shallow Deletion	Wildtype	LOSS	0.0748	High	Stable Disease (SD)	deceased	17.4902
TCGA-HZ-7289-01	Shallow Deletion	Wildtype	LOSS	1.1691	High	nd	deceased	21.7313
TCGA-HZ-7918-01	Shallow Deletion	Wildtype	LOSS	-0.5295	Low	Complete Remission/Response (CR)	censored	31.8572
TCGA-HZ-7925-01	Shallow Deletion	Wildtype	LOSS	-0.4456	Low	Complete Remission/Response (CR)	deceased	20.1861
TCGA-HZ-8005-01	Shallow Deletion	Wildtype	LOSS	4.8687	High	Progressive Disease (PD)	deceased	3.94516
TCGA-HZ-8637-01	Shallow Deletion	Wildtype	LOSS	-0.3278	High	Complete Remission/Response (CR)	deceased	16.9971
TCGA-HZ-A8P1-01	Shallow Deletion	Wildtype	LOSS	-0.4058	Low	nd	censored	0.230134
TCGA-IB-7645-01	Shallow Deletion	Wildtype	LOSS	-0.3709	High	Progressive Disease (PD)	deceased	49.3803
TCGA-IB-7647-01	Shallow Deletion	Wildtype	LOSS	-0.2072	High	Progressive Disease (PD)	deceased	21.8957
TCGA-IB-7652-01	Shallow Deletion	Wildtype	LOSS	-0.358	High	Complete Remission/Response (CR)	censored	36.69
TCGA-IB-7885-01	Shallow Deletion	Wildtype	LOSS	-0.5104	Low	Complete Remission/Response (CR)	censored	41.3256
TCGA-IB-A5SP-01	Shallow Deletion	Wildtype	LOSS	0.9476	High	nd	censored	15.8464
TCGA-IB-AAUN-01	Shallow Deletion	Wildtype	LOSS	0.1737	High	Complete Remission/Response (CR)	deceased	4.73419
TCGA-Q3-AA2A-01	Shallow Deletion	Wildtype	LOSS	-0.4365	Low	nd	censored	3.12325
TCGA-XD-AAUI-01	Shallow Deletion	Wildtype	LOSS	-0.433	Low	Progressive Disease (PD)	deceased	12.0327
TCGA-YY-A8LH-01	Shallow Deletion	Wildtype	LOSS	1.2819	High	Complete Remission/Response (CR)	censored	66.2787
TCGA-3A-A9J0-01	Deep Deletion	CDKN2A-IFNA22P	DEEP LOSS	-0.5178	Low	Not used	censored	24.4271
TCGA-2J-AAB1-01	Deep Deletion	N/A	DEEP LOSS	-0.4232	Low	Complete Remission/Response (CR)	deceased	2.16984
TCGA-2J-AAB6-01	Deep Deletion	N/A	DEEP LOSS	-0.5348	Low	Progressive Disease (PD)	deceased	9.63277
TCGA-2J-AABA-01	Deep Deletion	N/A	DEEP LOSS	-0.5276	Low	Progressive Disease (PD)	deceased	19.9559
TCGA-2J-AABO-01	Deep Deletion	N/A	DEEP LOSS	-0.5177	Low	Progressive Disease (PD)	censored	14.4656
TCGA-2J-AABT-01	Deep Deletion	N/A	DEEP LOSS	-0.5104	Low	nd	censored	10.4876
TCGA-2J-AABU-01	Deep Deletion	N/A	DEEP LOSS	-0.5263	Low	Progressive Disease (PD)	deceased	9.10675
TCGA-2L-AAQI-01	Deep Deletion	N/A	DEEP LOSS	-0.5128	Low	Progressive Disease (PD)	deceased	3.38626
TCGA-2L-AAQL-01	Deep Deletion	N/A	DEEP LOSS	-0.2204	High	Progressive Disease (PD)	deceased	9.59989
TCGA-3A-A9IV-01	Deep Deletion	N/A	DEEP LOSS	-0.5498	Low	Complete Remission/Response (CR)	censored	36.2626
TCGA-3A-A9IX-01	Deep Deletion	N/A	DEEP LOSS	0.0708	High	Complete Remission/Response (CR)	censored	34.0928
TCGA-3A-A9IZ-01	Deep Deletion	N/A	DEEP LOSS	-0.5715	Low	Progressive Disease (PD)	deceased	10.1259
TCGA-F2-A44G-01	Deep Deletion	N/A	DEEP LOSS	-0.5824	Low	Complete Remission/Response (CR)	deceased	7.66019
TCGA-FB-A5VM-01	Deep Deletion	N/A	DEEP LOSS	-0.5214	Low	Progressive Disease (PD)	deceased	16.3724
TCGA-FB-AAPP-01	Deep Deletion	N/A	DEEP LOSS	-0.5903	Low	Progressive Disease (PD)	deceased	15.945
TCGA-FB-AAPU-01	Deep Deletion	N/A	DEEP LOSS	-0.5676	Low	Progressive Disease (PD)	deceased	12.5259
TCGA-FB-AAPZ-01	Deep Deletion	N/A	DEEP LOSS	-0.5394	Low	Complete Remission/Response (CR)	censored	23.5395
TCGA-FB-AAQ0-01	Deep Deletion	N/A	DEEP LOSS	-0.5653	Low	Complete Remission/Response (CR)	deceased	15.5505
TCGA-FB-AAQ3-01	Deep Deletion	N/A	DEEP LOSS	-0.4319	Low	Complete Remission/Response (CR)	deceased	1.01917
TCGA-H8-A6C1-01	Deep Deletion	N/A	DEEP LOSS	-0.5312	Low	Complete Remission/Response (CR)	censored	22.06
TCGA-HV-A5A3-01	Deep Deletion	N/A	DEEP LOSS	-0.5803	Low	Complete Remission/Response (CR)	deceased	4.20817
TCGA-HV-A5A4-01	Deep Deletion	N/A	DEEP LOSS	-0.4977	Low	Complete Remission/Response (CR)	censored	7.62731
TCGA-HV-AA8V-01	Deep Deletion	N/A	DEEP LOSS	-0.5263	Low	nd	censored	30.2462
TCGA-HZ-7919-01	Deep Deletion	N/A	DEEP LOSS	-0.5473	Low	nd	deceased	19.4957
TCGA-HZ-7922-01	Deep Deletion	N/A	DEEP LOSS	-0.5577	Low	nd	censored	0.131505
TCGA-HZ-8315-01	Deep Deletion	N/A	DEEP LOSS	-0.5227	Low	nd	deceased	9.83003
TCGA-HZ-8636-01	Deep Deletion	N/A	DEEP LOSS	-0.5008	Low	Progressive Disease (PD)	deceased	17.9176
TCGA-HZ-A49I-01	Deep Deletion	N/A	DEEP LOSS	-0.4678	Low	Progressive Disease (PD)	deceased	10.1259
TCGA-HZ-A4BK-01	Deep Deletion	N/A	DEEP LOSS	-0.5207	Low	Progressive Disease (PD)	censored	21.5998
TCGA-HZ-A77Q-01	Deep Deletion	N/A	DEEP LOSS	-0.5213	Low	nd	censored	1.08492
TCGA-IB-7646-01	Deep Deletion	N/A	DEEP LOSS	-0.564	Low	Partial Remission/Response (PR)	deceased	4.76707
TCGA-IB-7887-01	Deep Deletion	N/A	DEEP LOSS	-0.5314	Low	nd	deceased	3.6164
TCGA-IB-7890-01	Deep Deletion	N/A	DEEP LOSS	-0.5483	Low	nd	deceased	19.6601
TCGA-IB-7893-01	Deep Deletion	N/A	DEEP LOSS	-0.4802	Low	nd	deceased	3.84653
TCGA-IB-A6UF-01	Deep Deletion	N/A	DEEP LOSS	-0.5473	Low	Partial Remission/Response (PR)	censored	21.8957
TCGA-IB-A7LX-01	Deep Deletion	N/A	DEEP LOSS	-0.5598	Low	nd	deceased	8.21909
TCGA-IB-AAUO-01	Deep Deletion	N/A	DEEP LOSS	-0.4575	Low	Partial Remission/Response (PR)	deceased	7.85745
TCGA-IB-AAUU-01	Deep Deletion	N/A	DEEP LOSS	-0.5461	Low	Complete Remission/Response (CR)	censored	8.05471
TCGA-LB-A7SX-01	Deep Deletion	N/A	DEEP LOSS	-0.5467	Low	Stable Disease (SD)	deceased	12.9204
TCGA-LB-A8F3-01	Deep Deletion	N/A	DEEP LOSS	-0.4189	Low	nd	censored	12.4601
TCGA-PZ-A5RE-01	Deep Deletion	N/A	DEEP LOSS	-0.4876	Low	nd	deceased	15.4519
TCGA-RB-A7B8-01	Deep Deletion	N/A	DEEP LOSS	-0.4737	Low	Complete Remission/Response (CR)	deceased	15.3204
TCGA-S4-A8RM-01	Deep Deletion	N/A	DEEP LOSS	-0.5493	Low	Complete Remission/Response (CR)	censored	24.2299
TCGA-S4-A8RP-01	Deep Deletion	N/A	DEEP LOSS	-0.4154	Low	nd	deceased	23.0792
TCGA-US-A779-01	Deep Deletion	N/A	DEEP LOSS	-0.5541	Low	nd	deceased	16.7998
TCGA-US-A77E-01	Deep Deletion	N/A	DEEP LOSS	-0.5088	Low	nd	deceased	14.1368
TCGA-XD-AAUL-01	Deep Deletion	N/A	DEEP LOSS	-0.5566	Low	Complete Remission/Response (CR)	censored	16.3724
TCGA-XN-A8T3-01	Deep Deletion	N/A	DEEP LOSS	-0.5232	Low	Progressive Disease (PD)	censored	31.2654
TCGA-YH-A8SY-01	Deep Deletion	N/A	DEEP LOSS	-0.4484	Low	nd	censored	12.756

## Sheet: (b) GBM
Sample Id	Copy number variation	Mutations	Classification	mRNA (z-scores)	Group (CDKN2A mRNA)	Survival status	Survival time (months)
TCGA-06-0184-01	Diploid	Wildtype	WT	3.3169	High	deceased	69.8951
TCGA-12-0616-01	Diploid	Wildtype	WT	2.6126	High	deceased	14.7286
TCGA-32-2616-01	Diploid	Wildtype	WT	1.9172	High	deceased	7.3643
TCGA-26-5133-01	Diploid	Wildtype	WT	1.7414	High	censored	14.8601
TCGA-28-2509-01	Gain	Wildtype	WT	1.5771	High	censored	4.76707
TCGA-02-0055-01	Diploid	Wildtype	WT	0.4244	High	deceased	2.4986
TCGA-06-0130-01	Gain	Wildtype	WT	0.355	High	deceased	12.9533
TCGA-26-5132-01	Diploid	Wildtype	WT	0.3419	High	censored	9.40264
TCGA-06-0686-01	Diploid	Wildtype	WT	0.3198	High	deceased	14.2026
TCGA-06-2559-01	Diploid	Wildtype	WT	0.2877	High	deceased	4.93145
TCGA-19-1787-01	Diploid	Wildtype	WT	0.2673	High	deceased	12.6574
TCGA-41-3915-01	Gain	Wildtype	WT	0.1536	High	deceased	11.8355
TCGA-32-2632-01	Diploid	Wildtype	WT	0.1498	High	deceased	8.84374
TCGA-12-0619-01	Diploid	Wildtype	WT	0.0846	High	deceased	34.9147
TCGA-06-0238-01	Diploid	Wildtype	WT	0.0037	High	deceased	13.3149
TCGA-26-5135-01	Diploid	Wildtype	WT	-0.057	High	deceased	8.87662
TCGA-19-2624-01	Diploid	Wildtype	WT	-0.0959	High	deceased	0.164382
TCGA-08-0386-01	Gain	Wildtype	WT	-0.1013	High	deceased	18.0162
TCGA-06-2570-01	Diploid	Wildtype	WT	-0.117	High	censored	31.4955
TCGA-14-1034-01	Diploid	Wildtype	WT	-0.1402	High	deceased	15.945
TCGA-06-0174-01	Diploid	Wildtype	WT	-0.1654	High	deceased	3.22188
TCGA-12-0618-01	Diploid	Wildtype	WT	-0.2084	High	deceased	12.9862
TCGA-02-2485-01	Diploid	Wildtype	WT	-0.2315	High	censored	15.4519
TCGA-27-2519-01	Diploid	Wildtype	WT	-0.2968	High	deceased	18.082
TCGA-26-5136-01	Gain	Wildtype	WT	-0.3104	High	deceased	18.9697
TCGA-41-5651-01	Diploid	Wildtype	WT	-0.3716	High	deceased	15.1231
TCGA-32-2634-01	Diploid	Wildtype	WT	-0.5634	High	censored	22.7833
TCGA-06-2558-01	Diploid	Wildtype	WT	-0.631	High	deceased	12.493
TCGA-27-1835-01	Diploid	Wildtype	WT	-0.6336	High	deceased	21.3039
TCGA-06-0168-01	Diploid	Wildtype	WT	-0.6854	High	deceased	19.6601
TCGA-06-5858-01	Diploid	Wildtype	WT	-0.6882	High	censored	6.14788
TCGA-06-0157-01	Diploid	Wildtype	WT	-0.6891	High	deceased	3.18901
TCGA-06-0129-01	Diploid	Wildtype	WT	-0.7011	High	deceased	33.6654
TCGA-19-5960-01	Diploid	Wildtype	WT	-0.7121	High	deceased	14.9587
TCGA-41-2571-01	Diploid	Wildtype	WT	-0.8358	High	deceased	0.854785
TCGA-28-5207-01	Diploid	Wildtype	WT	-1.0342	High	deceased	11.2766
TCGA-06-0132-01	Shallow Deletion	Wildtype	WT	-1.6696	High	deceased	25.3477
TCGA-32-1980-01	Diploid	Wildtype	WT	-1.6738	High	deceased	1.18355
TCGA-06-0141-01	Shallow Deletion	Wildtype	WT	-1.6848	Low	deceased	10.2903
TCGA-06-2557-01	Shallow Deletion	L78Hfs*41	MUT	-1.0831	High	deceased	1.08492
TCGA-06-0190-01	Shallow Deletion	DMXL2-CDKN2A	MUT	-1.1034	High	deceased	10.4218
TCGA-06-5416-01	Gain	G111D	MUT	-1.2999	High	censored	6.70678
TCGA-32-2638-01	Shallow Deletion	W110*	MUT	-1.5565	High	deceased	25.1833
TCGA-27-2526-01	Shallow Deletion	Wildtype	LOSS	0.6806	High	deceased	2.86024
TCGA-16-0846-01	Shallow Deletion	Wildtype	LOSS	-0.6088	High	deceased	3.91229
TCGA-06-5856-01	Shallow Deletion	Wildtype	LOSS	-0.6429	High	deceased	3.7479
TCGA-19-2625-01	Shallow Deletion	Wildtype	LOSS	-0.8704	High	deceased	4.07667
TCGA-14-0871-01	Shallow Deletion	Wildtype	LOSS	-0.8851	High	deceased	28.9312
TCGA-19-2629-01	Shallow Deletion	Wildtype	LOSS	-0.9724	High	deceased	24.2299
TCGA-06-2567-01	Shallow Deletion	Wildtype	LOSS	-1.1236	High	deceased	4.37255
TCGA-32-1970-01	Shallow Deletion	Wildtype	LOSS	-1.195	High	deceased	15.3861
TCGA-06-1804-01	Shallow Deletion	Wildtype	LOSS	-1.2587	High	deceased	13.6108
TCGA-06-2569-01	Shallow Deletion	Wildtype	LOSS	-1.5033	High	censored	0.427393
TCGA-06-0645-01	Shallow Deletion	Wildtype	LOSS	-1.5599	High	deceased	5.75336
TCGA-26-1442-01	Shallow Deletion	Wildtype	LOSS	-1.5942	High	censored	31.3312
TCGA-28-5213-01	Shallow Deletion	Wildtype	LOSS	-1.6357	High	censored	31.2654
TCGA-27-2524-01	Shallow Deletion	Wildtype	LOSS	-1.6565	High	deceased	7.59444
TCGA-27-1831-01	Shallow Deletion	Wildtype	LOSS	-1.6721	High	deceased	16.6026
TCGA-06-2564-01	Shallow Deletion	Wildtype	LOSS	-1.6815	High	censored	5.95062
TCGA-06-5412-01	Shallow Deletion	Wildtype	LOSS	-1.6821	High	deceased	4.53694
TCGA-06-0744-01	Shallow Deletion	Wildtype	LOSS	-1.6912	Low	deceased	46.8817
TCGA-27-1832-01	Shallow Deletion	Wildtype	LOSS	-1.6919	Low	deceased	9.86291
TCGA-06-5410-01	Shallow Deletion	Wildtype	LOSS	-1.6967	Low	deceased	3.55065
TCGA-14-0781-01	Shallow Deletion	Wildtype	LOSS	-1.6985	Low	deceased	0.953414
TCGA-28-2514-01	Shallow Deletion	Wildtype	LOSS	-1.6991	Low	censored	5.26022
TCGA-41-2572-01	Shallow Deletion	Wildtype	LOSS	-1.6991	Low	deceased	13.3478
TCGA-76-4926-01	Shallow Deletion	Wildtype	LOSS	-1.7004	Low	deceased	4.53694
TCGA-76-4925-01	Shallow Deletion	Wildtype	LOSS	-1.702	Low	deceased	4.79995
TCGA-02-2483-01	Deep Deletion	Wildtype	DEEP LOSS	-1.5155	High	censored	15.3204
TCGA-32-2615-01	Deep Deletion	Wildtype	DEEP LOSS	-1.5971	High	deceased	15.945
TCGA-06-0749-01	Deep Deletion	Wildtype	DEEP LOSS	-1.6315	High	deceased	2.69586
TCGA-14-0817-01	Deep Deletion	Wildtype	DEEP LOSS	-1.6381	High	deceased	5.39172
TCGA-06-0219-01	Deep Deletion	Wildtype	DEEP LOSS	-1.6519	High	deceased	0.72328
TCGA-12-5299-01	Deep Deletion	Wildtype	DEEP LOSS	-1.6651	High	deceased	3.22188
TCGA-14-1829-01	Deep Deletion	Wildtype	DEEP LOSS	-1.6746	High	censored	7.16704
TCGA-27-2521-01	Deep Deletion	Wildtype	DEEP LOSS	-1.6766	High	deceased	16.7669
TCGA-19-4065-01	Deep Deletion	Wildtype	DEEP LOSS	-1.6784	High	censored	7.03554
TCGA-14-1823-01	Deep Deletion	Wildtype	DEEP LOSS	-1.6787	High	deceased	17.8519
TCGA-32-1982-01	Deep Deletion	Wildtype	DEEP LOSS	-1.6788	High	deceased	4.66844
TCGA-14-0789-01	Deep Deletion	Wildtype	DEEP LOSS	-1.6809	High	deceased	11.2437
TCGA-06-0882-01	Deep Deletion	Wildtype	DEEP LOSS	-1.6815	High	deceased	20.7779
TCGA-06-5859-01	Deep Deletion	Wildtype	DEEP LOSS	-1.6825	Low	censored	4.56981
TCGA-32-4213-01	Deep Deletion	Wildtype	DEEP LOSS	-1.6827	Low	censored	19.8573
TCGA-12-3650-01	Deep Deletion	Wildtype	DEEP LOSS	-1.6829	Low	deceased	10.9478
TCGA-28-1747-01	Deep Deletion	Wildtype	DEEP LOSS	-1.6837	Low	deceased	2.53148
TCGA-12-5295-01	Deep Deletion	Wildtype	DEEP LOSS	-1.6842	Low	deceased	14.9259
TCGA-06-0745-01	Deep Deletion	Wildtype	DEEP LOSS	-1.6853	Low	deceased	7.85745
TCGA-27-1837-01	Deep Deletion	Wildtype	DEEP LOSS	-1.6859	Low	deceased	14.0382
TCGA-28-2513-01	Deep Deletion	Wildtype	DEEP LOSS	-1.6864	Low	censored	7.29855
TCGA-32-5222-01	Deep Deletion	Wildtype	DEEP LOSS	-1.6864	Low	deceased	19.2327
TCGA-02-2486-01	Deep Deletion	Wildtype	DEEP LOSS	-1.6868	Low	deceased	20.3176
TCGA-06-2562-01	Deep Deletion	Wildtype	DEEP LOSS	-1.6871	Low	deceased	12.5588
TCGA-06-0649-01	Deep Deletion	Wildtype	DEEP LOSS	-1.6875	Low	deceased	2.10409
TCGA-06-5411-01	Deep Deletion	Wildtype	DEEP LOSS	-1.6875	Low	deceased	8.35059
TCGA-26-5134-01	Deep Deletion	Wildtype	DEEP LOSS	-1.6879	Low	censored	5.49035
TCGA-06-0750-01	Deep Deletion	Wildtype	DEEP LOSS	-1.6882	Low	deceased	0.920538
TCGA-14-2554-01	Deep Deletion	Wildtype	DEEP LOSS	-1.6887	Low	deceased	17.4902
TCGA-06-0878-01	Deep Deletion	Wildtype	DEEP LOSS	-1.6888	Low	censored	7.16704
TCGA-06-0158-01	Deep Deletion	Wildtype	DEEP LOSS	-1.689	Low	deceased	10.8163
TCGA-06-2561-01	Deep Deletion	Wildtype	DEEP LOSS	-1.6901	Low	deceased	17.6546
TCGA-19-1390-01	Deep Deletion	Wildtype	DEEP LOSS	-1.6911	Low	deceased	25.3805
TCGA-06-0646-01	Deep Deletion	Wildtype	DEEP LOSS	-1.6913	Low	deceased	5.75336
TCGA-12-3653-01	Deep Deletion	Wildtype	DEEP LOSS	-1.6926	Low	deceased	14.5313
TCGA-19-2620-01	Deep Deletion	Wildtype	DEEP LOSS	-1.6927	Low	deceased	4.8657
TCGA-28-5220-01	Deep Deletion	Wildtype	DEEP LOSS	-1.6928	Low	deceased	12.756
TCGA-06-5418-01	Deep Deletion	Wildtype	DEEP LOSS	-1.6929	Low	deceased	2.72874
TCGA-06-5413-01	Deep Deletion	Wildtype	DEEP LOSS	-1.6937	Low	censored	8.81086
TCGA-76-4928-01	Deep Deletion	Wildtype	DEEP LOSS	-1.694	Low	deceased	3.09038
TCGA-06-5414-01	Deep Deletion	Wildtype	DEEP LOSS	-1.6943	Low	censored	8.97524
TCGA-27-1834-01	Deep Deletion	Wildtype	DEEP LOSS	-1.6945	Low	deceased	40.5365
TCGA-28-1753-01	Deep Deletion	Wildtype	DEEP LOSS	-1.695	Low	censored	1.21643
TCGA-06-0210-01	Deep Deletion	Wildtype	DEEP LOSS	-1.6951	Low	deceased	7.39718
TCGA-28-5208-01	Deep Deletion	Wildtype	DEEP LOSS	-1.6952	Low	deceased	17.8847
TCGA-16-1045-01	Deep Deletion	Wildtype	DEEP LOSS	-1.6957	Low	deceased	29.0298
TCGA-27-1830-01	Deep Deletion	Wildtype	DEEP LOSS	-1.6961	Low	deceased	5.06296
TCGA-02-0047-01	Deep Deletion	Wildtype	DEEP LOSS	-1.6963	Low	deceased	14.7286
TCGA-19-2619-01	Deep Deletion	Wildtype	DEEP LOSS	-1.6972	Low	censored	9.66565
TCGA-26-5139-01	Deep Deletion	Wildtype	DEEP LOSS	-1.6972	Low	censored	1.57806
TCGA-06-5415-01	Deep Deletion	Wildtype	DEEP LOSS	-1.6975	Low	censored	8.54785
TCGA-76-4931-01	Deep Deletion	Wildtype	DEEP LOSS	-1.6976	Low	deceased	9.1725
TCGA-28-5215-01	Deep Deletion	Wildtype	DEEP LOSS	-1.6978	Low	deceased	11.0136
TCGA-14-0787-01	Deep Deletion	Wildtype	DEEP LOSS	-1.698	Low	deceased	2.23559
TCGA-06-0211-01	Deep Deletion	Wildtype	DEEP LOSS	-1.6986	Low	deceased	11.8355
TCGA-27-2528-01	Deep Deletion	Wildtype	DEEP LOSS	-1.6992	Low	deceased	15.7806
TCGA-41-4097-01	Deep Deletion	Wildtype	DEEP LOSS	-1.6992	Low	deceased	0.197258
TCGA-06-0743-01	Deep Deletion	Wildtype	DEEP LOSS	-1.6994	Low	deceased	26.3997
TCGA-27-2523-01	Deep Deletion	Wildtype	DEEP LOSS	-1.6995	Low	deceased	16.0765
TCGA-28-5218-01	Deep Deletion	Wildtype	DEEP LOSS	-1.6996	Low	deceased	5.16159
TCGA-06-0644-01	Deep Deletion	Wildtype	DEEP LOSS	-1.6998	Low	deceased	12.6245
TCGA-06-0125-01	Deep Deletion	Wildtype	DEEP LOSS	-1.7001	Low	deceased	47.605
TCGA-14-1825-01	Deep Deletion	Wildtype	DEEP LOSS	-1.7003	Low	deceased	7.62731
TCGA-06-0187-01	Deep Deletion	Wildtype	DEEP LOSS	-1.7006	Low	deceased	27.2216
TCGA-12-0821-01	Deep Deletion	Wildtype	DEEP LOSS	-1.701	Low	deceased	10.6191
TCGA-15-0742-01	Deep Deletion	Wildtype	DEEP LOSS	-1.7011	Low	deceased	13.7752
TCGA-28-5204-01	Deep Deletion	Wildtype	DEEP LOSS	-1.7014	Low	deceased	14.9259
TCGA-28-5216-01	Deep Deletion	Wildtype	DEEP LOSS	-1.7015	Low	censored	13.6437
TCGA-76-4929-01	Deep Deletion	Wildtype	DEEP LOSS	-1.7015	Low	deceased	3.64928
TCGA-14-0790-01	Deep Deletion	Wildtype	DEEP LOSS	-1.7016	Low	deceased	13.7752
TCGA-06-2565-01	Deep Deletion	Wildtype	DEEP LOSS	-1.7017	Low	deceased	16.6354
TCGA-06-5408-01	Deep Deletion	Wildtype	DEEP LOSS	-1.7018	Low	deceased	11.7369
TCGA-12-3652-01	Deep Deletion	Wildtype	DEEP LOSS	-1.7025	Low	deceased	34.9147
TCGA-06-2563-01	Deep Deletion	Wildtype	DEEP LOSS	-1.7032	Low	censored	30.6408
TCGA-06-0747-01	Deep Deletion	Wildtype	DEEP LOSS	-1.7037	Low	deceased	2.69586
TCGA-28-5209-01	Deep Deletion	Wildtype	DEEP LOSS	-1.7041	Low	censored	14.5313

## Sheet: (c) HNSC
Sample Id	Copy number variation	Mutations	Classification	mRNA (z-scores)	Group (CDKN2A mRNA)	Primary therapy outcome	Survival status	Survival time (months)
TCGA-4P-AA8J-01	Diploid	Wildtype	WT	-0.9405	Low	Complete Remission/Response (CR)	censored	3.35339
TCGA-BA-5151-01	Diploid	Wildtype	WT	-0.9314	Low	Complete Remission/Response (CR)	censored	23.7367
TCGA-BA-5556-01	Gain	Wildtype	WT	-0.9366	Low	Complete Remission/Response (CR)	censored	23.8354
TCGA-BA-5559-01	Gain	Wildtype	WT	0.3975	High	Complete Remission/Response (CR)	deceased	68.4814
TCGA-BA-A4IG-01	Diploid	Wildtype	WT	1.4575	High	Complete Remission/Response (CR)	censored	28.1093
TCGA-BA-A4IH-01	Diploid	Wildtype	WT	-0.2709	High	Complete Remission/Response (CR)	censored	20.4491
TCGA-BA-A6DB-01	Diploid	Wildtype	WT	-0.7532	High	Complete Remission/Response (CR)	censored	7.10129
TCGA-BA-A6DI-01	Gain	Wildtype	WT	-0.4051	High	Complete Remission/Response (CR)	deceased	11.0465
TCGA-BB-4223-01	Diploid	Wildtype	WT	0.0351	High	Complete Remission/Response (CR)	censored	105.895
TCGA-BB-A5HZ-01	Gain	Wildtype	WT	-0.7904	Low	Complete Remission/Response (CR)	censored	27.1887
TCGA-BB-A6UM-01	Diploid	Wildtype	WT	3.8532	High	Complete Remission/Response (CR)	censored	12.9204
TCGA-C9-A47Z-01	Diploid	Wildtype	WT	-0.1887	High	Complete Remission/Response (CR)	deceased	6.27938
TCGA-CN-4733-01	Diploid	Wildtype	WT	-0.7057	High	Complete Remission/Response (CR)	censored	52.1419
TCGA-CN-4741-01	Diploid	Wildtype	WT	0.2803	High	Complete Remission/Response (CR)	censored	73.6102
TCGA-CN-5358-01	Diploid	Wildtype	WT	-0.8401	Low	Complete Remission/Response (CR)	deceased	8.58073
TCGA-CN-5366-01	Diploid	Wildtype	WT	-0.5016	High	Complete Remission/Response (CR)	deceased	11.8355
TCGA-CN-5374-01	Diploid	Wildtype	WT	0.9875	High	Complete Remission/Response (CR)	deceased	56.9418
TCGA-CN-6010-01	Gain	Wildtype	WT	-0.5512	High	Complete Remission/Response (CR)	censored	50.0707
TCGA-CN-6017-01	Diploid	Wildtype	WT	-0.9311	Low	Complete Remission/Response (CR)	deceased	28.0435
TCGA-CN-6019-01	Diploid	Wildtype	WT	-0.7775	Low	Complete Remission/Response (CR)	censored	34.1257
TCGA-CN-6023-01	Gain	Wildtype	WT	-0.7694	High	Complete Remission/Response (CR)	censored	52.0761
TCGA-CN-6994-01	Gain	Wildtype	WT	-0.8998	Low	Complete Remission/Response (CR)	censored	38.8927
TCGA-CN-6995-01	Gain	Wildtype	WT	0.174	High	Complete Remission/Response (CR)	deceased	3.68215
TCGA-CN-A499-01	Gain	Wildtype	WT	0.6409	High	Complete Remission/Response (CR)	censored	23.5723
TCGA-CN-A49B-01	Diploid	Wildtype	WT	-0.2605	High	Complete Remission/Response (CR)	censored	29.7202
TCGA-CN-A49C-01	Diploid	Wildtype	WT	2.6837	High	Complete Remission/Response (CR)	censored	21.2052
TCGA-CN-A63T-01	Diploid	Wildtype	WT	-0.1949	High	Complete Remission/Response (CR)	censored	7.39718
TCGA-CN-A63V-01	Diploid	Wildtype	WT	-0.8301	Low	Complete Remission/Response (CR)	censored	22.323
TCGA-CN-A6UY-01	Diploid	Wildtype	WT	0.5108	High	Complete Remission/Response (CR)	censored	23.4408
TCGA-CN-A6V1-01	Diploid	Wildtype	WT	0.6175	High	Complete Remission/Response (CR)	censored	19.8244
TCGA-CN-A6V6-01	Gain	Wildtype	WT	2.3324	High	Complete Remission/Response (CR)	censored	20.8765
TCGA-CN-A6V7-01	Diploid	Wildtype	WT	1.2753	High	Complete Remission/Response (CR)	censored	19.5286
TCGA-CQ-5323-01	Diploid	Wildtype	WT	0.4916	High	Complete Remission/Response (CR)	censored	48.1967
TCGA-CQ-5329-01	Gain	Wildtype	WT	0.6513	High	Complete Remission/Response (CR)	censored	70.454
TCGA-CQ-5333-01	Diploid	Wildtype	WT	-0.9337	Low	Complete Remission/Response (CR)	deceased	11.2108
TCGA-CQ-A4CE-01	Diploid	Wildtype	WT	-0.7958	Low	Complete Remission/Response (CR)	censored	29.4901
TCGA-CQ-A4CG-01	Diploid	Wildtype	WT	-0.8448	Low	Complete Remission/Response (CR)	deceased	14.1368
TCGA-CQ-A4CH-01	Diploid	Wildtype	WT	-0.754	High	Complete Remission/Response (CR)	deceased	12.4601
TCGA-CQ-A4CI-01	Gain	Wildtype	WT	1.1259	High	Complete Remission/Response (CR)	censored	31.2325
TCGA-CR-5243-01	Diploid	Wildtype	WT	0.2618	High	Complete Remission/Response (CR)	censored	84.2292
TCGA-CR-5249-01	Diploid	Wildtype	WT	0.9906	High	Complete Remission/Response (CR)	censored	37.8736
TCGA-CR-5250-01	Diploid	Wildtype	WT	0.5436	High	Complete Remission/Response (CR)	censored	26.2682
TCGA-CR-6467-01	Gain	Wildtype	WT	1.053	High	Complete Remission/Response (CR)	censored	58.4213
TCGA-CR-6470-01	Diploid	Wildtype	WT	1.1779	High	Complete Remission/Response (CR)	censored	50.0049
TCGA-CR-6473-01	Diploid	Wildtype	WT	1.1206	High	Complete Remission/Response (CR)	censored	36.9859
TCGA-CR-6480-01	Diploid	Wildtype	WT	1.9264	High	Complete Remission/Response (CR)	censored	11.9012
TCGA-CR-6481-01	Diploid	Wildtype	WT	-0.1566	High	Complete Remission/Response (CR)	censored	10.2245
TCGA-CR-6482-01	Diploid	Wildtype	WT	-0.2717	High	Complete Remission/Response (CR)	censored	11.3423
TCGA-CR-6484-01	Diploid	Wildtype	WT	-0.6613	High	Complete Remission/Response (CR)	censored	11.6382
TCGA-CR-6487-01	Gain	Wildtype	WT	1.0066	High	Complete Remission/Response (CR)	censored	7.69307
TCGA-CR-6493-01	Gain	Wildtype	WT	0.6555	High	Complete Remission/Response (CR)	deceased	9.27113
TCGA-CR-7367-01	Diploid	Wildtype	WT	-0.4723	High	Complete Remission/Response (CR)	censored	47.3419
TCGA-CR-7369-01	Diploid	Wildtype	WT	0.5571	High	Complete Remission/Response (CR)	deceased	35.8352
TCGA-CR-7377-01	Diploid	Wildtype	WT	-0.9394	Low	Complete Remission/Response (CR)	deceased	9.1725
TCGA-CR-7385-01	Diploid	Wildtype	WT	0.5272	High	Complete Remission/Response (CR)	censored	32.7777
TCGA-CR-7389-01	Diploid	Wildtype	WT	-0.9356	Low	Complete Remission/Response (CR)	censored	12.8875
TCGA-CR-7391-01	Diploid	Wildtype	WT	-0.7386	High	Complete Remission/Response (CR)	censored	30.0161
TCGA-CR-7392-01	Diploid	Wildtype	WT	-0.4987	High	Complete Remission/Response (CR)	censored	46.8488
TCGA-CR-7395-01	Gain	Wildtype	WT	-0.9353	Low	Complete Remission/Response (CR)	censored	30.575
TCGA-CR-7399-01	Gain	Wildtype	WT	-0.9401	Low	Complete Remission/Response (CR)	censored	5.95062
TCGA-CR-7402-01	Diploid	Wildtype	WT	1.1162	High	Complete Remission/Response (CR)	censored	29.9504
TCGA-CR-7404-01	Diploid	Wildtype	WT	0.6352	High	Complete Remission/Response (CR)	censored	48.394
TCGA-CV-5441-01	Gain	Wildtype	WT	-0.8973	Low	Complete Remission/Response (CR)	censored	94.8812
TCGA-CV-5442-01	Gain	Wildtype	WT	0.5193	High	Complete Remission/Response (CR)	censored	76.5033
TCGA-CV-6433-01	Gain	Wildtype	WT	6.6347	High	Complete Remission/Response (CR)	censored	21.0737
TCGA-CV-6950-01	Diploid	Wildtype	WT	-0.7243	High	Complete Remission/Response (CR)	deceased	15.0902
TCGA-CV-6954-01	Diploid	Wildtype	WT	-0.2645	High	Complete Remission/Response (CR)	deceased	65.8185
TCGA-CV-6961-01	Diploid	Wildtype	WT	0.5204	High	Complete Remission/Response (CR)	deceased	2.4986
TCGA-CV-7183-01	Diploid	Wildtype	WT	-0.9007	Low	Complete Remission/Response (CR)	censored	130.881
TCGA-CV-7250-01	Diploid	Wildtype	WT	-0.2498	High	Complete Remission/Response (CR)	deceased	95.3414
TCGA-CV-A468-01	Gain	Wildtype	WT	0.4633	High	Complete Remission/Response (CR)	deceased	15.2546
TCGA-CV-A6JN-01	Diploid	Wildtype	WT	-0.8955	Low	Complete Remission/Response (CR)	censored	29.786
TCGA-CV-A6JZ-01	Gain	Wildtype	WT	-0.942	Low	Complete Remission/Response (CR)	censored	23.4737
TCGA-CV-A6K0-01	Diploid	Wildtype	WT	-0.5977	High	Complete Remission/Response (CR)	censored	19.9231
TCGA-D6-6515-01	Diploid	Wildtype	WT	-0.683	High	Complete Remission/Response (CR)	deceased	13.2492
TCGA-D6-6824-01	Diploid	Wildtype	WT	-0.9119	Low	Complete Remission/Response (CR)	censored	2.53148
TCGA-D6-6827-01	Diploid	Wildtype	WT	0.0836	High	Complete Remission/Response (CR)	censored	18.6738
TCGA-DQ-5624-01	Diploid	Wildtype	WT	0.0631	High	Complete Remission/Response (CR)	censored	58.4542
TCGA-DQ-5630-01	Diploid	Wildtype	WT	-0.9499	Low	Complete Remission/Response (CR)	censored	33.8626
TCGA-DQ-7591-01	Diploid	Wildtype	WT	0.3739	High	Complete Remission/Response (CR)	censored	20.4491
TCGA-DQ-7592-01	Diploid	Wildtype	WT	-0.1096	High	Complete Remission/Response (CR)	censored	37.5777
TCGA-DQ-7593-01	Diploid	Wildtype	WT	-0.2788	High	Complete Remission/Response (CR)	censored	40.2407
TCGA-F7-8489-01	Diploid	Wildtype	WT	-0.9204	Low	Complete Remission/Response (CR)	censored	21.6326
TCGA-F7-A50J-01	Diploid	Wildtype	WT	-0.0211	High	Complete Remission/Response (CR)	censored	31.1339
TCGA-F7-A620-01	Diploid	Wildtype	WT	0.338	High	Complete Remission/Response (CR)	censored	17.8519
TCGA-F7-A624-01	Diploid	Wildtype	WT	-0.1198	High	Complete Remission/Response (CR)	censored	12.4273
TCGA-H7-7774-01	Gain	Wildtype	WT	-0.9555	Low	Complete Remission/Response (CR)	censored	13.3807
TCGA-H7-A76A-01	Diploid	Wildtype	WT	0.9413	High	Complete Remission/Response (CR)	censored	20.9422
TCGA-HD-7831-01	Diploid	Wildtype	WT	-0.5817	High	Complete Remission/Response (CR)	censored	21.9285
TCGA-HD-7832-01	Diploid	Wildtype	WT	0.8167	High	Complete Remission/Response (CR)	censored	27.4846
TCGA-HD-8314-01	Diploid	Wildtype	WT	0.0279	High	Complete Remission/Response (CR)	censored	22.0272
TCGA-IQ-A61I-01	Diploid	Wildtype	WT	0.2848	High	Complete Remission/Response (CR)	deceased	0.0657527
TCGA-KU-A6H7-01	Diploid	Wildtype	WT	5.0706	High	Complete Remission/Response (CR)	censored	19.2655
TCGA-MT-A51W-01	Gain	Wildtype	WT	-0.9226	Low	Complete Remission/Response (CR)	censored	14.367
TCGA-P3-A5Q5-01	Diploid	Wildtype	WT	0.0975	High	Complete Remission/Response (CR)	censored	29.9175
TCGA-P3-A5QE-01	Diploid	Wildtype	WT	0.1464	High	Complete Remission/Response (CR)	censored	51.2542
TCGA-P3-A6SW-01	Gain	Wildtype	WT	2.094	High	Complete Remission/Response (CR)	censored	36.8215
TCGA-P3-A6T2-01	Gain	Wildtype	WT	0.0648	High	Complete Remission/Response (CR)	censored	75.5499
TCGA-P3-A6T6-01	Diploid	Wildtype	WT	1.9471	High	Complete Remission/Response (CR)	deceased	12.9862
TCGA-QK-A6IF-01	Diploid	Wildtype	WT	-0.2355	High	Complete Remission/Response (CR)	censored	23.145
TCGA-QK-A6V9-01	Diploid	Wildtype	WT	0.1321	High	Complete Remission/Response (CR)	censored	27.386
TCGA-RS-A6TP-01	Diploid	Wildtype	WT	2.6351	High	Complete Remission/Response (CR)	censored	16.9642
TCGA-T2-A6X0-01	Diploid	Wildtype	WT	1.2958	High	Complete Remission/Response (CR)	censored	7.10129
TCGA-TN-A7HI-01	Gain	Wildtype	WT	3.0464	High	Complete Remission/Response (CR)	censored	13.5451
TCGA-TN-A7HL-01	Diploid	Wildtype	WT	3.3915	High	Complete Remission/Response (CR)	censored	20.3505
TCGA-BA-5153-01	Diploid	Wildtype	WT	0.2109	High	nd	deceased	57.9281
TCGA-BB-4228-01	Diploid	Wildtype	WT	0.4936	High	nd	censored	18.3779
TCGA-CR-5248-01	Diploid	Wildtype	WT	1.1899	High	nd	censored	54.6734
TCGA-CR-6471-01	Diploid	Wildtype	WT	0.5524	High	nd	deceased	39.5174
TCGA-CR-7371-01	Gain	Wildtype	WT	-0.9334	Low	nd	deceased	3.09038
TCGA-CV-5443-01	Diploid	Wildtype	WT	0.0781	High	nd	censored	91.5278
TCGA-CV-5971-01	Diploid	Wildtype	WT	-0.5092	High	nd	censored	23.0463
TCGA-CV-5978-01	Diploid	Wildtype	WT	-0.632	High	nd	deceased	7.06842
TCGA-CV-6938-01	Gain	Wildtype	WT	-0.4683	High	nd	deceased	4.73419
TCGA-CV-6939-01	Gain	Wildtype	WT	0.1083	High	nd	deceased	21.8957
TCGA-CV-7095-01	Diploid	Wildtype	WT	-0.8617	Low	nd	deceased	18.8053
TCGA-CV-7100-01	Diploid	Wildtype	WT	0.4172	High	nd	deceased	9.00812
TCGA-CV-7406-01	Diploid	Wildtype	WT	1.9677	High	nd	deceased	57.4679
TCGA-CV-7410-01	Diploid	Wildtype	WT	-0.9443	Low	nd	deceased	210.968
TCGA-CV-7416-01	Gain	Wildtype	WT	0.1324	High	nd	deceased	25.0847
TCGA-CV-7437-01	Diploid	Wildtype	WT	0.2937	High	nd	deceased	16.6354
TCGA-CV-A45T-01	Diploid	Wildtype	WT	0.1218	High	nd	deceased	159.648
TCGA-CV-A45W-01	Diploid	Wildtype	WT	0.1337	High	nd	deceased	45.9611
TCGA-D6-A6EK-01	Diploid	Wildtype	WT	-0.9471	Low	nd	censored	28.7668
TCGA-HD-A634-01	Gain	Wildtype	WT	0.0666	High	nd	deceased	4.27393
TCGA-MZ-A6I9-01	Gain	Wildtype	WT	0.7016	High	nd	deceased	16.0765
TCGA-P3-A5QF-01	Diploid	Wildtype	WT	0.6375	High	nd	deceased	10.8492
TCGA-BB-4217-01	Diploid	Wildtype	WT	-0.9238	Low	Partial Remission/Response (PR)	censored	6.14788
TCGA-BB-4225-01	Diploid	Wildtype	WT	0.5843	High	Partial Remission/Response (PR)	censored	4.79995
TCGA-CQ-5334-01	Diploid	Wildtype	WT	-0.5986	High	Progressive Disease (PD)	deceased	4.24105
TCGA-CV-A6JO-01	Gain	Wildtype	WT	-0.9183	Low	Progressive Disease (PD)	deceased	6.47664
TCGA-MT-A7BN-01	Diploid	Wildtype	WT	0.4126	High	Progressive Disease (PD)	censored	15.419
TCGA-DQ-7596-01	Diploid	Wildtype	WT	0.4103	High	Stable Disease (SD)	censored	41.5886
TCGA-MT-A67F-01	Gain	Wildtype	WT	-0.9523	Low	Stable Disease (SD)	censored	12.6245
TCGA-BA-5152-01	Diploid	X153_splice	MUT	-0.92	Low	Complete Remission/Response (CR)	censored	42.3447
TCGA-BA-5557-01	Gain	H83R	MUT	0.7515	High	Complete Remission/Response (CR)	censored	20.482
TCGA-BA-5558-01	Diploid	R80*	MUT	-0.687	High	Complete Remission/Response (CR)	censored	65.5883
TCGA-BA-7269-01	Shallow Deletion	Q50R	MUT	0.0594	High	Complete Remission/Response (CR)	censored	41.8516
TCGA-BA-A4IF-01	Shallow Deletion	E88*	MUT	-0.8265	Low	Complete Remission/Response (CR)	censored	29.4243
TCGA-BA-A6DA-01	Gain	R99Gfs*47	MUT	4.3579	High	Complete Remission/Response (CR)	censored	11.5396
TCGA-BB-A5HY-01	Shallow Deletion	Y44*	MUT	-0.4171	High	Complete Remission/Response (CR)	deceased	10.5533
TCGA-C9-A480-01	Shallow Deletion	R58*	MUT	-0.8506	Low	Complete Remission/Response (CR)	censored	12.6903
TCGA-CN-4723-01	Shallow Deletion	R58*	MUT	-0.8117	Low	Complete Remission/Response (CR)	censored	55.8569
TCGA-CN-4736-01	Diploid	E120*	MUT	-0.8211	Low	Complete Remission/Response (CR)	deceased	12.9862
TCGA-CN-5359-01	Gain	R80*	MUT	-0.882	Low	Complete Remission/Response (CR)	deceased	12.3944
TCGA-CN-5360-01	Shallow Deletion	G45Vfs*8	MUT	-0.4475	High	Complete Remission/Response (CR)	censored	71.3088
TCGA-CN-5370-01	Gain	R58*	MUT	-0.4624	High	Complete Remission/Response (CR)	deceased	8.51498
TCGA-CN-5373-01	Shallow Deletion	R80*	MUT	-0.8386	Low	Complete Remission/Response (CR)	censored	52.0761
TCGA-CN-6012-01	Shallow Deletion	E88*	MUT	-0.8398	Low	Complete Remission/Response (CR)	censored	47.9995
TCGA-CN-6013-01	Diploid	E88*	MUT	-0.5963	High	Complete Remission/Response (CR)	deceased	23.9011
TCGA-CN-6997-01	Shallow Deletion	R87P	MUT	0.0151	High	Complete Remission/Response (CR)	deceased	32.4818
TCGA-CN-A6V3-01	Shallow Deletion	D108Y	MUT	0.6582	High	Complete Remission/Response (CR)	censored	24.3943
TCGA-CQ-5330-01	Gain	A100_L104del	MUT	0.7826	High	Complete Remission/Response (CR)	censored	62.3664
TCGA-CQ-5331-01	Diploid	W110*	MUT	-0.5586	High	Complete Remission/Response (CR)	censored	45.994
TCGA-CQ-6220-01	Diploid	N42H	MUT	0.0716	High	Complete Remission/Response (CR)	deceased	32.3832
TCGA-CQ-6224-01	Shallow Deletion	R58*	MUT	-0.7203	High	Complete Remission/Response (CR)	censored	56.5802
TCGA-CQ-6229-01	Gain	A102Rfs*14	MUT	1.0855	High	Complete Remission/Response (CR)	censored	38.7612
TCGA-CQ-7063-01	Gain	CDKN2A-MTAP	MUT	-0.7685	High	Complete Remission/Response (CR)	censored	70.1253
TCGA-CQ-A4C6-01	Gain	R80* E88*	MUT	-0.7357	High	Complete Remission/Response (CR)	censored	44.4817
TCGA-CQ-A4CD-01	Diploid	E69*	MUT	-0.5256	High	Complete Remission/Response (CR)	censored	33.5996
TCGA-CR-5247-01	Shallow Deletion	R58*	MUT	-0.5661	High	Complete Remission/Response (CR)	censored	11.7697
TCGA-CR-6491-01	Shallow Deletion	X153_splice	MUT	-0.9371	Low	Complete Remission/Response (CR)	censored	22.7833
TCGA-CR-6492-01	Diploid	R80*	MUT	-0.7816	Low	Complete Remission/Response (CR)	censored	15.7478
TCGA-CR-7370-01	Gain	D108V	MUT	0.0538	High	Complete Remission/Response (CR)	censored	3.45202
TCGA-CR-7379-01	Diploid	X153_splice	MUT	-0.8899	Low	Complete Remission/Response (CR)	censored	34.0599
TCGA-CR-7380-01	Diploid	R80*	MUT	-0.8514	Low	Complete Remission/Response (CR)	deceased	19.9231
TCGA-CR-7386-01	Diploid	W110*	MUT	-0.7786	Low	Complete Remission/Response (CR)	censored	47.0132
TCGA-CR-7394-01	Diploid	W110*	MUT	-0.929	Low	Complete Remission/Response (CR)	censored	44.2516
TCGA-CV-5440-01	Gain	H83Y	MUT	1.511	High	Complete Remission/Response (CR)	censored	107.506
TCGA-CV-5973-01	Shallow Deletion	R24*	MUT	0.5103	High	Complete Remission/Response (CR)	censored	86.8264
TCGA-CV-5977-01	Gain	R58*	MUT	0.2875	High	Complete Remission/Response (CR)	censored	60.4925
TCGA-CV-6942-01	Diploid	Y44C	MUT	-0.2072	High	Complete Remission/Response (CR)	censored	140.777
TCGA-CV-6953-01	Diploid	R80*	MUT	-0.7483	High	Complete Remission/Response (CR)	deceased	53.9501
TCGA-CV-7090-01	Diploid	R80*	MUT	-0.8091	Low	Complete Remission/Response (CR)	censored	172.667
TCGA-CV-7255-01	Shallow Deletion	D156Ifs*37	MUT	-0.7674	High	Complete Remission/Response (CR)	deceased	2.10409
TCGA-CV-7413-01	Shallow Deletion	W110*	MUT	-0.7965	Low	Complete Remission/Response (CR)	deceased	9.66565
TCGA-CV-7414-01	Diploid	W110*	MUT	-0.7803	Low	Complete Remission/Response (CR)	deceased	0.460269
TCGA-CV-A45P-01	Diploid	R80*	MUT	-0.8018	Low	Complete Remission/Response (CR)	censored	21.008
TCGA-CV-A45R-01	Diploid	L78Hfs*41	MUT	0.5621	High	Complete Remission/Response (CR)	censored	180.162
TCGA-CV-A465-01	Shallow Deletion	R112H	MUT	0.0487	High	Complete Remission/Response (CR)	deceased	7.06842
TCGA-CV-A6JD-01	Gain	R80*	MUT	-0.3627	High	Complete Remission/Response (CR)	deceased	5.9835
TCGA-CV-A6JE-01	Diploid	E88Rfs*58	MUT	1.7731	High	Complete Remission/Response (CR)	censored	35.3421
TCGA-CV-A6JM-01	Shallow Deletion	D84G	MUT	0.2774	High	Complete Remission/Response (CR)	deceased	6.37801
TCGA-D6-6516-01	Gain	R80*	MUT	-0.642	High	Complete Remission/Response (CR)	censored	25.4134
TCGA-D6-6825-01	Diploid	E120*	MUT	-0.8042	Low	Complete Remission/Response (CR)	censored	16.1423
TCGA-D6-A6EM-01	Gain	V51Sfs*2	MUT	0.3415	High	Complete Remission/Response (CR)	censored	7.62731
TCGA-D6-A6EN-01	Gain	M53Ifs*2	MUT	0.8386	High	Complete Remission/Response (CR)	censored	22.5861
TCGA-D6-A74Q-01	Shallow Deletion	D108Y	MUT	1.9586	High	Complete Remission/Response (CR)	censored	23.3422
TCGA-DQ-5629-01	Shallow Deletion	X153_splice	MUT	-0.6544	High	Complete Remission/Response (CR)	deceased	30.9366
TCGA-F7-A61S-01	Gain	R80*	MUT	-0.8001	Low	Complete Remission/Response (CR)	censored	18.9368
TCGA-HD-A633-01	Shallow Deletion	T77Ifs*69 T77S	MUT	0.4387	High	Complete Remission/Response (CR)	censored	13.8409
TCGA-IQ-A6SH-01	Shallow Deletion	F90L	MUT	1.5108	High	Complete Remission/Response (CR)	censored	15.4848
TCGA-MT-A67A-01	Gain	R80*	MUT	-0.6977	High	Complete Remission/Response (CR)	censored	30.049
TCGA-P3-A5QA-01	Diploid	Y44Lfs*76 R29_A34del	MUT	-0.0639	High	Complete Remission/Response (CR)	censored	71.7362
TCGA-P3-A6T3-01	Shallow Deletion	D74N	MUT	0.3332	High	Complete Remission/Response (CR)	deceased	18.9697
TCGA-QK-A652-01	Diploid	E69*	MUT	-0.652	High	Complete Remission/Response (CR)	censored	21.2052
TCGA-QK-A8ZB-01	Shallow Deletion	X153_splice	MUT	-0.4891	High	Complete Remission/Response (CR)	censored	17.819
TCGA-RS-A6TO-01	Gain	R80*	MUT	-0.6424	High	Complete Remission/Response (CR)	deceased	12.7231
TCGA-UF-A7J9-01	Shallow Deletion	L117Rfs*29 A118T	MUT	0.3033	High	Complete Remission/Response (CR)	censored	44.6461
TCGA-UF-A7JO-01	Diploid	R80*	MUT	-0.7099	High	Complete Remission/Response (CR)	deceased	20.745
TCGA-BA-4078-01	Shallow Deletion	D156Ifs*37	MUT	-0.7722	Low	nd	deceased	9.07387
TCGA-BA-6872-01	Shallow Deletion	Y129*	MUT	-0.7489	High	nd	deceased	12.6245
TCGA-CN-4738-01	Diploid	P114L	MUT	-0.3089	High	nd	deceased	14.3341
TCGA-CV-5432-01	Shallow Deletion	R80*	MUT	-0.8025	Low	nd	censored	129.204
TCGA-CV-5444-01	Shallow Deletion	D153N X153_splice	MUT	-0.8685	Low	nd	censored	80.1197
TCGA-CV-5976-01	Shallow Deletion	D84N	MUT	0.1691	High	nd	censored	48.5912
TCGA-CV-6003-01	Diploid	W110* E120*	MUT	-0.605	High	nd	censored	54.7391
TCGA-CV-6943-01	Diploid	R80*	MUT	-0.2511	High	nd	deceased	19.7916
TCGA-CV-6951-01	Diploid	A147Pfs*46	MUT	0.08	High	nd	deceased	30.0819
TCGA-CV-6959-01	Diploid	R80*	MUT	-0.7437	High	nd	deceased	8.41635
TCGA-CV-6962-01	Gain	W110*	MUT	-0.7368	High	nd	deceased	4.14242
TCGA-CV-7101-01	Shallow Deletion	W110*	MUT	-0.8197	Low	nd	deceased	5.26022
TCGA-CV-7178-01	Diploid	A76Rfs*44	MUT	-0.2648	High	nd	deceased	71.2102
TCGA-CV-7180-01	Shallow Deletion	P48L	MUT	-0.1986	High	nd	deceased	10.7506
TCGA-CV-7243-01	Shallow Deletion	R58*	MUT	-0.7321	High	nd	censored	31.364
TCGA-CV-7245-01	Shallow Deletion	R22Gfs*4	MUT	-0.2868	High	nd	censored	26.2025
TCGA-CV-7248-01	Diploid	A36Gfs*8	MUT	-0.5411	High	nd	deceased	17.1286
TCGA-CV-7254-01	Gain	W110*	MUT	-0.674	High	nd	deceased	47.9666
TCGA-CV-7424-01	Diploid	R58*	MUT	-0.5226	High	nd	deceased	14.893
TCGA-CV-A45O-01	Diploid	R80*	MUT	-0.8714	Low	nd	censored	27.9778
TCGA-CV-A45Z-01	Diploid	W110* G35W	MUT	-0.0002	High	nd	deceased	48.1967
TCGA-F7-A50I-01	Shallow Deletion	X51_splice	MUT	-0.6919	High	nd	censored	3.02462
TCGA-QK-A6IJ-01	Diploid	E10*	MUT	1.1351	High	nd	censored	12.7231
TCGA-H7-A6C4-01	Diploid	R58*	MUT	-0.7671	High	Partial Remission/Response (PR)	censored	13.6108
TCGA-BA-6873-01	Gain	R80*	MUT	-0.7167	High	Progressive Disease (PD)	censored	4.01091
TCGA-BA-A6DD-01	Shallow Deletion	X153_splice	MUT	-0.9298	Low	Progressive Disease (PD)	deceased	5.68761
TCGA-BA-A6DG-01	Diploid	R58*	MUT	-0.8485	Low	Progressive Disease (PD)	deceased	2.26847
TCGA-CN-4731-01	Shallow Deletion	X153_splice	MUT	-0.9137	Low	Progressive Disease (PD)	deceased	32.8106
TCGA-CN-6996-01	Gain	X51_splice	MUT	-0.8583	Low	Progressive Disease (PD)	deceased	17.4245
TCGA-CN-6998-01	Shallow Deletion	R80*	MUT	-0.8487	Low	Progressive Disease (PD)	deceased	11.7369
TCGA-CQ-5326-01	Shallow Deletion	R80*	MUT	-0.9159	Low	Progressive Disease (PD)	deceased	2.926
TCGA-QK-A64Z-01	Shallow Deletion	X153_splice	MUT	-0.9176	Low	Progressive Disease (PD)	deceased	21.0737
TCGA-QK-A6IG-01	Gain	R58*	MUT	-0.595	High	Progressive Disease (PD)	deceased	7.29855
TCGA-QK-A6II-01	Diploid	A68P	MUT	0.7254	High	Progressive Disease (PD)	deceased	9.33688
TCGA-BA-5149-01	Shallow Deletion	Wildtype	LOSS	-0.3725	High	Complete Remission/Response (CR)	deceased	26.4983
TCGA-BA-5555-01	Shallow Deletion	Wildtype	LOSS	-0.0225	High	Complete Remission/Response (CR)	censored	17.0957
TCGA-BA-6869-01	Shallow Deletion	Wildtype	LOSS	-0.5403	High	Complete Remission/Response (CR)	censored	21.1724
TCGA-BA-A6D8-01	Shallow Deletion	Wildtype	LOSS	0.4398	High	Complete Remission/Response (CR)	censored	27.9449
TCGA-BB-A5HU-01	Shallow Deletion	Wildtype	LOSS	-0.6799	High	Complete Remission/Response (CR)	censored	25.7093
TCGA-CN-4725-01	Shallow Deletion	Wildtype	LOSS	-0.8904	Low	Complete Remission/Response (CR)	censored	38.0379
TCGA-CN-4730-01	Shallow Deletion	Wildtype	LOSS	-0.4991	High	Complete Remission/Response (CR)	censored	26.86
TCGA-CN-4737-01	Shallow Deletion	Wildtype	LOSS	-0.6431	High	Complete Remission/Response (CR)	censored	20.5477
TCGA-CN-5356-01	Shallow Deletion	Wildtype	LOSS	-0.9174	Low	Complete Remission/Response (CR)	censored	46.3228
TCGA-CN-6988-01	Shallow Deletion	Wildtype	LOSS	0.0935	High	Complete Remission/Response (CR)	censored	10.4547
TCGA-CN-6992-01	Shallow Deletion	Wildtype	LOSS	-0.6211	High	Complete Remission/Response (CR)	censored	35.0462
TCGA-CN-A497-01	Shallow Deletion	Wildtype	LOSS	-0.9172	Low	Complete Remission/Response (CR)	censored	35.0133
TCGA-CN-A63U-01	Shallow Deletion	Wildtype	LOSS	-0.8983	Low	Complete Remission/Response (CR)	censored	31.6928
TCGA-CN-A641-01	Shallow Deletion	Wildtype	LOSS	-0.2022	High	Complete Remission/Response (CR)	censored	12.0656
TCGA-CQ-5325-01	Shallow Deletion	Wildtype	LOSS	-0.3496	High	Complete Remission/Response (CR)	deceased	21.5011
TCGA-CQ-6218-01	Shallow Deletion	Wildtype	LOSS	-0.949	Low	Complete Remission/Response (CR)	censored	41.1941
TCGA-CQ-6223-01	Shallow Deletion	Wildtype	LOSS	-0.6648	High	Complete Remission/Response (CR)	censored	46.9474
TCGA-CQ-6228-01	Shallow Deletion	Wildtype	LOSS	-0.6289	High	Complete Remission/Response (CR)	deceased	14.9916
TCGA-CQ-7065-01	Shallow Deletion	Wildtype	LOSS	-0.5653	High	Complete Remission/Response (CR)	censored	53.5227
TCGA-CQ-7069-01	Shallow Deletion	Wildtype	LOSS	-0.6529	High	Complete Remission/Response (CR)	censored	41.8845
TCGA-CQ-7072-01	Shallow Deletion	Wildtype	LOSS	-0.9502	Low	Complete Remission/Response (CR)	censored	77.5553
TCGA-CQ-A4CB-01	Shallow Deletion	Wildtype	LOSS	-0.9556	Low	Complete Remission/Response (CR)	censored	29.3586
TCGA-CR-6472-01	Shallow Deletion	Wildtype	LOSS	0.9769	High	Complete Remission/Response (CR)	censored	34.5202
TCGA-CR-6474-01	Shallow Deletion	Wildtype	LOSS	-0.72	High	Complete Remission/Response (CR)	deceased	18.5423
TCGA-CR-7368-01	Shallow Deletion	Wildtype	LOSS	-0.1966	High	Complete Remission/Response (CR)	censored	40.9311
TCGA-CR-7372-01	Shallow Deletion	Wildtype	LOSS	-0.6628	High	Complete Remission/Response (CR)	censored	24.9532
TCGA-CR-7373-01	Shallow Deletion	Wildtype	LOSS	-0.6007	High	Complete Remission/Response (CR)	censored	29.2271
TCGA-CR-7376-01	Shallow Deletion	Wildtype	LOSS	-0.9466	Low	Complete Remission/Response (CR)	censored	31.9558
TCGA-CR-7390-01	Shallow Deletion	Wildtype	LOSS	-0.5618	High	Complete Remission/Response (CR)	censored	49.5775
TCGA-CR-7398-01	Shallow Deletion	Wildtype	LOSS	0.085	High	Complete Remission/Response (CR)	censored	5.12871
TCGA-CR-7401-01	Shallow Deletion	Wildtype	LOSS	-0.6716	High	Complete Remission/Response (CR)	censored	35.4078
TCGA-CV-5434-01	Shallow Deletion	Wildtype	LOSS	-0.9342	Low	Complete Remission/Response (CR)	deceased	108.952
TCGA-CV-5979-01	Shallow Deletion	Wildtype	LOSS	-0.7394	High	Complete Remission/Response (CR)	censored	43.2324
TCGA-CV-6934-01	Shallow Deletion	Wildtype	LOSS	-0.5398	High	Complete Remission/Response (CR)	deceased	2.13696
TCGA-CV-6940-01	Shallow Deletion	Wildtype	LOSS	-0.9333	Low	Complete Remission/Response (CR)	deceased	26.4326
TCGA-CV-7104-01	Shallow Deletion	Wildtype	LOSS	-0.9272	Low	Complete Remission/Response (CR)	deceased	12.9204
TCGA-CV-7238-01	Shallow Deletion	Wildtype	LOSS	-0.937	Low	Complete Remission/Response (CR)	censored	89.6538
TCGA-CV-7422-01	Shallow Deletion	Wildtype	LOSS	0.6008	High	Complete Remission/Response (CR)	deceased	34.0928
TCGA-CV-7432-01	Shallow Deletion	Wildtype	LOSS	0.3353	High	Complete Remission/Response (CR)	deceased	84.4922
TCGA-CV-A45Y-01	Shallow Deletion	Wildtype	LOSS	-0.938	Low	Complete Remission/Response (CR)	deceased	88.8648
TCGA-CV-A460-01	Shallow Deletion	Wildtype	LOSS	-0.5864	High	Complete Remission/Response (CR)	deceased	60.4267
TCGA-CV-A461-01	Shallow Deletion	Wildtype	LOSS	0.1655	High	Complete Remission/Response (CR)	deceased	67.8568
TCGA-CV-A464-01	Shallow Deletion	Wildtype	LOSS	-0.718	High	Complete Remission/Response (CR)	censored	56.6131
TCGA-CV-A6JT-01	Shallow Deletion	Wildtype	LOSS	0.3093	High	Complete Remission/Response (CR)	censored	28.0107
TCGA-CX-7086-01	Shallow Deletion	Wildtype	LOSS	-0.9498	Low	Complete Remission/Response (CR)	censored	18.8381
TCGA-D6-6826-01	Shallow Deletion	Wildtype	LOSS	-0.9502	Low	Complete Remission/Response (CR)	deceased	11.441
TCGA-D6-A4ZB-01	Shallow Deletion	Wildtype	LOSS	-0.95	Low	Complete Remission/Response (CR)	censored	12.3615
TCGA-DQ-5631-01	Shallow Deletion	Wildtype	LOSS	-0.713	High	Complete Remission/Response (CR)	deceased	18.0162
TCGA-F7-7848-01	Shallow Deletion	Wildtype	LOSS	-0.8662	Low	Complete Remission/Response (CR)	censored	37.1832
TCGA-HD-7754-01	Shallow Deletion	Wildtype	LOSS	-0.4368	High	Complete Remission/Response (CR)	censored	25.7422
TCGA-HD-8635-01	Shallow Deletion	Wildtype	LOSS	-0.7836	Low	Complete Remission/Response (CR)	censored	22.8491
TCGA-IQ-7630-01	Shallow Deletion	Wildtype	LOSS	-0.6696	High	Complete Remission/Response (CR)	censored	15.945
TCGA-IQ-A61J-01	Shallow Deletion	Wildtype	LOSS	-0.2767	High	Complete Remission/Response (CR)	censored	33.5668
TCGA-MT-A67D-01	Shallow Deletion	Wildtype	LOSS	-0.7202	High	Complete Remission/Response (CR)	censored	1.84108
TCGA-MZ-A5BI-01	Shallow Deletion	Wildtype	LOSS	0.1502	High	Complete Remission/Response (CR)	deceased	7.13417
TCGA-P3-A6SX-01	Shallow Deletion	Wildtype	LOSS	-0.1324	High	Complete Remission/Response (CR)	deceased	47.0132
TCGA-QK-A6VB-01	Shallow Deletion	Wildtype	LOSS	-0.4603	High	Complete Remission/Response (CR)	censored	21.0737
TCGA-UF-A718-01	Shallow Deletion	Wildtype	LOSS	-0.6595	High	Complete Remission/Response (CR)	censored	64.7993
TCGA-UF-A7JC-01	Shallow Deletion	Wildtype	LOSS	-0.9566	Low	Complete Remission/Response (CR)	deceased	17.9505
TCGA-UF-A7JD-01	Shallow Deletion	Wildtype	LOSS	-0.9491	Low	Complete Remission/Response (CR)	deceased	24.2956
TCGA-UF-A7JJ-01	Shallow Deletion	Wildtype	LOSS	-0.8127	Low	Complete Remission/Response (CR)	censored	18.0491
TCGA-UF-A7JS-01	Shallow Deletion	Wildtype	LOSS	-0.9468	Low	Complete Remission/Response (CR)	deceased	22.3559
TCGA-UP-A6WW-01	Shallow Deletion	Wildtype	LOSS	1.4429	High	Complete Remission/Response (CR)	censored	17.03
TCGA-WA-A7GZ-01	Shallow Deletion	Wildtype	LOSS	-0.951	Low	Complete Remission/Response (CR)	deceased	20.5477
TCGA-WA-A7H4-01	Shallow Deletion	Wildtype	LOSS	-0.9518	Low	Complete Remission/Response (CR)	censored	14.5642
TCGA-CR-7374-01	Shallow Deletion	Wildtype	LOSS	-0.9516	Low	nd	censored	0.986291
TCGA-CR-7388-01	Shallow Deletion	Wildtype	LOSS	-0.4369	High	nd	deceased	27.0572
TCGA-CV-5435-01	Shallow Deletion	Wildtype	LOSS	-0.3144	High	nd	deceased	76.2403
TCGA-CV-5439-01	Shallow Deletion	Wildtype	LOSS	-0.227	High	nd	deceased	17.9505
TCGA-CV-6933-01	Shallow Deletion	Wildtype	LOSS	-0.3707	High	nd	deceased	90.1141
TCGA-CV-6935-01	Shallow Deletion	Wildtype	LOSS	0.1791	High	nd	deceased	9.69852
TCGA-CV-6937-01	Shallow Deletion	Wildtype	LOSS	-0.9123	Low	nd	deceased	20.5148
TCGA-CV-6945-01	Shallow Deletion	Wildtype	LOSS	-0.3666	High	nd	deceased	12.0327
TCGA-CV-6960-01	Shallow Deletion	Wildtype	LOSS	0.5082	High	nd	deceased	28.3394
TCGA-CV-7091-01	Shallow Deletion	Wildtype	LOSS	0.173	High	nd	censored	111.155
TCGA-CV-7103-01	Shallow Deletion	Wildtype	LOSS	0.0286	High	nd	deceased	52.3063
TCGA-CV-7236-01	Shallow Deletion	Wildtype	LOSS	-0.7888	Low	nd	deceased	4.73419
TCGA-CV-7242-01	Shallow Deletion	Wildtype	LOSS	1.1329	High	nd	censored	35.9996
TCGA-CV-7247-01	Shallow Deletion	Wildtype	LOSS	-0.3209	High	nd	deceased	18.9697
TCGA-CV-7263-01	Shallow Deletion	Wildtype	LOSS	-0.621	High	nd	deceased	18.4108
TCGA-CV-7421-01	Shallow Deletion	Wildtype	LOSS	-0.0467	High	nd	deceased	0.0657527
TCGA-CV-7440-01	Shallow Deletion	Wildtype	LOSS	-0.9558	Low	nd	deceased	22.1915
TCGA-D6-A6EO-01	Shallow Deletion	Wildtype	LOSS	-0.1568	High	nd	censored	24.9532
TCGA-HD-A6HZ-01	Shallow Deletion	Wildtype	LOSS	-0.4407	High	nd	censored	3.64928
TCGA-MT-A51X-01	Shallow Deletion	Wildtype	LOSS	0.0175	High	nd	censored	7.95608
TCGA-QK-A8Z8-01	Shallow Deletion	Wildtype	LOSS	-0.6964	High	nd	deceased	5.62186
TCGA-CV-7253-01	Shallow Deletion	Wildtype	LOSS	-0.279	High	Partial Remission/Response (PR)	deceased	11.8684
TCGA-CQ-6225-01	Shallow Deletion	Wildtype	LOSS	-0.2019	High	Persistent Disease	deceased	13.2492
TCGA-CV-5436-01	Shallow Deletion	Wildtype	LOSS	-0.4613	High	Persistent Disease	deceased	19.1998
TCGA-BB-4224-01	Shallow Deletion	Wildtype	LOSS	0.3819	High	Progressive Disease (PD)	censored	9.13963
TCGA-BB-8601-01	Shallow Deletion	Wildtype	LOSS	0.1881	High	Progressive Disease (PD)	censored	20.5148
TCGA-CN-4726-01	Shallow Deletion	Wildtype	LOSS	-0.8064	Low	Progressive Disease (PD)	deceased	4.66844
TCGA-CN-6021-01	Shallow Deletion	Wildtype	LOSS	-0.0704	High	Progressive Disease (PD)	deceased	9.07387
TCGA-CN-6024-01	Shallow Deletion	Wildtype	LOSS	-0.2384	High	Progressive Disease (PD)	deceased	11.0793
TCGA-CQ-6227-01	Shallow Deletion	Wildtype	LOSS	-0.4564	High	Progressive Disease (PD)	deceased	4.24105
TCGA-CV-7252-01	Shallow Deletion	Wildtype	LOSS	-0.6376	High	Progressive Disease (PD)	deceased	4.96433
TCGA-HD-7229-01	Shallow Deletion	Wildtype	LOSS	-0.4056	High	Progressive Disease (PD)	censored	33.764
TCGA-HD-8224-01	Shallow Deletion	Wildtype	LOSS	-0.5811	High	Progressive Disease (PD)	deceased	14.6629
TCGA-QK-A6IH-01	Shallow Deletion	Wildtype	LOSS	-0.3623	High	Progressive Disease (PD)	censored	21.4683
TCGA-D6-8568-01	Shallow Deletion	Wildtype	LOSS	-0.561	High	Stable Disease (SD)	censored	24.9532
TCGA-T2-A6WZ-01	Shallow Deletion	Wildtype	LOSS	0.7574	High	Stable Disease (SD)	deceased	15.9122
TCGA-BA-4074-01	Deep Deletion	Wildtype	DEEP LOSS	-0.9355	Low	Complete Remission/Response (CR)	deceased	15.1889
TCGA-BA-4076-01	Deep Deletion	Wildtype	DEEP LOSS	-0.9574	Low	Complete Remission/Response (CR)	deceased	13.6437
TCGA-BA-A4II-01	Deep Deletion	Wildtype	DEEP LOSS	-0.951	Low	Complete Remission/Response (CR)	censored	30.1805
TCGA-BA-A6DE-01	Deep Deletion	Wildtype	DEEP LOSS	-0.9582	Low	Complete Remission/Response (CR)	censored	14.4656
TCGA-BA-A6DJ-01	Deep Deletion	Wildtype	DEEP LOSS	-0.9527	Low	Complete Remission/Response (CR)	deceased	13.3807
TCGA-BA-A6DL-01	Deep Deletion	Wildtype	DEEP LOSS	-0.9531	Low	Complete Remission/Response (CR)	censored	20.482
TCGA-BA-A8YP-01	Deep Deletion	Wildtype	DEEP LOSS	-0.9503	Low	Complete Remission/Response (CR)	censored	16.4053
TCGA-BB-7870-01	Deep Deletion	Wildtype	DEEP LOSS	-0.9544	Low	Complete Remission/Response (CR)	censored	66.2787
TCGA-BB-8596-01	Deep Deletion	Wildtype	DEEP LOSS	-0.9519	Low	Complete Remission/Response (CR)	censored	71.0458
TCGA-BB-A6UO-01	Deep Deletion	Wildtype	DEEP LOSS	-0.9497	Low	Complete Remission/Response (CR)	deceased	8.81086
TCGA-CN-4727-01	Deep Deletion	Wildtype	DEEP LOSS	-0.9584	Low	Complete Remission/Response (CR)	censored	51.2871
TCGA-CN-4728-01	Deep Deletion	Wildtype	DEEP LOSS	-0.9373	Low	Complete Remission/Response (CR)	censored	56.6788
TCGA-CN-4729-01	Deep Deletion	Wildtype	DEEP LOSS	-0.9514	Low	Complete Remission/Response (CR)	censored	12.8875
TCGA-CN-4735-01	Deep Deletion	Wildtype	DEEP LOSS	-0.9526	Low	Complete Remission/Response (CR)	censored	57.1062
TCGA-CN-4739-01	Deep Deletion	Wildtype	DEEP LOSS	-0.9498	Low	Complete Remission/Response (CR)	deceased	45.8296
TCGA-CN-5355-01	Deep Deletion	Wildtype	DEEP LOSS	-0.9533	Low	Complete Remission/Response (CR)	censored	42.016
TCGA-CN-5363-01	Deep Deletion	Wildtype	DEEP LOSS	-0.9543	Low	Complete Remission/Response (CR)	deceased	8.31772
TCGA-CN-5364-01	Deep Deletion	Wildtype	DEEP LOSS	-0.9535	Low	Complete Remission/Response (CR)	deceased	16.208
TCGA-CN-5367-01	Deep Deletion	Wildtype	DEEP LOSS	-0.9551	Low	Complete Remission/Response (CR)	deceased	11.5725
TCGA-CN-5369-01	Deep Deletion	Wildtype	DEEP LOSS	-0.9458	Low	Complete Remission/Response (CR)	deceased	12.493
TCGA-CN-6011-01	Deep Deletion	Wildtype	DEEP LOSS	-0.9577	Low	Complete Remission/Response (CR)	censored	30.6736
TCGA-CN-6016-01	Deep Deletion	Wildtype	DEEP LOSS	-0.9396	Low	Complete Remission/Response (CR)	censored	47.4406
TCGA-CN-6018-01	Deep Deletion	Wildtype	DEEP LOSS	-0.9533	Low	Complete Remission/Response (CR)	deceased	19.0683
TCGA-CN-6020-01	Deep Deletion	Wildtype	DEEP LOSS	-0.9557	Low	Complete Remission/Response (CR)	deceased	6.73965
TCGA-CN-6989-01	Deep Deletion	Wildtype	DEEP LOSS	-0.9449	Low	Complete Remission/Response (CR)	deceased	32.2188
TCGA-CN-A498-01	Deep Deletion	Wildtype	DEEP LOSS	-0.9522	Low	Complete Remission/Response (CR)	deceased	25.4134
TCGA-CN-A49A-01	Deep Deletion	Wildtype	DEEP LOSS	-0.9571	Low	Complete Remission/Response (CR)	deceased	17.293
TCGA-CN-A63W-01	Deep Deletion	Wildtype	DEEP LOSS	-0.9558	Low	Complete Remission/Response (CR)	deceased	12.3944
TCGA-CQ-5324-01	Deep Deletion	Wildtype	DEEP LOSS	-0.9528	Low	Complete Remission/Response (CR)	censored	52.372
TCGA-CQ-5327-01	Deep Deletion	Wildtype	DEEP LOSS	-0.9521	Low	Complete Remission/Response (CR)	censored	54.5747
TCGA-CQ-7068-01	Deep Deletion	Wildtype	DEEP LOSS	-0.9537	Low	Complete Remission/Response (CR)	censored	43.0351
TCGA-CQ-7071-01	Deep Deletion	Wildtype	DEEP LOSS	-0.9576	Low	Complete Remission/Response (CR)	censored	43.1009
TCGA-CQ-A4C9-01	Deep Deletion	Wildtype	DEEP LOSS	-0.9557	Low	Complete Remission/Response (CR)	censored	23.2436
TCGA-CR-6477-01	Deep Deletion	Wildtype	DEEP LOSS	-0.9525	Low	Complete Remission/Response (CR)	censored	16.8984
TCGA-CR-6478-01	Deep Deletion	Wildtype	DEEP LOSS	-0.9538	Low	Complete Remission/Response (CR)	deceased	6.01637
TCGA-CR-6488-01	Deep Deletion	Wildtype	DEEP LOSS	-0.9525	Low	Complete Remission/Response (CR)	censored	12.4601
TCGA-CR-7364-01	Deep Deletion	Wildtype	DEEP LOSS	-0.9531	Low	Complete Remission/Response (CR)	censored	47.1776
TCGA-CR-7365-01	Deep Deletion	Wildtype	DEEP LOSS	-0.9559	Low	Complete Remission/Response (CR)	censored	39.1557
TCGA-CR-7382-01	Deep Deletion	Wildtype	DEEP LOSS	-0.9463	Low	Complete Remission/Response (CR)	censored	26.1696
TCGA-CR-7383-01	Deep Deletion	Wildtype	DEEP LOSS	-0.9443	Low	Complete Remission/Response (CR)	deceased	17.1286
TCGA-CR-7397-01	Deep Deletion	Wildtype	DEEP LOSS	-0.9413	Low	Complete Remission/Response (CR)	censored	24.7888
TCGA-CV-5430-01	Deep Deletion	Wildtype	DEEP LOSS	-0.9529	Low	Complete Remission/Response (CR)	censored	139.429
TCGA-CV-5966-01	Deep Deletion	Wildtype	DEEP LOSS	-0.9544	Low	Complete Remission/Response (CR)	deceased	17.9176
TCGA-CV-6941-01	Deep Deletion	R58*	DEEP LOSS	-0.8108	Low	Complete Remission/Response (CR)	deceased	11.2437
TCGA-CV-6956-01	Deep Deletion	Wildtype	DEEP LOSS	-0.8787	Low	Complete Remission/Response (CR)	deceased	7.13417
TCGA-CV-7099-01	Deep Deletion	E120*	DEEP LOSS	-0.8209	Low	Complete Remission/Response (CR)	deceased	7.98895
TCGA-CV-7102-01	Deep Deletion	Wildtype	DEEP LOSS	-0.9536	Low	Complete Remission/Response (CR)	deceased	1.84108
TCGA-CV-7235-01	Deep Deletion	Wildtype	DEEP LOSS	-0.9427	Low	Complete Remission/Response (CR)	censored	77.1608
TCGA-CV-7418-01	Deep Deletion	Wildtype	DEEP LOSS	-0.9564	Low	Complete Remission/Response (CR)	deceased	25.9394
TCGA-CV-7427-01	Deep Deletion	Wildtype	DEEP LOSS	-0.9495	Low	Complete Remission/Response (CR)	deceased	156.491
TCGA-CV-7434-01	Deep Deletion	Wildtype	DEEP LOSS	-0.9554	Low	Complete Remission/Response (CR)	deceased	7.16704
TCGA-CV-7435-01	Deep Deletion	Wildtype	DEEP LOSS	-0.9521	Low	Complete Remission/Response (CR)	deceased	153.861
TCGA-CV-A45Q-01	Deep Deletion	Wildtype	DEEP LOSS	-0.9557	Low	Complete Remission/Response (CR)	deceased	169.379
TCGA-CV-A45U-01	Deep Deletion	Wildtype	DEEP LOSS	-0.9561	Low	Complete Remission/Response (CR)	deceased	35.4736
TCGA-CV-A45X-01	Deep Deletion	Wildtype	DEEP LOSS	-0.957	Low	Complete Remission/Response (CR)	deceased	6.50952
TCGA-CV-A463-01	Deep Deletion	Wildtype	DEEP LOSS	-0.9545	Low	Complete Remission/Response (CR)	deceased	0.756156
TCGA-CV-A6JU-01	Deep Deletion	Wildtype	DEEP LOSS	-0.8416	Low	Complete Remission/Response (CR)	censored	3.6164
TCGA-CV-A6JY-01	Deep Deletion	Wildtype	DEEP LOSS	-0.95	Low	Complete Remission/Response (CR)	censored	21.2381
TCGA-CV-A6K1-01	Deep Deletion	Wildtype	DEEP LOSS	-0.9553	Low	Complete Remission/Response (CR)	censored	22.5203
TCGA-CX-7085-01	Deep Deletion	Wildtype	DEEP LOSS	-0.9466	Low	Complete Remission/Response (CR)	censored	10.5533
TCGA-CX-7219-01	Deep Deletion	Wildtype	DEEP LOSS	-0.9504	Low	Complete Remission/Response (CR)	censored	34.3558
TCGA-CX-A4AQ-01	Deep Deletion	Wildtype	DEEP LOSS	-0.9388	Low	Complete Remission/Response (CR)	censored	51.1227
TCGA-D6-6823-01	Deep Deletion	Wildtype	DEEP LOSS	-0.9536	Low	Complete Remission/Response (CR)	censored	23.0463
TCGA-D6-A4Z9-01	Deep Deletion	Wildtype	DEEP LOSS	-0.9541	Low	Complete Remission/Response (CR)	censored	17.7204
TCGA-D6-A6EP-01	Deep Deletion	Wildtype	DEEP LOSS	-0.9536	Low	Complete Remission/Response (CR)	censored	13.9396
TCGA-D6-A6EQ-01	Deep Deletion	Wildtype	DEEP LOSS	-0.9475	Low	Complete Remission/Response (CR)	censored	12.0985
TCGA-D6-A6ES-01	Deep Deletion	Wildtype	DEEP LOSS	-0.9532	Low	Complete Remission/Response (CR)	censored	12.7889
TCGA-DQ-5625-01	Deep Deletion	Wildtype	DEEP LOSS	-0.9492	Low	Complete Remission/Response (CR)	deceased	37.2489
TCGA-F7-8298-01	Deep Deletion	Wildtype	DEEP LOSS	-0.9583	Low	Complete Remission/Response (CR)	censored	32.712
TCGA-F7-A50G-01	Deep Deletion	Wildtype	DEEP LOSS	-0.952	Low	Complete Remission/Response (CR)	censored	20.2518
TCGA-F7-A61V-01	Deep Deletion	Wildtype	DEEP LOSS	-0.8406	Low	Complete Remission/Response (CR)	censored	24.9532
TCGA-F7-A622-01	Deep Deletion	Wildtype	DEEP LOSS	-0.957	Low	Complete Remission/Response (CR)	deceased	11.8026
TCGA-F7-A623-01	Deep Deletion	Wildtype	DEEP LOSS	-0.9556	Low	Complete Remission/Response (CR)	censored	20.2518
TCGA-H7-8501-01	Deep Deletion	R80*	DEEP LOSS	-0.8008	Low	Complete Remission/Response (CR)	censored	15.156
TCGA-HD-7753-01	Deep Deletion	Wildtype	DEEP LOSS	-0.955	Low	Complete Remission/Response (CR)	censored	28.4709
TCGA-HD-8634-01	Deep Deletion	Wildtype	DEEP LOSS	-0.9385	Low	Complete Remission/Response (CR)	deceased	12.6574
TCGA-HD-A6I0-01	Deep Deletion	Wildtype	DEEP LOSS	-0.9536	Low	Complete Remission/Response (CR)	censored	6.90403
TCGA-IQ-7631-01	Deep Deletion	Wildtype	DEEP LOSS	-0.925	Low	Complete Remission/Response (CR)	censored	38.5311
TCGA-IQ-7632-01	Deep Deletion	Wildtype	DEEP LOSS	-0.926	Low	Complete Remission/Response (CR)	censored	14.4985
TCGA-IQ-A61E-01	Deep Deletion	Wildtype	DEEP LOSS	-0.957	Low	Complete Remission/Response (CR)	censored	37.7092
TCGA-IQ-A61H-01	Deep Deletion	Wildtype	DEEP LOSS	-0.9467	Low	Complete Remission/Response (CR)	censored	37.4133
TCGA-IQ-A61O-01	Deep Deletion	Wildtype	DEEP LOSS	-0.957	Low	Complete Remission/Response (CR)	deceased	13.8409
TCGA-IQ-A6SG-01	Deep Deletion	Wildtype	DEEP LOSS	-0.9544	Low	Complete Remission/Response (CR)	censored	19.0354
TCGA-KU-A66S-01	Deep Deletion	Wildtype	DEEP LOSS	-0.9457	Low	Complete Remission/Response (CR)	deceased	13.3478
TCGA-KU-A66T-01	Deep Deletion	Wildtype	DEEP LOSS	-0.9582	Low	Complete Remission/Response (CR)	censored	18.1477
TCGA-MZ-A7D7-01	Deep Deletion	Wildtype	DEEP LOSS	-0.9227	Low	Complete Remission/Response (CR)	censored	17.9834
TCGA-P3-A5Q6-01	Deep Deletion	Wildtype	DEEP LOSS	-0.943	Low	Complete Remission/Response (CR)	deceased	15.7806
TCGA-P3-A6T0-01	Deep Deletion	Wildtype	DEEP LOSS	-0.958	Low	Complete Remission/Response (CR)	censored	19.0025
TCGA-P3-A6T5-01	Deep Deletion	Wildtype	DEEP LOSS	-0.9481	Low	Complete Remission/Response (CR)	deceased	28.9969
TCGA-P3-A6T7-01	Deep Deletion	Wildtype	DEEP LOSS	-0.9556	Low	Complete Remission/Response (CR)	deceased	16.0108
TCGA-P3-A6T8-01	Deep Deletion	Wildtype	DEEP LOSS	-0.9553	Low	Complete Remission/Response (CR)	censored	13.1505
TCGA-QK-A6VC-01	Deep Deletion	Wildtype	DEEP LOSS	-0.8719	Low	Complete Remission/Response (CR)	censored	19.7258
TCGA-QK-A8Z7-01	Deep Deletion	Wildtype	DEEP LOSS	-0.9581	Low	Complete Remission/Response (CR)	censored	12.8875
TCGA-QK-A8Z9-01	Deep Deletion	Wildtype	DEEP LOSS	-0.9476	Low	Complete Remission/Response (CR)	deceased	14.7615
TCGA-QK-A8ZA-01	Deep Deletion	Wildtype	DEEP LOSS	-0.9536	Low	Complete Remission/Response (CR)	deceased	12.1971
TCGA-QK-AA3J-01	Deep Deletion	Wildtype	DEEP LOSS	-0.953	Low	Complete Remission/Response (CR)	censored	15.3204
TCGA-T2-A6X2-01	Deep Deletion	Wildtype	DEEP LOSS	-0.9465	Low	Complete Remission/Response (CR)	censored	32.449
TCGA-TN-A7HJ-01	Deep Deletion	Wildtype	DEEP LOSS	-0.9403	Low	Complete Remission/Response (CR)	censored	13.2492
TCGA-UF-A719-01	Deep Deletion	Wildtype	DEEP LOSS	-0.9534	Low	Complete Remission/Response (CR)	censored	54.6734
TCGA-UF-A71A-01	Deep Deletion	Wildtype	DEEP LOSS	-0.9548	Low	Complete Remission/Response (CR)	deceased	2.82737
TCGA-UF-A71B-01	Deep Deletion	Wildtype	DEEP LOSS	-0.9473	Low	Complete Remission/Response (CR)	censored	49.5118
TCGA-UF-A71D-01	Deep Deletion	Wildtype	DEEP LOSS	-0.8692	Low	Complete Remission/Response (CR)	censored	48.0324
TCGA-UF-A71E-01	Deep Deletion	Wildtype	DEEP LOSS	-0.9508	Low	Complete Remission/Response (CR)	deceased	49.446
TCGA-UF-A7JA-01	Deep Deletion	Wildtype	DEEP LOSS	-0.9549	Low	Complete Remission/Response (CR)	censored	74.4649
TCGA-UF-A7JF-01	Deep Deletion	Wildtype	DEEP LOSS	-0.9541	Low	Complete Remission/Response (CR)	censored	55.4295
TCGA-UF-A7JH-01	Deep Deletion	Wildtype	DEEP LOSS	-0.9477	Low	Complete Remission/Response (CR)	censored	29.4572
TCGA-UF-A7JK-01	Deep Deletion	Wildtype	DEEP LOSS	-0.9571	Low	Complete Remission/Response (CR)	deceased	13.9396
TCGA-UF-A7JT-01	Deep Deletion	Wildtype	DEEP LOSS	-0.9464	Low	Complete Remission/Response (CR)	deceased	32.6462
TCGA-UF-A7JV-01	Deep Deletion	Wildtype	DEEP LOSS	-0.9266	Low	Complete Remission/Response (CR)	deceased	2.95887
TCGA-BA-6870-01	Deep Deletion	Wildtype	DEEP LOSS	-0.941	Low	nd	deceased	14.8272
TCGA-CN-4740-01	Deep Deletion	Wildtype	DEEP LOSS	-0.947	Low	nd	deceased	27.5833
TCGA-CQ-5332-01	Deep Deletion	Wildtype	DEEP LOSS	-0.9525	Low	nd	deceased	10.4218
TCGA-CV-5970-01	Deep Deletion	Wildtype	DEEP LOSS	-0.9544	Low	nd	deceased	13.3478
TCGA-CV-6436-01	Deep Deletion	E120*	DEEP LOSS	-0.5846	High	nd	censored	62.4322
TCGA-CV-6948-01	Deep Deletion	Wildtype	DEEP LOSS	-0.9552	Low	nd	deceased	42.3776
TCGA-CV-6952-01	Deep Deletion	Wildtype	DEEP LOSS	-0.9545	Low	nd	deceased	6.08213
TCGA-CV-6955-01	Deep Deletion	Wildtype	DEEP LOSS	-0.9529	Low	nd	deceased	10.9807
TCGA-CV-7089-01	Deep Deletion	Wildtype	DEEP LOSS	-0.8693	Low	nd	deceased	64.8322
TCGA-CV-7097-01	Deep Deletion	Wildtype	DEEP LOSS	-0.9561	Low	nd	deceased	12.6574
TCGA-CV-7177-01	Deep Deletion	Wildtype	DEEP LOSS	-0.9506	Low	nd	deceased	21.797
TCGA-CV-7261-01	Deep Deletion	Wildtype	DEEP LOSS	-0.9558	Low	nd	censored	49.709
TCGA-CV-7407-01	Deep Deletion	Wildtype	DEEP LOSS	-0.4463	High	nd	deceased	35.5393
TCGA-CV-7411-01	Deep Deletion	Wildtype	DEEP LOSS	-0.9544	Low	nd	deceased	89.325
TCGA-CV-7415-01	Deep Deletion	Wildtype	DEEP LOSS	-0.9501	Low	nd	deceased	22.8491
TCGA-CV-7423-01	Deep Deletion	Wildtype	DEEP LOSS	-0.905	Low	nd	deceased	100.569
TCGA-CV-7425-01	Deep Deletion	Wildtype	DEEP LOSS	-0.9565	Low	nd	deceased	56.4816
TCGA-CV-7430-01	Deep Deletion	Wildtype	DEEP LOSS	-0.9352	Low	nd	deceased	16.2738
TCGA-CV-7438-01	Deep Deletion	Wildtype	DEEP LOSS	-0.9539	Low	nd	deceased	6.37801
TCGA-CV-A45V-01	Deep Deletion	Wildtype	DEEP LOSS	-0.9537	Low	nd	deceased	1.05204
TCGA-F7-A61W-01	Deep Deletion	Wildtype	DEEP LOSS	-0.9584	Low	nd	censored	0.460269
TCGA-HD-A4C1-01	Deep Deletion	Wildtype	DEEP LOSS	-0.9554	Low	nd	censored	0.36164
TCGA-QK-AA3K-01	Deep Deletion	Wildtype	DEEP LOSS	-0.9206	Low	nd	censored	8.31772
TCGA-T3-A92M-01	Deep Deletion	Wildtype	DEEP LOSS	-0.9408	Low	nd	censored	13.7094
TCGA-BA-6868-01	Deep Deletion	Wildtype	DEEP LOSS	-0.9568	Low	Partial Remission/Response (PR)	deceased	15.5176
TCGA-CV-7429-01	Deep Deletion	Wildtype	DEEP LOSS	-0.9546	Low	Partial Remission/Response (PR)	deceased	3.51777
TCGA-DQ-7588-01	Deep Deletion	Wildtype	DEEP LOSS	-0.9584	Low	Persistent Disease	deceased	14.0382
TCGA-BB-4227-01	Deep Deletion	Wildtype	DEEP LOSS	-0.9561	Low	Progressive Disease (PD)	censored	4.40543
TCGA-CN-4742-01	Deep Deletion	Wildtype	DEEP LOSS	-0.9534	Low	Progressive Disease (PD)	deceased	13.0519
TCGA-CN-5365-01	Deep Deletion	Wildtype	DEEP LOSS	-0.955	Low	Progressive Disease (PD)	deceased	11.5396
TCGA-CN-6022-01	Deep Deletion	Wildtype	DEEP LOSS	-0.9525	Low	Progressive Disease (PD)	deceased	9.23825
TCGA-CN-A642-01	Deep Deletion	Wildtype	DEEP LOSS	-0.9507	Low	Progressive Disease (PD)	deceased	2.69586
TCGA-CV-6441-01	Deep Deletion	Wildtype	DEEP LOSS	-0.9579	Low	Progressive Disease (PD)	deceased	9.59989
TCGA-CV-6936-01	Deep Deletion	Wildtype	DEEP LOSS	-0.956	Low	Progressive Disease (PD)	deceased	5.45747
TCGA-CV-7433-01	Deep Deletion	Wildtype	DEEP LOSS	-0.9444	Low	Progressive Disease (PD)	deceased	19.7587
TCGA-CV-A6K2-01	Deep Deletion	Wildtype	DEEP LOSS	-0.9533	Low	Progressive Disease (PD)	deceased	10.4218
TCGA-D6-6517-01	Deep Deletion	Wildtype	DEEP LOSS	-0.9562	Low	Progressive Disease (PD)	censored	9.59989
TCGA-IQ-A61G-01	Deep Deletion	Wildtype	DEEP LOSS	-0.9584	Low	Progressive Disease (PD)	censored	11.8355
TCGA-KU-A6H8-01	Deep Deletion	Wildtype	DEEP LOSS	-0.9333	Low	Progressive Disease (PD)	deceased	10.7506
TCGA-P3-A6T4-01	Deep Deletion	Wildtype	DEEP LOSS	-0.9518	Low	Progressive Disease (PD)	deceased	2.03833
TCGA-T2-A6WX-01	Deep Deletion	Wildtype	DEEP LOSS	-0.9427	Low	Progressive Disease (PD)	deceased	6.87116
TCGA-T3-A92N-01	Deep Deletion	Wildtype	DEEP LOSS	-0.9555	Low	Progressive Disease (PD)	deceased	3.12325
TCGA-BA-6871-01	Deep Deletion	Wildtype	DEEP LOSS	-0.9391	Low	Stable Disease (SD)	deceased	3.55065
TCGA-D6-8569-01	Deep Deletion	Wildtype	DEEP LOSS	-0.9562	Low	Stable Disease (SD)	censored	25.3148

## Sheet: (d) ESCA
Sample Id	Copy number variation	Mutations	Classification	mRNA (z-scores)	Group (CDKN2A mRNA)	Survival status	Survival time (months)
TCGA-LN-A49V-01	Gain	Wildtype	WT	4.0377	High	censored	12.5916
TCGA-VR-A8Q7-01	Gain	Wildtype	WT	3.331	High	censored	52.2734
TCGA-2H-A9GL-01	Gain	Wildtype	WT	0.7264	High	deceased	5.91774
TCGA-IG-A51D-01	Gain	Wildtype	WT	0.6271	High	censored	17.03
TCGA-JY-A6F8-01	Gain	Wildtype	WT	0.1302	High	censored	122.103
TCGA-L5-A8NT-01	Gain	Wildtype	WT	-0.0269	High	censored	27.123
TCGA-L5-A4OR-01	Gain	Wildtype	WT	-0.4363	High	deceased	3.15613
TCGA-JY-A6FE-01	Diploid	Wildtype	WT	3.3809	High	deceased	3.68215
TCGA-VR-A8EY-01	Diploid	Wildtype	WT	2.0839	High	censored	33.6983
TCGA-JY-A6FD-01	Diploid	Wildtype	WT	1.7577	High	censored	68.0212
TCGA-2H-A9GJ-01	Diploid	Wildtype	WT	1.4226	High	deceased	58.5528
TCGA-LN-A8I1-01	Diploid	Wildtype	WT	1.0354	High	censored	13.1834
TCGA-IG-A3QL-01	Diploid	Wildtype	WT	0.907	High	censored	35.2106
TCGA-L5-A4OQ-01	Diploid	Wildtype	WT	0.9054	High	deceased	1.38081
TCGA-JY-A6FH-01	Diploid	Wildtype	WT	0.5564	High	censored	47.3748
TCGA-L5-A8NI-01	Diploid	Wildtype	WT	0.4702	High	deceased	13.4793
TCGA-RE-A7BO-01	Diploid	Wildtype	WT	0.297	High	deceased	7.00266
TCGA-R6-A6DQ-01	Diploid	Wildtype	WT	0.218	High	deceased	7.59444
TCGA-L5-A88Z-01	Diploid	Wildtype	WT	0.0952	High	censored	7.39718
TCGA-R6-A6DN-01	Diploid	Wildtype	WT	0.0107	High	deceased	7.98895
TCGA-VR-A8EP-01	Diploid	Wildtype	WT	-0.0282	High	censored	27.0901
TCGA-L5-A4OE-01	Diploid	Wildtype	WT	-0.1255	High	deceased	23.9997
TCGA-R6-A6L6-01	Diploid	Wildtype	WT	-0.1495	High	deceased	7.03554
TCGA-R6-A6Y0-01	Diploid	Wildtype	WT	-0.2325	High	censored	53.9501
TCGA-JY-A6FG-01	Diploid	Wildtype	WT	-0.3224	High	deceased	41.5228
TCGA-L5-A4OJ-01	Diploid	Wildtype	WT	-0.3641	High	censored	21.008
TCGA-L5-A8NV-01	Diploid	Wildtype	WT	-0.4561	High	deceased	52.5693
TCGA-R6-A8W8-01	Diploid	Wildtype	WT	-0.5235	High	deceased	2.89312
TCGA-L5-A43E-01	Diploid	Wildtype	WT	-0.5434	High	censored	30.2462
TCGA-L5-A88W-01	Diploid	Wildtype	WT	-0.6352	High	deceased	25.1175
TCGA-L5-A4OG-01	Diploid	Wildtype	WT	-0.6493	High	censored	4.70132
TCGA-2H-A9GM-01	Diploid	Wildtype	WT	-0.6597	High	deceased	13.9396
TCGA-JY-A939-01	Diploid	Wildtype	WT	-0.7723	High	censored	21.6984
TCGA-V5-AASV-01	Diploid	Wildtype	WT	-0.8014	Low	censored	15.3533
TCGA-KH-A6WC-01	Diploid	Wildtype	WT	-0.8059	Low	censored	6.27938
TCGA-L5-A8NW-01	Diploid	Wildtype	WT	-0.8105	Low	deceased	46.0926
TCGA-IG-A4QT-01	Diploid	Wildtype	WT	-0.9016	Low	deceased	9.30401
TCGA-IG-A7DP-01	Diploid	Wildtype	WT	-0.9495	Low	censored	14.8601
TCGA-JY-A93F-01	Diploid	Wildtype	WT	-0.9882	Low	censored	24.0326
TCGA-L5-A4OI-01	Diploid	Wildtype	WT	-1.0149	Low	censored	19.9888
TCGA-L5-A8NG-01	Shallow Deletion	D153N	MUT	-0.7685	High	censored	35.9667
TCGA-L5-A8NN-01	Shallow Deletion	G35R	MUT	0.3122	High	censored	5.49035
TCGA-LN-A49R-01	Shallow Deletion	H83Y	MUT	2.637	High	censored	13.3807
TCGA-L5-A8NS-01	Shallow Deletion	H83Y	MUT	-0.4945	High	censored	13.4136
TCGA-R6-A8WC-01	Shallow Deletion	P11Lfs*29	MUT	-0.7465	High	censored	2.30134
TCGA-L5-A4OP-01	Shallow Deletion	P48L	MUT	-0.7383	High	censored	7.16704
TCGA-VR-AA4D-01	Shallow Deletion	V28_E33del	MUT	0.6625	High	deceased	46.1913
TCGA-M9-A5M8-01	Shallow Deletion	X153_splice	MUT	-0.619	High	censored	33.1065
TCGA-L7-A6VZ-01	Shallow Deletion	X50_splice	MUT	-0.1105	High	censored	10.3561
TCGA-L5-A4OO-01	Shallow Deletion	Y44*	MUT	-0.2786	High	censored	3.32051
TCGA-L5-A8NL-01	Shallow Deletion	R80Q	MUT	-0.7751	Low	censored	13.2163
TCGA-2H-A9GQ-01	Shallow Deletion	X153_splice	MUT	-0.8197	Low	deceased	4.20817
TCGA-JY-A93D-01	Diploid	G111Afs*8	MUT	-0.4782	High	deceased	31.5613
TCGA-L5-A8NM-01	Diploid	R112H	MUT	-0.9286	Low	deceased	7.75882
TCGA-R6-A6XG-01	Shallow Deletion	Wildtype	LOSS	1.8088	High	censored	38.3996
TCGA-L5-A891-01	Shallow Deletion	Wildtype	LOSS	1.2441	High	censored	3.7479
TCGA-LN-A7HV-01	Shallow Deletion	Wildtype	LOSS	0.9305	High	censored	10.5204
TCGA-IG-A3YC-01	Shallow Deletion	Wildtype	LOSS	0.8143	High	censored	20.1203
TCGA-IG-A97H-01	Shallow Deletion	Wildtype	LOSS	0.7639	High	censored	14.4985
TCGA-2H-A9GH-01	Shallow Deletion	Wildtype	LOSS	0.5566	High	deceased	31.2654
TCGA-LN-A49L-01	Shallow Deletion	Wildtype	LOSS	0.2503	High	deceased	10.4547
TCGA-IG-A50L-01	Shallow Deletion	Wildtype	LOSS	0.1795	High	censored	0.526022
TCGA-L5-A4OU-01	Shallow Deletion	Wildtype	LOSS	0.1548	High	censored	28.9969
TCGA-LN-A49X-01	Shallow Deletion	Wildtype	LOSS	0.1292	High	censored	12.6245
TCGA-L5-A893-01	Shallow Deletion	Wildtype	LOSS	0.038	High	censored	3.02462
TCGA-LN-A4A3-01	Shallow Deletion	Wildtype	LOSS	0.0204	High	censored	12.756
TCGA-V5-A7RC-01	Shallow Deletion	Wildtype	LOSS	-0.0107	High	deceased	3.41914
TCGA-L5-A4OW-01	Shallow Deletion	Wildtype	LOSS	-0.1526	High	deceased	7.13417
TCGA-L5-A4OS-01	Shallow Deletion	Wildtype	LOSS	-0.228	High	censored	58.5857
TCGA-L5-A88Y-01	Shallow Deletion	Wildtype	LOSS	-0.2461	High	censored	0.36164
TCGA-R6-A8W5-01	Shallow Deletion	Wildtype	LOSS	-0.2727	High	deceased	15.7806
TCGA-LN-A4MQ-01	Shallow Deletion	Wildtype	LOSS	-0.2895	High	censored	12.3286
TCGA-ZR-A9CJ-01	Shallow Deletion	Wildtype	LOSS	-0.3073	High	deceased	19.7258
TCGA-2H-A9GN-01	Shallow Deletion	Wildtype	LOSS	-0.3375	High	deceased	8.94237
TCGA-2H-A9GO-01	Shallow Deletion	Wildtype	LOSS	-0.3396	High	deceased	16.2409
TCGA-X8-AAAR-01	Shallow Deletion	Wildtype	LOSS	-0.4243	High	censored	18.2135
TCGA-L5-A43M-01	Shallow Deletion	Wildtype	LOSS	-0.4463	High	censored	8.94237
TCGA-V5-A7RE-01	Shallow Deletion	Wildtype	LOSS	-0.4561	High	censored	16.4382
TCGA-2H-A9GK-01	Shallow Deletion	Wildtype	LOSS	-0.4626	High	deceased	7.62731
TCGA-L5-A8NR-01	Shallow Deletion	Wildtype	LOSS	-0.4681	High	censored	8.71223
TCGA-JY-A93E-01	Shallow Deletion	Wildtype	LOSS	-0.475	High	censored	25.2162
TCGA-L5-A88V-01	Shallow Deletion	Wildtype	LOSS	-0.4914	High	censored	2.59723
TCGA-L5-A4OX-01	Shallow Deletion	Wildtype	LOSS	-0.5294	High	deceased	7.43006
TCGA-L5-A4OT-01	Shallow Deletion	Wildtype	LOSS	-0.5404	High	deceased	4.89858
TCGA-VR-A8EQ-01	Shallow Deletion	Wildtype	LOSS	-0.549	High	deceased	22.8162
TCGA-R6-A6XQ-01	Shallow Deletion	Wildtype	LOSS	-0.5536	High	deceased	6.34514
TCGA-Q9-A6FU-01	Shallow Deletion	Wildtype	LOSS	-0.5605	High	deceased	5.16159
TCGA-L5-A8NE-01	Shallow Deletion	Wildtype	LOSS	-0.5665	High	censored	55.4953
TCGA-IG-A3I8-01	Shallow Deletion	Wildtype	LOSS	-0.5772	High	censored	33.2709
TCGA-LN-A5U7-01	Shallow Deletion	Wildtype	LOSS	-0.5854	High	censored	25.249
TCGA-JY-A938-01	Shallow Deletion	Wildtype	LOSS	-0.6196	High	censored	34.8489
TCGA-R6-A6Y2-01	Shallow Deletion	Wildtype	LOSS	-0.6676	High	deceased	9.30401
TCGA-2H-A9GR-01	Shallow Deletion	Wildtype	LOSS	-0.6721	High	deceased	32.449
TCGA-L5-A43I-01	Shallow Deletion	Wildtype	LOSS	-0.6761	High	deceased	18.2793
TCGA-L5-A4OF-01	Shallow Deletion	Wildtype	LOSS	-0.7099	High	deceased	26.334
TCGA-JY-A93C-01	Shallow Deletion	Wildtype	LOSS	-0.71	High	censored	23.1778
TCGA-V5-A7RB-01	Shallow Deletion	Wildtype	LOSS	-0.758	High	deceased	5.29309
TCGA-R6-A6KZ-01	Shallow Deletion	Wildtype	LOSS	-0.7637	High	deceased	5.06296
TCGA-L5-A4OH-01	Shallow Deletion	Wildtype	LOSS	-0.7761	Low	censored	32.6133
TCGA-L5-A43C-01	Shallow Deletion	Wildtype	LOSS	-0.786	Low	censored	3.15613
TCGA-L5-A8NU-01	Shallow Deletion	Wildtype	LOSS	-0.818	Low	deceased	83.2429
TCGA-IG-A4QS-01	Shallow Deletion	Wildtype	LOSS	-0.876	Low	deceased	3.87941
TCGA-L5-A4ON-01	Shallow Deletion	Wildtype	LOSS	-0.8859	Low	deceased	18.345
TCGA-LN-A7HY-01	Shallow Deletion	Wildtype	LOSS	-0.9942	Low	censored	12.0327
TCGA-VR-A8ET-01	Shallow Deletion	Wildtype	LOSS	-0.9942	Low	deceased	1.54519
TCGA-LN-A9FP-01	Shallow Deletion	Wildtype	LOSS	-1.0098	Low	censored	12.0327
TCGA-IG-A6QS-01	Shallow Deletion	Wildtype	LOSS	-1.0116	Low	deceased	9.96153
TCGA-2H-A9GF-01	Shallow Deletion	Wildtype	LOSS	-1.0144	Low	deceased	25.7751
TCGA-R6-A8WG-01	Shallow Deletion	Wildtype	LOSS	-1.0157	Low	deceased	12.6903
TCGA-LN-A49M-01	Shallow Deletion	Wildtype	LOSS	-1.017	Low	censored	12.6574
TCGA-IC-A6RE-01	Deep Deletion	Wildtype	DEEP LOSS	-0.4274	High	censored	7.69307
TCGA-L5-A8NH-01	Deep Deletion	Wildtype	DEEP LOSS	-0.7042	High	deceased	12.9204
TCGA-L5-A8NQ-01	Deep Deletion	Wildtype	DEEP LOSS	-0.7831	Low	deceased	21.3696
TCGA-L5-A8NF-01	Deep Deletion	Wildtype	DEEP LOSS	-0.7988	Low	deceased	2.66298
TCGA-Q9-A6FW-01	Deep Deletion	Wildtype	DEEP LOSS	-0.8226	Low	censored	7.82457
TCGA-V5-AASX-01	Deep Deletion	Wildtype	DEEP LOSS	-0.8333	Low	censored	8.97524
TCGA-VR-A8EX-01	Deep Deletion	Wildtype	DEEP LOSS	-0.9304	Low	deceased	28.1093
TCGA-L5-A8NK-01	Deep Deletion	Wildtype	DEEP LOSS	-0.9335	Low	censored	13.5451
TCGA-L7-A56G-01	Deep Deletion	Wildtype	DEEP LOSS	-0.9373	Low	deceased	10.8492
TCGA-IG-A4P3-01	Deep Deletion	Wildtype	DEEP LOSS	-0.9851	Low	deceased	18.6409
TCGA-VR-AA7I-01	Deep Deletion	Wildtype	DEEP LOSS	-0.9883	Low	deceased	15.9122
TCGA-L5-A88S-01	Deep Deletion	Wildtype	DEEP LOSS	-0.9884	Low	censored	15.4848
TCGA-R6-A6L4-01	Deep Deletion	Wildtype	DEEP LOSS	-0.9963	Low	deceased	16.3067
TCGA-LN-A9FO-01	Deep Deletion	Wildtype	DEEP LOSS	-0.9977	Low	censored	0.131505
TCGA-IG-A5S3-01	Deep Deletion	Wildtype	DEEP LOSS	-0.9985	Low	censored	23.408
TCGA-LN-A8HZ-01	Deep Deletion	Wildtype	DEEP LOSS	-1.0004	Low	censored	12.3286
TCGA-S8-A6BV-01	Deep Deletion	Wildtype	DEEP LOSS	-1.0005	Low	censored	20.0217
TCGA-LN-A49P-01	Deep Deletion	Wildtype	DEEP LOSS	-1.0011	Low	censored	12.3286
TCGA-LN-A7HW-01	Deep Deletion	Wildtype	DEEP LOSS	-1.0013	Low	censored	11.9999
TCGA-IG-A3Y9-01	Deep Deletion	Wildtype	DEEP LOSS	-1.0016	Low	deceased	0.854785
TCGA-S8-A6BW-01	Deep Deletion	Wildtype	DEEP LOSS	-1.0026	Low	censored	20.3833
TCGA-LN-A7HZ-01	Deep Deletion	Wildtype	DEEP LOSS	-1.003	Low	censored	13.1834
TCGA-LN-A49W-01	Deep Deletion	Wildtype	DEEP LOSS	-1.0032	Low	censored	13.2492
TCGA-LN-A4A8-01	Deep Deletion	Wildtype	DEEP LOSS	-1.004	Low	censored	15.5176
TCGA-LN-A49N-01	Deep Deletion	Wildtype	DEEP LOSS	-1.0042	Low	censored	12.4273
TCGA-LN-A5U5-01	Deep Deletion	Wildtype	DEEP LOSS	-1.0044	Low	deceased	4.47118
TCGA-VR-A8EU-01	Deep Deletion	Wildtype	DEEP LOSS	-1.006	Low	deceased	18.3121
TCGA-L5-A43H-01	Deep Deletion	Wildtype	DEEP LOSS	-1.0066	Low	deceased	0.295887
TCGA-LN-A9FQ-01	Deep Deletion	Wildtype	DEEP LOSS	-1.0066	Low	censored	12.8547
TCGA-LN-A4A9-01	Deep Deletion	Wildtype	DEEP LOSS	-1.0067	Low	deceased	11.5396
TCGA-IG-A3YA-01	Deep Deletion	Wildtype	DEEP LOSS	-1.007	Low	censored	20.7779
TCGA-LN-A49S-01	Deep Deletion	Wildtype	DEEP LOSS	-1.0072	Low	censored	13.1505
TCGA-Z6-A8JD-01	Deep Deletion	Wildtype	DEEP LOSS	-1.0073	Low	censored	3.41914
TCGA-LN-A4MR-01	Deep Deletion	Wildtype	DEEP LOSS	-1.0076	Low	censored	13.2163
TCGA-LN-A49U-01	Deep Deletion	Wildtype	DEEP LOSS	-1.0078	Low	censored	15.3533
TCGA-LN-A9FR-01	Deep Deletion	Wildtype	DEEP LOSS	-1.0083	Low	censored	12.2629
TCGA-LN-A4A5-01	Deep Deletion	Wildtype	DEEP LOSS	-1.0095	Low	deceased	22.3888
TCGA-LN-A49K-01	Deep Deletion	Wildtype	DEEP LOSS	-1.01	Low	deceased	5.91774
TCGA-IG-A3YB-01	Deep Deletion	Wildtype	DEEP LOSS	-1.0101	Low	censored	2.63011
TCGA-LN-A5U6-01	Deep Deletion	Wildtype	DEEP LOSS	-1.0101	Low	censored	12.3286
TCGA-VR-A8EZ-01	Deep Deletion	Wildtype	DEEP LOSS	-1.0105	Low	deceased	18.1806
TCGA-VR-A8ER-01	Deep Deletion	Wildtype	DEEP LOSS	-1.0114	Low	deceased	12.4273
TCGA-IG-A625-01	Deep Deletion	Wildtype	DEEP LOSS	-1.012	Low	deceased	12.8218
TCGA-VR-AA4G-01	Deep Deletion	Wildtype	DEEP LOSS	-1.012	Low	censored	18.0491
TCGA-LN-A4A4-01	Deep Deletion	Wildtype	DEEP LOSS	-1.0122	Low	censored	12.5916
TCGA-JY-A6FB-01	Deep Deletion	Wildtype	DEEP LOSS	-1.0124	Low	censored	60.3939
TCGA-Z6-A9VB-01	Deep Deletion	Wildtype	DEEP LOSS	-1.0124	Low	censored	1.31505
TCGA-VR-AA7D-01	Deep Deletion	Wildtype	DEEP LOSS	-1.0128	Low	deceased	9.1725
TCGA-IG-A97I-01	Deep Deletion	Wildtype	DEEP LOSS	-1.013	Low	censored	12.1643
TCGA-LN-A7HX-01	Deep Deletion	Wildtype	DEEP LOSS	-1.0133	Low	censored	12.23
TCGA-LN-A49O-01	Deep Deletion	Wildtype	DEEP LOSS	-1.0135	Low	censored	13.4136
TCGA-Z6-AAPN-01	Deep Deletion	Wildtype	DEEP LOSS	-1.0135	Low	censored	2.66298
TCGA-Z6-A8JE-01	Deep Deletion	Wildtype	DEEP LOSS	-1.0141	Low	censored	2.10409
TCGA-L5-A43J-01	Deep Deletion	Wildtype	DEEP LOSS	-1.0143	Low	deceased	4.3068
TCGA-VR-AA7B-01	Deep Deletion	Wildtype	DEEP LOSS	-1.0146	Low	censored	11.2437
TCGA-2H-A9GI-01	Deep Deletion	Wildtype	DEEP LOSS	-1.015	Low	deceased	14.3012
TCGA-XP-A8T8-01	Deep Deletion	Wildtype	DEEP LOSS	-1.0154	Low	censored	14.367
TCGA-IG-A8O2-01	Deep Deletion	Wildtype	DEEP LOSS	-1.0159	Low	deceased	4.66844
TCGA-LN-A4A1-01	Deep Deletion	Wildtype	DEEP LOSS	-1.0159	Low	censored	12.5916
TCGA-LN-A49Y-01	Deep Deletion	Wildtype	DEEP LOSS	-1.0163	Low	censored	12.4601
TCGA-LN-A4A6-01	Deep Deletion	Wildtype	DEEP LOSS	-1.0167	Low	censored	12.8547
TCGA-LN-A8I0-01	Deep Deletion	Wildtype	DEEP LOSS	-1.0176	Low	censored	13.3807
TCGA-XP-A8T6-01	Deep Deletion	Wildtype	DEEP LOSS	-1.018	Low	deceased	25.0847
TCGA-JY-A6FA-01	Deep Deletion	Wildtype	DEEP LOSS	-1.0181	Low	deceased	44.7447
TCGA-IG-A5B8-01	Deep Deletion	Wildtype	DEEP LOSS	-1.0185	Low	deceased	0.789032
TCGA-L5-A8NJ-01	Deep Deletion	Wildtype	DEEP LOSS	-1.0185	Low	censored	16.4711
TCGA-L5-A4OM-01	Deep Deletion	Wildtype	DEEP LOSS	-1.0189	Low	deceased	47.9337
TCGA-LN-A4A2-01	Deep Deletion	Wildtype	DEEP LOSS	-1.0192	Low	censored	12.493
TCGA-VR-A8EO-01	Deep Deletion	Wildtype	DEEP LOSS	-1.0192	Low	censored	25.8079
TCGA-V5-AASW-01	Deep Deletion	Wildtype	DEEP LOSS	-1.0195	Low	censored	9.27113
TCGA-VR-A8EW-01	Deep Deletion	Wildtype	DEEP LOSS	-1.0203	Low	deceased	8.12046

## Sheet: (e) SKCM
Sample Id	Copy number variation	Mutations	Classification	mRNA (z-scores)	Group (CDKN2A mRNA)	Survival status	Survival time (months)
TCGA-GN-A262-06	Amplification	Wildtype	WT	-0.2786	High	censored	139.889
TCGA-D3-A51K-06	Diploid	Wildtype	WT	2.2409	High	censored	32.9421
TCGA-GN-A267-06	Diploid	Wildtype	WT	2.1376	High	deceased	64.4376
TCGA-WE-AAA0-06	Diploid	Wildtype	WT	1.8375	High	censored	40.405
TCGA-3N-A9WD-06	Diploid	Wildtype	WT	1.3692	High	deceased	12.9862
TCGA-EE-A2MT-06	Diploid	Wildtype	WT	1.3613	High	censored	71.2102
TCGA-EE-A2A2-06	Diploid	Wildtype	WT	1.2702	High	censored	59.6377
TCGA-D3-A8GK-06	Diploid	Wildtype	WT	1.142	High	censored	170.201
TCGA-FS-A1ZU-06	Diploid	Wildtype	WT	1.1303	High	deceased	26.5641
TCGA-EE-A29B-06	Diploid	Wildtype	WT	1.1238	High	deceased	85.084
TCGA-EE-A3J5-06	Diploid	Wildtype	WT	1.0776	High	deceased	36.953
TCGA-WE-A8K1-06	Diploid	Wildtype	WT	0.6892	High	censored	49.0515
TCGA-EE-A17Z-06	Diploid	Wildtype	WT	0.6834	High	deceased	8.64648
TCGA-D3-A3C8-06	Diploid	Wildtype	WT	0.6511	High	censored	46.3228
TCGA-D3-A2JE-06	Diploid	Wildtype	WT	0.438	High	deceased	27.649
TCGA-FS-A1Z4-06	Diploid	Wildtype	WT	0.3307	High	deceased	28.0764
TCGA-EE-A2MG-06	Diploid	Wildtype	WT	0.3004	High	deceased	103.199
TCGA-EE-A2MQ-06	Diploid	Wildtype	WT	0.2148	High	deceased	43.2324
TCGA-D3-A3BZ-06	Diploid	Wildtype	WT	0.2066	High	censored	130.716
TCGA-D3-A1Q7-06	Diploid	Wildtype	WT	0.0883	High	censored	133.248
TCGA-D3-A1QB-06	Diploid	Wildtype	WT	0.0185	High	censored	95.7359
TCGA-FR-A8YD-06	Diploid	Wildtype	WT	-0.0126	High	deceased	36.2626
TCGA-D3-A8GQ-06	Diploid	Wildtype	WT	-0.027	High	deceased	29.0627
TCGA-D3-A8GC-06	Diploid	Wildtype	WT	-0.0478	High	deceased	79.5936
TCGA-FW-A5DY-06	Diploid	Wildtype	WT	-0.0668	High	censored	19.2984
TCGA-3N-A9WC-06	Diploid	Wildtype	WT	-0.0935	High	censored	66.476
TCGA-EE-A2GJ-06	Diploid	Wildtype	WT	-0.1025	High	deceased	107.374
TCGA-W3-AA1Q-06	Diploid	Wildtype	WT	-0.1096	High	deceased	69.0732
TCGA-EE-A29M-06	Diploid	Wildtype	WT	-0.1554	High	censored	56.8432
TCGA-DA-A95Z-06	Diploid	Wildtype	WT	-0.2026	High	censored	13.019
TCGA-ER-A19A-06	Diploid	Wildtype	WT	-0.2068	High	censored	77.7526
TCGA-D9-A6EA-06	Diploid	Wildtype	WT	-0.2167	High	censored	25.1833
TCGA-EE-A2MU-06	Diploid	Wildtype	WT	-0.241	High	censored	53.2597
TCGA-GN-A266-06	Diploid	Wildtype	WT	-0.2442	High	deceased	10.1259
TCGA-D3-A2JH-06	Diploid	Wildtype	WT	-0.3383	High	censored	42.0817
TCGA-D3-A51H-06	Diploid	Wildtype	WT	-0.341	High	censored	56.3501
TCGA-D3-A2JO-06	Diploid	Wildtype	WT	-0.3772	High	censored	66.0815
TCGA-D9-A1JW-06	Diploid	Wildtype	WT	-0.4195	High	censored	3.64928
TCGA-DA-A95W-06	Diploid	Wildtype	WT	-0.4308	High	censored	37.3475
TCGA-FS-A1ZZ-06	Diploid	Wildtype	WT	-0.45	High	deceased	27.0244
TCGA-W3-A824-06	Diploid	Wildtype	WT	-0.457	High	censored	228.162
TCGA-FS-A1ZK-06	Diploid	Wildtype	WT	-0.46	High	deceased	23.934
TCGA-ER-A198-06	Diploid	Wildtype	WT	-0.4601	High	deceased	50.7611
TCGA-EB-A6L9-06	Diploid	Wildtype	WT	-0.5087	High	censored	36.4599
TCGA-RP-A690-06	Diploid	Wildtype	WT	-0.5284	High	censored	0.197258
TCGA-DA-A1IB-06	Diploid	Wildtype	WT	-0.5339	High	censored	27.123
TCGA-EE-A2MJ-06	Diploid	Wildtype	WT	-0.5384	High	deceased	96.2291
TCGA-D3-A2JA-06	Gain	Wildtype	WT	4.9864	High	censored	115.528
TCGA-EE-A184-06	Gain	Wildtype	WT	0.5901	High	deceased	68.1527
TCGA-D3-A8GM-06	Gain	Wildtype	WT	-0.0099	High	deceased	107.144
TCGA-ER-A3ET-06	Gain	Wildtype	WT	-0.0757	High	deceased	93.0072
TCGA-D3-A1QA-06	Gain	Wildtype	WT	-0.4142	High	censored	90.9031
TCGA-D3-A1Q9-06	Gain	Wildtype	WT	-0.4963	High	deceased	31.5942
TCGA-D3-A1Q3-06	Diploid	Wildtype	WT	-0.546	Low	deceased	16.6683
TCGA-DA-A1I0-06	Diploid	Wildtype	WT	-0.5769	Low	deceased	20.3833
TCGA-EE-A2A1-06	Diploid	Wildtype	WT	-0.5777	Low	censored	115.955
TCGA-ER-A1A1-06	Diploid	Wildtype	WT	-0.5867	Low	censored	105.073
TCGA-EE-A2GT-06	Diploid	Wildtype	WT	-0.6002	Low	censored	44.8762
TCGA-FS-A1ZP-06	Diploid	Wildtype	WT	-0.6232	Low	deceased	74.7279
TCGA-EE-A2ME-06	Diploid	Wildtype	WT	-0.6266	Low	deceased	103.265
TCGA-D3-A51F-06	Diploid	Wildtype	WT	-0.633	Low	censored	55.7254
TCGA-D3-A2JG-06	Diploid	Wildtype	WT	-0.6497	Low	deceased	113.522
TCGA-YG-AA3P-06	Diploid	Wildtype	WT	-0.6564	Low	censored	14.4327
TCGA-FS-A4FD-06	Diploid	Wildtype	WT	-0.657	Low	deceased	80.6786
TCGA-GF-A3OT-06	Diploid	Wildtype	WT	-0.6592	Low	censored	9.89578
TCGA-EE-A2GK-06	Diploid	Wildtype	WT	-0.664	Low	censored	54.7391
TCGA-EE-A2M7-06	Diploid	Wildtype	WT	-0.6722	Low	deceased	28.8326
TCGA-FR-A7UA-06	Diploid	Wildtype	WT	-0.6734	Low	censored	38.2681
TCGA-D3-A8GJ-06	Diploid	Wildtype	WT	-0.6816	Low	censored	241.378
TCGA-D3-A2J9-06	Diploid	Wildtype	WT	-0.6853	Low	deceased	23.7696
TCGA-D3-A2J8-06	Diploid	Wildtype	WT	-0.6872	Low	deceased	65.4897
TCGA-DA-A3F8-06	Diploid	Wildtype	WT	-0.6877	Low	censored	43.3639
TCGA-FR-A8YE-06	Diploid	Wildtype	WT	-0.6882	Low	censored	104.415
TCGA-GN-A4U8-06	Diploid	Wildtype	WT	-0.6984	Low	censored	48.8871
TCGA-EE-A2MC-06	Diploid	Wildtype	WT	-0.7	Low	deceased	61.5117
TCGA-YD-A89C-06	Diploid	Wildtype	WT	-0.7005	Low	censored	6.90403
TCGA-EB-A5SH-06	Gain	Wildtype	WT	-0.6262	Low	censored	54.0158
TCGA-ER-A2NF-06	Gain	Wildtype	WT	-0.6924	Low	deceased	28.8326
TCGA-D3-A2JD-06	Diploid	W110*	MUT	-0.5127	High	deceased	11.8684
TCGA-W3-AA1W-06	Diploid	Q50*	MUT	-0.2265	High	censored	219.154
TCGA-D9-A6EC-06	Diploid	P114L R58*	MUT	0.2226	High	censored	77.5553
TCGA-EE-A3JD-06	Diploid	P114L	MUT	0.0553	High	deceased	27.3531
TCGA-D3-A3CB-06	Diploid	E88K	MUT	0.0473	High	censored	166.519
TCGA-D3-A5GN-06	Gain	T79Nfs*41	MUT	0.276	High	censored	135.746
TCGA-EE-A20B-06	Shallow Deletion	X51_splice	MUT	0.3465	High	censored	133.807
TCGA-ER-A19D-06	Shallow Deletion	X51_splice	MUT	-0.4175	High	deceased	12.5916
TCGA-D3-A2JK-06	Shallow Deletion	X51_splice	MUT	-0.5415	High	deceased	12.0985
TCGA-ER-A19H-06	Shallow Deletion	X153_splice	MUT	-0.5219	High	deceased	152.349
TCGA-FR-A8YC-06	Shallow Deletion	W110*	MUT	-0.2379	High	deceased	34.8161
TCGA-WE-A8ZT-06	Shallow Deletion	W110*	MUT	-0.3602	High	censored	11.8026
TCGA-D3-A3MV-06	Shallow Deletion	W110*	MUT	-0.4263	High	censored	45.3036
TCGA-D3-A2JF-06	Shallow Deletion	R80*	MUT	0.0932	High	censored	62.0706
TCGA-EE-A2GM-06	Shallow Deletion	R80*	MUT	-0.4544	High	censored	75.4841
TCGA-W3-AA1V-06	Shallow Deletion	R58*	MUT	-0.0982	High	deceased	42.0817
TCGA-EE-A2GI-06	Shallow Deletion	R58*	MUT	-0.2131	High	censored	48.7228
TCGA-Z2-A8RT-06	Shallow Deletion	R58*	MUT	-0.3221	High	censored	27.5833
TCGA-EE-A2GP-06	Shallow Deletion	R58*	MUT	-0.3618	High	deceased	13.9067
TCGA-FS-A1ZW-06	Shallow Deletion	Q50*	MUT	-0.0119	High	censored	49.4789
TCGA-EE-A29V-06	Shallow Deletion	Q50*	MUT	-0.1649	High	deceased	25.8737
TCGA-EE-A29E-06	Shallow Deletion	Q50*	MUT	-0.4231	High	censored	63.7801
TCGA-EE-A2A6-06	Shallow Deletion	P81L	MUT	0.3991	High	censored	86.136
TCGA-DA-A1HV-06	Shallow Deletion	P48L	MUT	1.203	High	censored	76.569
TCGA-EE-A3J7-06	Shallow Deletion	P48L	MUT	0.3302	High	censored	64.076
TCGA-EE-A3AE-06	Shallow Deletion	P114L	MUT	2.0036	High	censored	54.509
TCGA-W3-AA1R-06	Shallow Deletion	P114L	MUT	1.2125	High	deceased	111.089
TCGA-FS-A1ZQ-06	Shallow Deletion	P114L	MUT	0.0721	High	deceased	133.544
TCGA-W3-A828-06	Shallow Deletion	P114L	MUT	-0.0804	High	deceased	121.084
TCGA-WE-AAA4-06	Shallow Deletion	P114L	MUT	-0.1318	High	censored	24.986
TCGA-RP-A694-06	Shallow Deletion	P114L	MUT	-0.3044	High	censored	0.690403
TCGA-EE-A20H-06	Shallow Deletion	NPHP4-CDKN2A	MUT	-0.5339	High	deceased	168.261
TCGA-ER-A19P-06	Shallow Deletion	N71Afs*74	MUT	-0.1957	High	deceased	162.08
TCGA-EE-A3AG-06	Shallow Deletion	L32_L37del	MUT	3.3539	High	deceased	41.5886
TCGA-GN-A8LK-06	Shallow Deletion	L32_L37del	MUT	0.4317	High	deceased	50.1036
TCGA-D9-A1X3-06	Shallow Deletion	H83R	MUT	-0.1945	High	censored	18.1149
TCGA-Z2-AA3V-06	Shallow Deletion	G23D	MUT	0.6205	High	censored	15.9779
TCGA-EE-A3JB-06	Shallow Deletion	E88K	MUT	0.5859	High	censored	201.795
TCGA-DA-A1I1-06	Shallow Deletion	A86Gfs*25	MUT	-0.1072	High	censored	222.507
TCGA-D3-A5GS-06	Shallow Deletion	A102V	MUT	0.2452	High	censored	18.1806
TCGA-D3-A51J-06	Shallow Deletion	X51_splice	MUT	-0.5628	Low	censored	145.116
TCGA-D3-A1Q4-06	Shallow Deletion	W110*	MUT	-0.579	Low	censored	112.043
TCGA-EE-A185-06	Shallow Deletion	R80*	MUT	-0.617	Low	deceased	4.96433
TCGA-EE-A2MD-06	Shallow Deletion	R80*	MUT	-0.6447	Low	deceased	47.2762
TCGA-D9-A3Z1-06	Shallow Deletion	R58*	MUT	-0.6792	Low	deceased	15.3861
TCGA-EE-A2GC-06	Shallow Deletion	Q50*	MUT	-0.5887	Low	censored	67.4294
TCGA-FS-A1YW-06	Shallow Deletion	E88*	MUT	-0.6451	Low	deceased	216.918
TCGA-EE-A2M6-06	Shallow Deletion	Wildtype	LOSS	4.3156	High	censored	129.27
TCGA-GF-A6C8-06	Shallow Deletion	Wildtype	LOSS	2.3009	High	censored	2.03833
TCGA-ER-A19E-06	Shallow Deletion	Wildtype	LOSS	2.0606	High	deceased	13.019
TCGA-D3-A5GO-06	Shallow Deletion	Wildtype	LOSS	1.4123	High	censored	137.916
TCGA-EE-A2MM-06	Shallow Deletion	Wildtype	LOSS	1.1716	High	deceased	167.9
TCGA-ER-A199-06	Shallow Deletion	Wildtype	LOSS	1.1484	High	deceased	9.1725
TCGA-EE-A29X-06	Shallow Deletion	Wildtype	LOSS	1.0954	High	deceased	17.9176
TCGA-FW-A3R5-06	Shallow Deletion	Wildtype	LOSS	0.7598	High	censored	36.953
TCGA-D3-A51T-06	Shallow Deletion	Wildtype	LOSS	0.4319	High	censored	26.8929
TCGA-FR-A729-06	Shallow Deletion	Wildtype	LOSS	0.3947	High	censored	220.798
TCGA-D3-A8GI-06	Shallow Deletion	Wildtype	LOSS	0.2655	High	deceased	58.5199
TCGA-DA-A1IA-06	Shallow Deletion	Wildtype	LOSS	0.227	High	deceased	65.9171
TCGA-DA-A95Y-06	Shallow Deletion	Wildtype	LOSS	0.2228	High	deceased	14.1368
TCGA-EB-A44R-06	Shallow Deletion	Wildtype	LOSS	0.1714	High	deceased	10.3561
TCGA-EE-A3J8-06	Shallow Deletion	Wildtype	LOSS	0.1531	High	deceased	34.3229
TCGA-EE-A3AD-06	Shallow Deletion	Wildtype	LOSS	0.1281	High	deceased	28.7668
TCGA-EE-A3AA-06	Shallow Deletion	Wildtype	LOSS	0.1017	High	censored	124.305
TCGA-EE-A3JI-06	Shallow Deletion	Wildtype	LOSS	0.023	High	deceased	152.809
TCGA-D3-A51E-06	Shallow Deletion	Wildtype	LOSS	0.0065	High	censored	174.836
TCGA-FS-A4F5-06	Shallow Deletion	Wildtype	LOSS	-0.0167	High	deceased	28.7339
TCGA-D9-A6E9-06	Shallow Deletion	Wildtype	LOSS	-0.0331	High	censored	9.89578
TCGA-GN-A26D-06	Shallow Deletion	Wildtype	LOSS	-0.0511	High	deceased	47.9995
TCGA-D3-A8GB-06	Shallow Deletion	Wildtype	LOSS	-0.0734	High	deceased	30.838
TCGA-D3-A8GP-06	Shallow Deletion	Wildtype	LOSS	-0.0789	High	censored	152.744
TCGA-FW-A3TU-06	Shallow Deletion	Wildtype	LOSS	-0.1244	High	deceased	55.5939
TCGA-EB-A44Q-06	Shallow Deletion	Wildtype	LOSS	-0.1346	High	censored	13.8738
TCGA-EE-A180-06	Shallow Deletion	Wildtype	LOSS	-0.1517	High	deceased	94.9798
TCGA-FS-A4F9-06	Shallow Deletion	Wildtype	LOSS	-0.1642	High	censored	34.027
TCGA-D3-A3CC-06	Shallow Deletion	Wildtype	LOSS	-0.1728	High	censored	86.9251
TCGA-W3-AA1O-06	Shallow Deletion	Wildtype	LOSS	-0.1966	High	deceased	4.01091
TCGA-ER-A3PL-06	Shallow Deletion	Wildtype	LOSS	-0.2023	High	censored	33.2051
TCGA-OD-A75X-06	Shallow Deletion	Wildtype	LOSS	-0.2036	High	deceased	297.893
TCGA-EB-A5UL-06	Shallow Deletion	Wildtype	LOSS	-0.2311	High	censored	29.2928
TCGA-D3-A2J6-06	Shallow Deletion	Wildtype	LOSS	-0.2456	High	deceased	43.4297
TCGA-D9-A3Z3-06	Shallow Deletion	Wildtype	LOSS	-0.2616	High	censored	22.2902
TCGA-EE-A20I-06	Shallow Deletion	Wildtype	LOSS	-0.2701	High	deceased	13.5451
TCGA-ER-A42L-06	Shallow Deletion	Wildtype	LOSS	-0.279	High	censored	149.029
TCGA-GN-A264-06	Shallow Deletion	Wildtype	LOSS	-0.2914	High	deceased	117.927
TCGA-EE-A2MS-06	Shallow Deletion	Wildtype	LOSS	-0.3043	High	censored	162.475
TCGA-D3-A3MU-06	Shallow Deletion	Wildtype	LOSS	-0.3084	High	censored	39.7475
TCGA-W3-A825-06	Shallow Deletion	Wildtype	LOSS	-0.3435	High	deceased	63.024
TCGA-EE-A2MR-06	Shallow Deletion	Wildtype	LOSS	-0.3452	High	censored	134.399
TCGA-ER-A197-06	Shallow Deletion	Wildtype	LOSS	-0.3483	High	deceased	13.9396
TCGA-YG-AA3O-06	Shallow Deletion	Wildtype	LOSS	-0.3516	High	deceased	37.9393
TCGA-GN-A8LL-06	Shallow Deletion	Wildtype	LOSS	-0.3772	High	deceased	21.3696
TCGA-D9-A148-06	Shallow Deletion	Wildtype	LOSS	-0.384	High	censored	151.527
TCGA-EE-A29N-06	Shallow Deletion	Wildtype	LOSS	-0.3893	High	deceased	18.608
TCGA-D3-A5GL-06	Shallow Deletion	Wildtype	LOSS	-0.3923	High	censored	125.785
TCGA-ER-A3EV-06	Shallow Deletion	Wildtype	LOSS	-0.4093	High	deceased	46.9803
TCGA-EE-A182-06	Shallow Deletion	Wildtype	LOSS	-0.4277	High	deceased	14.6957
TCGA-ER-A2NG-06	Shallow Deletion	Wildtype	LOSS	-0.4402	High	deceased	48.9858
TCGA-FS-A4FC-06	Shallow Deletion	Wildtype	LOSS	-0.4409	High	deceased	54.4104
TCGA-D9-A6EG-06	Shallow Deletion	Wildtype	LOSS	-0.4431	High	deceased	22.9477
TCGA-D3-A2J7-06	Shallow Deletion	Wildtype	LOSS	-0.4452	High	deceased	103.1
TCGA-WE-AAA3-06	Shallow Deletion	Wildtype	LOSS	-0.4555	High	censored	21.4025
TCGA-EE-A2GB-06	Shallow Deletion	Wildtype	LOSS	-0.4658	High	censored	59.2761
TCGA-EE-A29S-06	Shallow Deletion	Wildtype	LOSS	-0.4706	High	deceased	61.2815
TCGA-QB-A6FS-06	Shallow Deletion	Wildtype	LOSS	-0.482	High	censored	7.2328
TCGA-D3-A3CF-06	Shallow Deletion	Wildtype	LOSS	-0.4839	High	deceased	24.5258
TCGA-EB-A5UN-06	Shallow Deletion	Wildtype	LOSS	-0.5047	High	censored	58.9144
TCGA-EE-A29P-06	Shallow Deletion	Wildtype	LOSS	-0.5056	High	censored	56.4158
TCGA-ER-A19C-06	Shallow Deletion	Wildtype	LOSS	-0.5065	High	deceased	48.8871
TCGA-FW-A3TV-06	Shallow Deletion	Wildtype	LOSS	-0.5089	High	censored	13.5122
TCGA-D3-A3ML-06	Shallow Deletion	Wildtype	LOSS	-0.515	High	deceased	13.8738
TCGA-GN-A4U9-06	Shallow Deletion	Wildtype	LOSS	-0.515	High	deceased	22.1258
TCGA-EE-A3AF-06	Shallow Deletion	Wildtype	LOSS	-0.5157	High	deceased	13.8081
TCGA-DA-A3F5-06	Shallow Deletion	Wildtype	LOSS	-0.5209	High	deceased	225.959
TCGA-EE-A29G-06	Shallow Deletion	Wildtype	LOSS	-0.53	High	deceased	72.065
TCGA-DA-A1IC-06	Shallow Deletion	Wildtype	LOSS	-0.5303	High	deceased	68.0869
TCGA-DA-A1I4-06	Shallow Deletion	Wildtype	LOSS	-0.5455	High	deceased	35.9339
TCGA-DA-A95V-06	Shallow Deletion	Wildtype	LOSS	-0.5623	Low	censored	72.0978
TCGA-EE-A2MN-06	Shallow Deletion	Wildtype	LOSS	-0.5624	Low	deceased	47.5392
TCGA-FS-A1ZG-06	Shallow Deletion	Wildtype	LOSS	-0.565	Low	deceased	9.69852
TCGA-D3-A8GN-06	Shallow Deletion	Wildtype	LOSS	-0.5766	Low	censored	160.995
TCGA-ER-A19T-06	Shallow Deletion	Wildtype	LOSS	-0.5781	Low	deceased	8.87662
TCGA-EE-A2A0-06	Shallow Deletion	Wildtype	LOSS	-0.5846	Low	deceased	46.8159
TCGA-FS-A4F0-06	Shallow Deletion	Wildtype	LOSS	-0.5867	Low	censored	77.8183
TCGA-FS-A1ZE-06	Shallow Deletion	Wildtype	LOSS	-0.6018	Low	deceased	46.4543
TCGA-EE-A2GU-06	Shallow Deletion	Wildtype	LOSS	-0.6097	Low	censored	94.8154
TCGA-GN-A268-06	Shallow Deletion	Wildtype	LOSS	-0.6141	Low	deceased	62.7938
TCGA-EE-A29L-06	Shallow Deletion	Wildtype	LOSS	-0.6258	Low	deceased	2.59723
TCGA-FS-A1ZT-06	Shallow Deletion	Wildtype	LOSS	-0.6332	Low	censored	53.1611
TCGA-EE-A2GL-06	Shallow Deletion	Wildtype	LOSS	-0.6402	Low	censored	79.6594
TCGA-D9-A149-06	Shallow Deletion	Wildtype	LOSS	-0.6407	Low	censored	54.6734
TCGA-EE-A2MP-06	Shallow Deletion	Wildtype	LOSS	-0.6576	Low	censored	248.644
TCGA-EE-A2M8-06	Shallow Deletion	Wildtype	LOSS	-0.6588	Low	deceased	19.7587
TCGA-FS-A1YY-06	Shallow Deletion	Wildtype	LOSS	-0.6675	Low	deceased	228.589
TCGA-GF-A6C9-06	Shallow Deletion	Wildtype	LOSS	-0.6676	Low	censored	15.7806
TCGA-EE-A3JH-06	Shallow Deletion	Wildtype	LOSS	-0.6684	Low	censored	134.333
TCGA-D3-A5GU-06	Shallow Deletion	Wildtype	LOSS	-0.6688	Low	censored	125.193
TCGA-EE-A2GD-06	Shallow Deletion	Wildtype	LOSS	-0.6738	Low	deceased	340.139
TCGA-RP-A693-06	Shallow Deletion	Wildtype	LOSS	-0.677	Low	censored	0.328764
TCGA-FS-A4FB-06	Shallow Deletion	Wildtype	LOSS	-0.6793	Low	deceased	26.7285
TCGA-D3-A3CE-06	Shallow Deletion	Wildtype	LOSS	-0.6795	Low	deceased	60.2295
TCGA-D3-A8GS-06	Shallow Deletion	Wildtype	LOSS	-0.68	Low	deceased	117.171
TCGA-W3-AA21-06	Shallow Deletion	Wildtype	LOSS	-0.6802	Low	deceased	105.04
TCGA-ER-A19S-06	Shallow Deletion	Wildtype	LOSS	-0.6817	Low	censored	49.4789
TCGA-D3-A2JP-06	Shallow Deletion	Wildtype	LOSS	-0.6831	Low	censored	59.5719
TCGA-EE-A3AC-06	Shallow Deletion	Wildtype	LOSS	-0.6833	Low	censored	64.0431
TCGA-EE-A2GE-06	Shallow Deletion	Wildtype	LOSS	-0.6844	Low	censored	173.784
TCGA-DA-A1I8-06	Shallow Deletion	Wildtype	LOSS	-0.6864	Low	deceased	53.9172
TCGA-D3-A3MR-06	Shallow Deletion	Wildtype	LOSS	-0.6883	Low	censored	103.593
TCGA-GN-A4U4-06	Shallow Deletion	Wildtype	LOSS	-0.6942	Low	censored	39.353
TCGA-EE-A3J3-06	Shallow Deletion	Wildtype	LOSS	-0.6961	Low	deceased	172.173
TCGA-WE-A8ZY-06	Shallow Deletion	Wildtype	LOSS	-0.6999	Low	deceased	49.5118
TCGA-FS-A1ZD-06	Shallow Deletion	Wildtype	LOSS	-0.7005	Low	deceased	53.5227
TCGA-D3-A2JC-06	Shallow Deletion	Wildtype	LOSS	-0.7006	Low	censored	86.7607
TCGA-D9-A4Z6-06	Shallow Deletion	Wildtype	LOSS	-0.7007	Low	deceased	18.4436
TCGA-WE-A8ZQ-06	Shallow Deletion	Wildtype	LOSS	-0.7028	Low	censored	63.2212
TCGA-EE-A2GN-06	Shallow Deletion	Wildtype	LOSS	-0.703	Low	deceased	102.114
TCGA-FR-A69P-06	Shallow Deletion	Wildtype	LOSS	-0.7035	Low	censored	15.7149
TCGA-FS-A1ZR-06	Shallow Deletion	Wildtype	LOSS	-0.7043	Low	deceased	11.4081
TCGA-EE-A29C-06	Shallow Deletion	Wildtype	LOSS	-0.7044	Low	deceased	78.969
TCGA-D3-A3C6-06	Shallow Deletion	Wildtype	LOSS	-0.7053	Low	deceased	58.0596
TCGA-D3-A1Q6-06	Shallow Deletion	Wildtype	LOSS	-0.7059	Low	deceased	71.802
TCGA-ER-A19L-06	Deep Deletion	X51_splice	DEEP LOSS	-0.4516	High	deceased	131.505
TCGA-FS-A1Z0-06	Deep Deletion	Wildtype	DEEP LOSS	9.7839	High	deceased	202.65
TCGA-DA-A1HW-06	Deep Deletion	Wildtype	DEEP LOSS	0.1862	High	censored	26.9586
TCGA-D3-A1Q1-06	Deep Deletion	Wildtype	DEEP LOSS	-0.073	High	deceased	16.5697
TCGA-ER-A19J-06	Deep Deletion	Wildtype	DEEP LOSS	-0.3077	High	deceased	6.44376
TCGA-GN-A4U7-06	Deep Deletion	Wildtype	DEEP LOSS	-0.3699	High	deceased	10.4218
TCGA-GN-A26A-06	Deep Deletion	Wildtype	DEEP LOSS	-0.439	High	deceased	32.4818
TCGA-EE-A2M5-06	Deep Deletion	R58Afs*57	DEEP LOSS	-0.2145	High	deceased	21.6655
TCGA-DA-A1HY-06	Deep Deletion	P81L	DEEP LOSS	3.2275	High	censored	144.886
TCGA-FR-A7U9-06	Deep Deletion	P48L P48S	DEEP LOSS	1.4024	High	censored	18.7724
TCGA-EE-A181-06	Deep Deletion	H83Q	DEEP LOSS	-0.132	High	deceased	33.7311
TCGA-EE-A29H-06	Deep Deletion	Wildtype	DEEP LOSS	-0.5803	Low	censored	64.6349
TCGA-EE-A2GH-06	Deep Deletion	Wildtype	DEEP LOSS	-0.6124	Low	censored	220.239
TCGA-EB-A5SG-06	Deep Deletion	Wildtype	DEEP LOSS	-0.6286	Low	censored	68.2513
TCGA-EE-A2MI-06	Deep Deletion	Wildtype	DEEP LOSS	-0.6568	Low	deceased	204.655
TCGA-HR-A2OG-06	Deep Deletion	Wildtype	DEEP LOSS	-0.6703	Low	censored	0.230134
TCGA-WE-A8ZN-06	Deep Deletion	Wildtype	DEEP LOSS	-0.6767	Low	censored	58.9802
TCGA-EE-A3JE-06	Deep Deletion	Wildtype	DEEP LOSS	-0.6772	Low	censored	51.3529
TCGA-ER-A2NC-06	Deep Deletion	Wildtype	DEEP LOSS	-0.6774	Low	deceased	43.8242
TCGA-FS-A1ZM-06	Deep Deletion	Wildtype	DEEP LOSS	-0.6785	Low	censored	101.259
TCGA-D3-A8GD-06	Deep Deletion	Wildtype	DEEP LOSS	-0.6797	Low	censored	23.6052
TCGA-D3-A3C7-06	Deep Deletion	Wildtype	DEEP LOSS	-0.6826	Low	censored	46.9803
TCGA-D3-A51N-06	Deep Deletion	Wildtype	DEEP LOSS	-0.6837	Low	censored	22.6189
TCGA-BF-AAP0-06	Deep Deletion	Wildtype	DEEP LOSS	-0.6863	Low	censored	14.9259
TCGA-FS-A4F4-06	Deep Deletion	Wildtype	DEEP LOSS	-0.6879	Low	deceased	66.6732
TCGA-HR-A2OH-06	Deep Deletion	Wildtype	DEEP LOSS	-0.6885	Low	deceased	65.8842
TCGA-D3-A2JL-06	Deep Deletion	Wildtype	DEEP LOSS	-0.6888	Low	censored	171.582
TCGA-DA-A1I5-06	Deep Deletion	Wildtype	DEEP LOSS	-0.6894	Low	censored	135.023
TCGA-GN-A265-06	Deep Deletion	Wildtype	DEEP LOSS	-0.6894	Low	censored	96.9195
TCGA-WE-A8ZO-06	Deep Deletion	Wildtype	DEEP LOSS	-0.6906	Low	censored	70.5198
TCGA-EE-A3AB-06	Deep Deletion	Wildtype	DEEP LOSS	-0.6908	Low	censored	122.727
TCGA-ER-A2NH-06	Deep Deletion	Wildtype	DEEP LOSS	-0.691	Low	censored	41.5557
TCGA-ER-A195-06	Deep Deletion	Wildtype	DEEP LOSS	-0.6921	Low	deceased	35.4407
TCGA-QB-AA9O-06	Deep Deletion	Wildtype	DEEP LOSS	-0.6925	Low	deceased	18.0491
TCGA-WE-A8K5-06	Deep Deletion	Wildtype	DEEP LOSS	-0.6932	Low	deceased	61.15
TCGA-ER-A19W-06	Deep Deletion	Wildtype	DEEP LOSS	-0.6933	Low	deceased	148.174
TCGA-ER-A19N-06	Deep Deletion	Wildtype	DEEP LOSS	-0.694	Low	deceased	44.0872
TCGA-ER-A3ES-06	Deep Deletion	Wildtype	DEEP LOSS	-0.6949	Low	deceased	247.033
TCGA-GN-A9SD-06	Deep Deletion	Wildtype	DEEP LOSS	-0.6957	Low	deceased	59.4076
TCGA-DA-A95X-06	Deep Deletion	Wildtype	DEEP LOSS	-0.6961	Low	censored	73.9389
TCGA-FR-A44A-06	Deep Deletion	Wildtype	DEEP LOSS	-0.6968	Low	censored	174.212
TCGA-EE-A29A-06	Deep Deletion	Wildtype	DEEP LOSS	-0.6969	Low	deceased	63.3527
TCGA-FS-A4F8-06	Deep Deletion	Wildtype	DEEP LOSS	-0.6972	Low	deceased	174.836
TCGA-D3-A2JN-06	Deep Deletion	Wildtype	DEEP LOSS	-0.6979	Low	deceased	66.476
TCGA-WE-A8ZX-06	Deep Deletion	Wildtype	DEEP LOSS	-0.6979	Low	censored	35.8023
TCGA-FS-A1ZH-06	Deep Deletion	Wildtype	DEEP LOSS	-0.698	Low	deceased	32.7448
TCGA-EE-A2MH-06	Deep Deletion	Wildtype	DEEP LOSS	-0.6988	Low	deceased	16.9642
TCGA-DA-A1I7-06	Deep Deletion	Wildtype	DEEP LOSS	-0.6991	Low	censored	88.8648
TCGA-FS-A1ZB-06	Deep Deletion	Wildtype	DEEP LOSS	-0.6991	Low	deceased	48.8543
TCGA-EE-A2MK-06	Deep Deletion	Wildtype	DEEP LOSS	-0.6994	Low	censored	180.393
TCGA-ER-A19M-06	Deep Deletion	Wildtype	DEEP LOSS	-0.6996	Low	deceased	61.0514
TCGA-EE-A3J4-06	Deep Deletion	Wildtype	DEEP LOSS	-0.6997	Low	deceased	127.199
TCGA-ER-A19Q-06	Deep Deletion	Wildtype	DEEP LOSS	-0.7	Low	deceased	50.8926
TCGA-FR-A7U8-06	Deep Deletion	Wildtype	DEEP LOSS	-0.7003	Low	censored	27.8463
TCGA-ER-A2ND-06	Deep Deletion	Wildtype	DEEP LOSS	-0.7005	Low	deceased	23.3422
TCGA-3N-A9WB-06	Deep Deletion	Wildtype	DEEP LOSS	-0.7006	Low	deceased	17.03
TCGA-YD-A9TA-06	Deep Deletion	Wildtype	DEEP LOSS	-0.7008	Low	censored	49.183
TCGA-EE-A2GS-06	Deep Deletion	Wildtype	DEEP LOSS	-0.7011	Low	deceased	81.2046
TCGA-D9-A1JX-06	Deep Deletion	Wildtype	DEEP LOSS	-0.7015	Low	deceased	7.10129
TCGA-WE-AA9Y-06	Deep Deletion	Wildtype	DEEP LOSS	-0.7016	Low	censored	12.1643
TCGA-D3-A1Q8-06	Deep Deletion	Wildtype	DEEP LOSS	-0.7019	Low	deceased	28.0764
TCGA-EE-A20F-06	Deep Deletion	Wildtype	DEEP LOSS	-0.7023	Low	censored	91.5606
TCGA-ER-A193-06	Deep Deletion	Wildtype	DEEP LOSS	-0.7023	Low	deceased	31.3969
TCGA-ER-A19G-06	Deep Deletion	Wildtype	DEEP LOSS	-0.7024	Low	censored	302.068
TCGA-FS-A1ZJ-06	Deep Deletion	Wildtype	DEEP LOSS	-0.7024	Low	deceased	47.3748
TCGA-D3-A8GE-06	Deep Deletion	Wildtype	DEEP LOSS	-0.7027	Low	censored	26.4326
TCGA-FW-A3I3-06	Deep Deletion	Wildtype	DEEP LOSS	-0.703	Low	censored	17.4573
TCGA-EE-A29T-06	Deep Deletion	Wildtype	DEEP LOSS	-0.7031	Low	censored	369.925
TCGA-EE-A2ML-06	Deep Deletion	Wildtype	DEEP LOSS	-0.7032	Low	deceased	216.655
TCGA-FS-A1ZF-06	Deep Deletion	Wildtype	DEEP LOSS	-0.7035	Low	deceased	15.4519
TCGA-WE-A8ZM-06	Deep Deletion	Wildtype	DEEP LOSS	-0.7036	Low	censored	101.325
TCGA-DA-A1I2-06	Deep Deletion	Wildtype	DEEP LOSS	-0.7037	Low	deceased	176.546
TCGA-D3-A8GV-06	Deep Deletion	Wildtype	DEEP LOSS	-0.7039	Low	deceased	167.702
TCGA-ER-A19F-06	Deep Deletion	Wildtype	DEEP LOSS	-0.7039	Low	deceased	26.3668
TCGA-D3-A3MO-06	Deep Deletion	Wildtype	DEEP LOSS	-0.704	Low	deceased	9.33688
TCGA-FS-A1Z7-06	Deep Deletion	Wildtype	DEEP LOSS	-0.704	Low	deceased	7.7917
TCGA-WE-A8JZ-06	Deep Deletion	Wildtype	DEEP LOSS	-0.704	Low	censored	24.0326
TCGA-EB-A5KH-06	Deep Deletion	Wildtype	DEEP LOSS	-0.7041	Low	deceased	20.3505
TCGA-EE-A2MF-06	Deep Deletion	Wildtype	DEEP LOSS	-0.7041	Low	deceased	268.731
TCGA-WE-A8K6-06	Deep Deletion	Wildtype	DEEP LOSS	-0.7042	Low	censored	17.9505
TCGA-EE-A17Y-06	Deep Deletion	Wildtype	DEEP LOSS	-0.7044	Low	deceased	27.2216
TCGA-GN-A4U3-06	Deep Deletion	Wildtype	DEEP LOSS	-0.7044	Low	censored	121.906
TCGA-FS-A1ZS-06	Deep Deletion	Wildtype	DEEP LOSS	-0.7045	Low	censored	148.798
TCGA-EE-A2GR-06	Deep Deletion	Wildtype	DEEP LOSS	-0.7047	Low	deceased	42.7721
TCGA-EE-A3JA-06	Deep Deletion	Wildtype	DEEP LOSS	-0.7047	Low	deceased	53.1939
TCGA-LH-A9QB-06	Deep Deletion	Wildtype	DEEP LOSS	-0.7047	Low	censored	368.774
TCGA-Z2-AA3S-06	Deep Deletion	Wildtype	DEEP LOSS	-0.7047	Low	censored	96.9852
TCGA-ER-A19B-06	Deep Deletion	Wildtype	DEEP LOSS	-0.7048	Low	deceased	98.3989
TCGA-FS-A1ZA-06	Deep Deletion	Wildtype	DEEP LOSS	-0.7048	Low	deceased	27.7148
TCGA-EE-A29D-06	Deep Deletion	Wildtype	DEEP LOSS	-0.7051	Low	deceased	13.9724
TCGA-EE-A2A5-06	Deep Deletion	Wildtype	DEEP LOSS	-0.7051	Low	deceased	39.2872
TCGA-EE-A2GO-06	Deep Deletion	Wildtype	DEEP LOSS	-0.7053	Low	censored	126.804
TCGA-FS-A1YX-06	Deep Deletion	Wildtype	DEEP LOSS	-0.7053	Low	deceased	48.5912
TCGA-D3-A8GL-06	Deep Deletion	Wildtype	DEEP LOSS	-0.7054	Low	deceased	89.1278
TCGA-ER-A42K-06	Deep Deletion	Wildtype	DEEP LOSS	-0.7054	Low	deceased	12.9533
TCGA-FR-A3YN-06	Deep Deletion	Wildtype	DEEP LOSS	-0.7056	Low	censored	92.9743
TCGA-FS-A1Z3-06	Deep Deletion	Wildtype	DEEP LOSS	-0.7056	Low	deceased	20.9094
TCGA-EE-A29Q-06	Deep Deletion	Wildtype	DEEP LOSS	-0.7057	Low	deceased	66.739
TCGA-D3-A51R-06	Deep Deletion	Wildtype	DEEP LOSS	-0.7058	Low	censored	63.813
TCGA-FS-A1ZC-06	Deep Deletion	Wildtype	DEEP LOSS	-0.7058	Low	deceased	357.366
TCGA-FS-A1ZY-06	Deep Deletion	Wildtype	DEEP LOSS	-0.7058	Low	deceased	27.0901
TCGA-DA-A3F3-06	Deep Deletion	Wildtype	DEEP LOSS	-0.7061	Low	deceased	10.4876
TCGA-EE-A29R-06	Deep Deletion	Wildtype	DEEP LOSS	-0.7062	Low	censored	14.4656
TCGA-D3-A1Q5-06	Deep Deletion	Wildtype	DEEP LOSS	-0.7065	Low	deceased	112.569
TCGA-EE-A3AH-06	Deep Deletion	Wildtype	DEEP LOSS	-0.7065	Low	deceased	138.804
TCGA-EE-A17X-06	Deep Deletion	Wildtype	DEEP LOSS	-0.7067	Low	deceased	29.8189
TCGA-GF-A4EO-06	Deep Deletion	E69*	DEEP LOSS	-0.6823	Low	censored	19.4299
TCGA-D3-A5GR-06	Deep Deletion	A102Gfs*18	DEEP LOSS	-0.6944	Low	censored	178.321

## Sheet: (f) LUSC
Sample Id	Copy number variation	Mutations	Classification	mRNA (z-scores)	Group (CDKN2A mRNA)	Survival status	Survival time (months)
TCGA-34-5240-01	Gain	Wildtype	WT	3.6859	High	censored	50.6625
TCGA-85-8052-01	Diploid	Wildtype	WT	3.3272	High	censored	24.1312
TCGA-66-2783-01	Diploid	Wildtype	WT	3.2328	High	censored	24.9532
TCGA-39-5035-01	Amplification	Wildtype	WT	3.015	High	censored	68.3828
TCGA-37-4133-01	Gain	Wildtype	WT	2.962	High	censored	7.82457
TCGA-77-8136-01	Gain	Wildtype	WT	2.1972	High	deceased	39.09
TCGA-43-6773-01	Diploid	Wildtype	WT	2.1033	High	deceased	3.81366
TCGA-22-5481-01	Gain	Wildtype	WT	2.0117	High	deceased	79.1991
TCGA-52-7622-01	Amplification	Wildtype	WT	1.9544	High	censored	28.3394
TCGA-56-A62T-01	Diploid	Wildtype	WT	1.8995	High	censored	14.4656
TCGA-43-6143-01	Gain	Wildtype	WT	1.6397	High	censored	22.9806
TCGA-37-4132-01	Diploid	Wildtype	WT	1.4868	High	censored	7.46293
TCGA-18-3421-01	Diploid	Wildtype	WT	1.4445	High	censored	86.958
TCGA-56-A4BY-01	Diploid	Wildtype	WT	1.4035	High	deceased	17.8519
TCGA-56-A4ZK-01	Diploid	Wildtype	WT	1.3006	High	censored	18.7395
TCGA-L3-A4E7-01	Diploid	Wildtype	WT	1.0663	High	censored	12.8875
TCGA-33-4533-01	Gain	Wildtype	WT	1.059	High	censored	133.741
TCGA-66-2763-01	Gain	Wildtype	WT	1.0443	High	censored	0.986291
TCGA-33-4583-01	Gain	Wildtype	WT	0.9571	High	deceased	151.264
TCGA-NC-A5HM-01	Gain	Wildtype	WT	0.9476	High	censored	39.8461
TCGA-85-7698-01	Gain	Wildtype	WT	0.9463	High	censored	31.2983
TCGA-77-8139-01	Diploid	Wildtype	WT	0.9431	High	censored	104.087
TCGA-85-8353-01	Gain	Wildtype	WT	0.7071	High	deceased	3.09038
TCGA-46-6025-01	Gain	Wildtype	WT	0.7008	High	censored	10.6519
TCGA-66-2757-01	Diploid	Wildtype	WT	0.6854	High	deceased	43.9886
TCGA-43-7658-01	Gain	Wildtype	WT	0.683	High	deceased	78.18
TCGA-63-A5ML-01	Gain	Wildtype	WT	0.6691	High	censored	45.5666
TCGA-O2-A5IB-01	Diploid	Wildtype	WT	0.6678	High	deceased	11.178
TCGA-77-A5GB-01	Diploid	Wildtype	WT	0.6123	High	deceased	30.8051
TCGA-92-8064-01	Gain	Wildtype	WT	0.5473	High	censored	5.26022
TCGA-77-8007-01	Gain	Wildtype	WT	0.472	High	deceased	6.50952
TCGA-68-7756-01	Diploid	Wildtype	WT	0.448	High	censored	6.64102
TCGA-39-5039-01	Diploid	Wildtype	WT	0.4317	High	deceased	17.8847
TCGA-85-8070-01	Gain	Wildtype	WT	0.4169	High	censored	31.5613
TCGA-85-6798-01	Diploid	Wildtype	WT	0.4002	High	deceased	6.41089
TCGA-34-7107-01	Gain	Wildtype	WT	0.3738	High	deceased	1.1178
TCGA-43-2581-01	Diploid	Wildtype	WT	0.3523	High	censored	38.6626
TCGA-68-8250-01	Gain	Wildtype	WT	0.3227	High	censored	8.02183
TCGA-37-3792-01	Gain	Wildtype	WT	0.316	High	censored	0.394516
TCGA-39-5022-01	Diploid	Wildtype	WT	0.2131	High	deceased	55.1994
TCGA-58-8388-01	Diploid	Wildtype	WT	0.2119	High	deceased	13.5451
TCGA-60-2695-01	Gain	Wildtype	WT	0.1531	High	censored	21.1066
TCGA-21-1081-01	Diploid	Wildtype	WT	0.1288	High	deceased	9.33688
TCGA-NC-A5HJ-01	Gain	Wildtype	WT	0.1199	High	deceased	13.7423
TCGA-34-5234-01	Diploid	Wildtype	WT	0.1005	High	censored	74.6622
TCGA-21-1076-01	Diploid	Wildtype	WT	-0.0362	High	censored	60.887
TCGA-52-7811-01	Diploid	Wildtype	WT	-0.0363	High	deceased	8.74511
TCGA-66-2791-01	Diploid	Wildtype	WT	-0.0364	High	deceased	5.03008
TCGA-NC-A5HH-01	Diploid	Wildtype	WT	-0.0372	High	censored	1.21643
TCGA-34-5239-01	Gain	Wildtype	WT	-0.088	High	censored	60.2952
TCGA-18-3408-01	Diploid	Wildtype	WT	-0.1338	High	deceased	75.7471
TCGA-22-5480-01	Diploid	Wildtype	WT	-0.1535	High	deceased	71.3417
TCGA-77-7140-01	Diploid	Wildtype	WT	-0.1842	High	deceased	20.7779
TCGA-22-1000-01	Diploid	Wildtype	WT	-0.2539	High	deceased	14.9259
TCGA-J1-A4AH-01	Diploid	Wildtype	WT	-0.2633	High	censored	19.1012
TCGA-66-2744-01	Diploid	Wildtype	WT	-0.2999	High	censored	0.986291
TCGA-22-4605-01	Diploid	Wildtype	WT	-0.3013	High	deceased	32.0216
TCGA-18-3416-01	Diploid	Wildtype	WT	-0.3478	High	deceased	31.9887
TCGA-60-2709-01	Diploid	Wildtype	WT	-0.3763	High	censored	49.4789
TCGA-21-5784-01	Diploid	Wildtype	WT	-0.4116	High	censored	41.6872
TCGA-77-7139-01	Diploid	Wildtype	WT	-0.4347	High	censored	140.086
TCGA-43-A56U-01	Diploid	Wildtype	WT	-0.4371	High	censored	14.2026
TCGA-NC-A5HE-01	Diploid	Wildtype	WT	-0.4387	High	censored	76.7992
TCGA-34-5236-01	Diploid	Wildtype	WT	-0.4674	High	deceased	9.07387
TCGA-98-7454-01	Diploid	Wildtype	WT	-0.5007	Low	censored	21.4354
TCGA-63-A5MN-01	Diploid	Wildtype	WT	-0.5195	Low	deceased	11.3423
TCGA-66-2795-01	Gain	Wildtype	WT	-0.5304	Low	censored	4.01091
TCGA-34-5928-01	Diploid	Wildtype	WT	-0.5502	Low	censored	39.3201
TCGA-77-8150-01	Gain	Wildtype	WT	-0.5631	Low	deceased	54.4104
TCGA-85-6561-01	Gain	Wildtype	WT	-0.6479	Low	censored	40.2407
TCGA-33-4532-01	Gain	Wildtype	WT	-0.683	Low	deceased	129.007
TCGA-85-8049-01	Diploid	Wildtype	WT	-0.6896	Low	censored	19.0354
TCGA-60-2716-01	Diploid	Wildtype	WT	-0.7012	Low	censored	48.4926
TCGA-O2-A52N-01	Diploid	Wildtype	WT	-0.9037	Low	deceased	33.0736
TCGA-90-A4ED-01	Diploid	Wildtype	WT	-0.9406	Low	censored	20.219
TCGA-22-4596-01	Diploid	Wildtype	WT	-0.9796	Low	deceased	0.558898
TCGA-39-5034-01	Diploid	Wildtype	WT	-0.9862	Low	deceased	36.3941
TCGA-85-A4PA-01	Diploid	Wildtype	WT	-1.0022	Low	censored	24.3614
TCGA-98-A53H-01	Diploid	Wildtype	WT	-1.0276	Low	censored	20.3176
TCGA-98-A53C-01	Diploid	Wildtype	WT	-1.0463	Low	censored	27.0244
TCGA-77-A5FZ-01	Diploid	Wildtype	WT	-1.0472	Low	deceased	126.179
TCGA-37-4129-01	Diploid	Wildtype	WT	-1.0595	Low	censored	7.95608
TCGA-60-2697-01	Diploid	Wildtype	WT	-1.0601	Low	deceased	12.23
TCGA-33-4589-01	Gain	X51_splice D84Y	MUT	6.0758	High	deceased	1.54519
TCGA-37-4135-01	Shallow Deletion	M53I	MUT	4.2255	High	censored	6.8054
TCGA-33-4538-01	Shallow Deletion	V82Cfs*64	MUT	2.1677	High	deceased	97.9387
TCGA-22-0940-01	Diploid	D108Y	MUT	2.0942	High	deceased	21.9943
TCGA-21-1079-01	Diploid	P114L	MUT	1.575	High	deceased	31.7257
TCGA-21-5786-01	Shallow Deletion	A20E	MUT	1.3507	High	censored	33.9284
TCGA-77-A5GF-01	Gain	S12Cfs*3	MUT	1.3118	High	deceased	27.6161
TCGA-MF-A522-01	Shallow Deletion	G111Afs*35	MUT	1.0342	High	deceased	11.8355
TCGA-NC-A5HR-01	Gain	A85P	MUT	0.9833	High	censored	40.8982
TCGA-O2-A52V-01	Shallow Deletion	R99Wfs*47	MUT	0.7437	High	deceased	43.8899
TCGA-60-2698-01	Shallow Deletion	G150S	MUT	0.7026	High	deceased	10.2245
TCGA-22-4593-01	Shallow Deletion	P114L	MUT	0.69	High	deceased	35.0791
TCGA-63-A5M9-01	Gain	D84N	MUT	0.6031	High	censored	0
TCGA-85-A5B5-01	Shallow Deletion	Y44*	MUT	0.4907	High	censored	3.64928
TCGA-34-8455-01	Shallow Deletion	E33*	MUT	0.3944	High	deceased	4.04379
TCGA-66-2786-01	Shallow Deletion	E27*	MUT	0.3747	High	censored	25.9723
TCGA-22-5477-01	Shallow Deletion	D108Y	MUT	0.3739	High	deceased	44.2516
TCGA-22-4599-01	Shallow Deletion	D108Y	MUT	0.3517	High	deceased	38.1694
TCGA-85-7697-01	Shallow Deletion	A102Rfs*44	MUT	0.3002	High	censored	34.9476
TCGA-34-2596-01	Shallow Deletion	D108Y	MUT	0.2813	High	deceased	2.63011
TCGA-77-8133-01	Shallow Deletion	P114T	MUT	0.2139	High	deceased	53.9172
TCGA-NC-A5HG-01	Shallow Deletion	E33*	MUT	0.1891	High	censored	64.5363
TCGA-94-A5I6-01	Shallow Deletion	P81L	MUT	0.1869	High	censored	17.6875
TCGA-85-A4QR-01	Shallow Deletion	D84G	MUT	0.1821	High	censored	19.7258
TCGA-34-5231-01	Shallow Deletion	A118P	MUT	0.1664	High	deceased	65.2267
TCGA-22-1012-01	Shallow Deletion	S12*	MUT	0.1562	High	deceased	14.104
TCGA-33-4547-01	Shallow Deletion	L32_P41del	MUT	0.1524	High	censored	79.5279
TCGA-85-8666-01	Shallow Deletion	A76Vfs*69	MUT	0.1384	High	deceased	22.5861
TCGA-77-8144-01	Shallow Deletion	P48Q	MUT	0.1171	High	censored	27.386
TCGA-77-8009-01	Shallow Deletion	G23R	MUT	0.0996	High	deceased	55.7254
TCGA-56-7731-01	Shallow Deletion	H83Y	MUT	0.0851	High	deceased	0.0986291
TCGA-98-A539-01	Shallow Deletion	R124Hfs*19	MUT	0.0777	High	censored	5.68761
TCGA-51-4080-01	Diploid	E120*	MUT	-0.0047	High	deceased	0.394516
TCGA-85-8277-01	Gain	V59Afs*58	MUT	-0.0054	High	deceased	10.093
TCGA-37-A5EL-01	Shallow Deletion	G45Vfs*8	MUT	-0.0117	High	deceased	37.5777
TCGA-85-8350-01	Shallow Deletion	D84Y	MUT	-0.0177	High	censored	22.4545
TCGA-90-A4EE-01	Shallow Deletion	M54Ifs*66	MUT	-0.0391	High	censored	22.6189
TCGA-98-A53I-01	Shallow Deletion	E33*	MUT	-0.1841	High	censored	18.5751
TCGA-39-5028-01	Shallow Deletion	D108N	MUT	-0.1902	High	deceased	1.70957
TCGA-66-2787-01	Diploid	Q50H	MUT	-0.2156	High	censored	40.0105
TCGA-60-2725-01	Shallow Deletion	D153N	MUT	-0.245	High	censored	26.8271
TCGA-22-5492-01	Diploid	Y44*	MUT	-0.2534	High	deceased	16.6354
TCGA-63-A5MS-01	Shallow Deletion	R22P	MUT	-0.2583	High	censored	78.2786
TCGA-85-8071-01	Shallow Deletion	H83L	MUT	-0.2644	High	censored	26.7942
TCGA-58-A46N-01	Diploid	E69*	MUT	-0.3061	High	censored	29.9175
TCGA-77-8140-01	Shallow Deletion	D156Ifs*37	MUT	-0.3299	High	deceased	11.5396
TCGA-NC-A5HP-01	Shallow Deletion	H83Y	MUT	-0.3782	High	deceased	25.3148
TCGA-85-A50M-01	Shallow Deletion	D84N	MUT	-0.4006	High	deceased	27.1559
TCGA-77-6843-01	Shallow Deletion	A109_P114del	MUT	-0.4118	High	deceased	73.117
TCGA-33-A4WN-01	Shallow Deletion	Y44*	MUT	-0.4504	High	deceased	4.70132
TCGA-77-7338-01	Shallow Deletion	E27*	MUT	-0.488	High	deceased	0.164382
TCGA-56-7582-01	Shallow Deletion	S56Afs*90	MUT	-0.5132	Low	censored	19.7587
TCGA-43-A475-01	Gain	A36Rfs*17	MUT	-0.5613	Low	censored	9.7314
TCGA-85-8355-01	Diploid	D84G	MUT	-0.6183	Low	censored	2.00546
TCGA-85-8048-01	Shallow Deletion	H98P	MUT	-0.6517	Low	censored	25.1504
TCGA-33-A5GW-01	Diploid	X51_splice	MUT	-0.6873	Low	deceased	0.295887
TCGA-96-7545-01	Shallow Deletion	D84N	MUT	-0.7082	Low	deceased	57.0733
TCGA-90-7769-01	Diploid	E120*	MUT	-0.7299	Low	censored	11.7697
TCGA-22-4613-01	Shallow Deletion	R58*	MUT	-0.8035	Low	deceased	11.7697
TCGA-66-2792-01	Diploid	R80*	MUT	-0.8096	Low	censored	30.0161
TCGA-68-A59J-01	Diploid	E88*	MUT	-0.8513	Low	censored	14.7286
TCGA-18-3407-01	Gain	W110*	MUT	-0.8595	Low	deceased	4.47118
TCGA-NC-A5HO-01	Shallow Deletion	X51_splice	MUT	-0.8678	Low	censored	43.9228
TCGA-22-A5C4-01	Shallow Deletion	R58*	MUT	-0.8843	Low	censored	22.06
TCGA-21-5783-01	Shallow Deletion	W110*	MUT	-0.9079	Low	deceased	88.1086
TCGA-85-7699-01	Shallow Deletion	W110*	MUT	-0.9284	Low	deceased	32.9092
TCGA-77-7465-01	Shallow Deletion	R80*	MUT	-0.9371	Low	censored	32.5476
TCGA-O2-A52S-01	Shallow Deletion	X51_splice	MUT	-0.9776	Low	deceased	12.7231
TCGA-56-7221-01	Shallow Deletion	W110*	MUT	-0.9859	Low	censored	19.9888
TCGA-77-A5G3-01	Shallow Deletion	E88*	MUT	-0.9923	Low	censored	150.245
TCGA-33-AASJ-01	Shallow Deletion	Wildtype	LOSS	2.9798	High	deceased	118.355
TCGA-22-4607-01	Shallow Deletion	Wildtype	LOSS	2.3085	High	deceased	19.2984
TCGA-66-2766-01	Shallow Deletion	Wildtype	LOSS	2.1787	High	censored	1.01917
TCGA-66-2782-01	Shallow Deletion	Wildtype	LOSS	1.6214	High	deceased	11.9999
TCGA-39-5036-01	Shallow Deletion	Wildtype	LOSS	1.4782	High	censored	71.1773
TCGA-22-0944-01	Shallow Deletion	Wildtype	LOSS	1.2024	High	deceased	7.33143
TCGA-18-3412-01	Shallow Deletion	Wildtype	LOSS	1.1363	High	deceased	11.3423
TCGA-18-3411-01	Shallow Deletion	Wildtype	LOSS	1.0027	High	censored	117.566
TCGA-21-1075-01	Shallow Deletion	Wildtype	LOSS	0.9046	High	censored	70.1581
TCGA-85-7950-01	Shallow Deletion	Wildtype	LOSS	0.8991	High	censored	18.9368
TCGA-60-2720-01	Shallow Deletion	Wildtype	LOSS	0.8676	High	censored	3.18901
TCGA-85-8479-01	Shallow Deletion	Wildtype	LOSS	0.8614	High	censored	15.3861
TCGA-NC-A5HQ-01	Shallow Deletion	Wildtype	LOSS	0.8504	High	deceased	14.7286
TCGA-92-8063-01	Shallow Deletion	Wildtype	LOSS	0.8377	High	censored	4.01091
TCGA-43-A56V-01	Shallow Deletion	Wildtype	LOSS	0.8132	High	censored	12.0327
TCGA-43-5670-01	Shallow Deletion	Wildtype	LOSS	0.8015	High	censored	27.912
TCGA-39-5011-01	Shallow Deletion	Wildtype	LOSS	0.7461	High	censored	133.248
TCGA-66-2768-01	Shallow Deletion	Wildtype	LOSS	0.7106	High	censored	2.00546
TCGA-77-A5G8-01	Shallow Deletion	Wildtype	LOSS	0.6692	High	censored	61.939
TCGA-63-A5MP-01	Shallow Deletion	Wildtype	LOSS	0.6429	High	censored	25.2819
TCGA-21-1082-01	Shallow Deletion	Wildtype	LOSS	0.4955	High	censored	119.801
TCGA-43-2578-01	Shallow Deletion	Wildtype	LOSS	0.4949	High	deceased	22.4874
TCGA-22-5479-01	Shallow Deletion	Wildtype	LOSS	0.4834	High	deceased	86.3004
TCGA-94-8035-01	Shallow Deletion	Wildtype	LOSS	0.4827	High	censored	4.01091
TCGA-77-8138-01	Shallow Deletion	Wildtype	LOSS	0.4504	High	deceased	17.7204
TCGA-85-8664-01	Shallow Deletion	Wildtype	LOSS	0.4479	High	deceased	18.082
TCGA-34-5232-01	Shallow Deletion	Wildtype	LOSS	0.3864	High	censored	81.2375
TCGA-39-5016-01	Shallow Deletion	Wildtype	LOSS	0.3766	High	censored	126.574
TCGA-85-8072-01	Shallow Deletion	Wildtype	LOSS	0.3569	High	censored	30.6408
TCGA-56-8624-01	Shallow Deletion	Wildtype	LOSS	0.2805	High	censored	13.8081
TCGA-22-5491-01	Shallow Deletion	Wildtype	LOSS	0.2725	High	deceased	56.3172
TCGA-98-A53A-01	Shallow Deletion	Wildtype	LOSS	0.2684	High	deceased	18.1477
TCGA-85-A4JC-01	Shallow Deletion	Wildtype	LOSS	0.2435	High	deceased	19.8573
TCGA-34-5241-01	Shallow Deletion	Wildtype	LOSS	0.2397	High	deceased	16.9313
TCGA-77-8153-01	Shallow Deletion	Wildtype	LOSS	0.2334	High	censored	65.4897
TCGA-43-7657-01	Shallow Deletion	Wildtype	LOSS	0.2231	High	censored	7.75882
TCGA-98-A538-01	Shallow Deletion	Wildtype	LOSS	0.2009	High	censored	27.1559
TCGA-77-A5GH-01	Shallow Deletion	Wildtype	LOSS	0.199	High	censored	38.8598
TCGA-39-5021-01	Shallow Deletion	Wildtype	LOSS	0.1848	High	deceased	68.5801
TCGA-34-A5IX-01	Shallow Deletion	Wildtype	LOSS	0.1483	High	censored	33.8955
TCGA-NK-A5CR-01	Shallow Deletion	Wildtype	LOSS	0.1445	High	censored	83.5717
TCGA-85-A4CN-01	Shallow Deletion	Wildtype	LOSS	0.1436	High	censored	34.1257
TCGA-56-7822-01	Shallow Deletion	Wildtype	LOSS	0.133	High	deceased	17.4902
TCGA-58-8393-01	Shallow Deletion	Wildtype	LOSS	0.1288	High	censored	34.7832
TCGA-60-2708-01	Shallow Deletion	Wildtype	LOSS	0.1215	High	censored	80.4484
TCGA-58-A46J-01	Shallow Deletion	Wildtype	LOSS	0.1086	High	censored	85.1169
TCGA-56-8304-01	Shallow Deletion	Wildtype	LOSS	0.075	High	censored	3.48489
TCGA-85-7710-01	Shallow Deletion	Wildtype	LOSS	0.073	High	censored	1.38081
TCGA-66-2727-01	Shallow Deletion	Wildtype	LOSS	0.0707	High	deceased	16.9642
TCGA-56-8309-01	Shallow Deletion	Wildtype	LOSS	0.0467	High	censored	14.0711
TCGA-43-A474-01	Shallow Deletion	Wildtype	LOSS	0.0465	High	censored	11.6054
TCGA-56-8625-01	Shallow Deletion	Wildtype	LOSS	0.0279	High	deceased	10.3561
TCGA-43-3394-01	Shallow Deletion	Wildtype	LOSS	0.0274	High	deceased	39.1229
TCGA-34-2608-01	Shallow Deletion	Wildtype	LOSS	0.0254	High	deceased	32.8764
TCGA-85-8351-01	Shallow Deletion	Wildtype	LOSS	0.025	High	censored	16.7669
TCGA-85-A510-01	Shallow Deletion	Wildtype	LOSS	0.0168	High	censored	15.8464
TCGA-98-A53J-01	Shallow Deletion	Wildtype	LOSS	0.0156	High	censored	20.7121
TCGA-63-A5MH-01	Shallow Deletion	Wildtype	LOSS	0.0147	High	censored	66.6075
TCGA-56-8503-01	Shallow Deletion	Wildtype	LOSS	-0.007	High	censored	1.34793
TCGA-60-2726-01	Shallow Deletion	Wildtype	LOSS	-0.0172	High	deceased	11.7697
TCGA-85-7844-01	Shallow Deletion	Wildtype	LOSS	-0.0247	High	censored	29.9504
TCGA-85-8352-01	Shallow Deletion	Wildtype	LOSS	-0.0315	High	deceased	5.29309
TCGA-22-5483-01	Shallow Deletion	Wildtype	LOSS	-0.0427	High	deceased	18.8381
TCGA-22-1011-01	Shallow Deletion	Wildtype	LOSS	-0.0448	High	deceased	1.74245
TCGA-22-5482-01	Shallow Deletion	Wildtype	LOSS	-0.0773	High	deceased	11.7369
TCGA-34-5927-01	Shallow Deletion	Wildtype	LOSS	-0.089	High	censored	44.7447
TCGA-63-A5MR-01	Shallow Deletion	Wildtype	LOSS	-0.0904	High	censored	89.2922
TCGA-58-8387-01	Shallow Deletion	Wildtype	LOSS	-0.091	High	deceased	13.2492
TCGA-22-4595-01	Shallow Deletion	Wildtype	LOSS	-0.103	High	deceased	24.1312
TCGA-60-2724-01	Shallow Deletion	Wildtype	LOSS	-0.1117	High	censored	23.5723
TCGA-22-4601-01	Shallow Deletion	Wildtype	LOSS	-0.1228	High	deceased	34.7503
TCGA-77-8145-01	Shallow Deletion	Wildtype	LOSS	-0.1476	High	deceased	6.96979
TCGA-22-4609-01	Shallow Deletion	Wildtype	LOSS	-0.1519	High	deceased	9.56702
TCGA-O2-A52Q-01	Shallow Deletion	Wildtype	LOSS	-0.1587	High	deceased	3.71503
TCGA-85-8288-01	Shallow Deletion	Wildtype	LOSS	-0.1594	High	deceased	13.2163
TCGA-56-6545-01	Shallow Deletion	Wildtype	LOSS	-0.1624	High	censored	21.8957
TCGA-56-7823-01	Shallow Deletion	Wildtype	LOSS	-0.2016	High	censored	33.238
TCGA-85-A511-01	Shallow Deletion	Wildtype	LOSS	-0.2092	High	deceased	14.9587
TCGA-77-6844-01	Shallow Deletion	Wildtype	LOSS	-0.2384	High	deceased	75.0896
TCGA-39-5031-01	Shallow Deletion	Wildtype	LOSS	-0.2542	High	deceased	60.5254
TCGA-37-4141-01	Shallow Deletion	Wildtype	LOSS	-0.2559	High	censored	0.394516
TCGA-18-3417-01	Shallow Deletion	Wildtype	LOSS	-0.2578	High	deceased	36.0654
TCGA-56-5898-01	Shallow Deletion	Wildtype	LOSS	-0.2681	High	censored	18.2464
TCGA-60-2711-01	Shallow Deletion	Wildtype	LOSS	-0.2704	High	censored	41.4242
TCGA-60-2723-01	Shallow Deletion	Wildtype	LOSS	-0.2795	High	censored	35.901
TCGA-77-7337-01	Shallow Deletion	Wildtype	LOSS	-0.2823	High	deceased	106.947
TCGA-56-A4ZJ-01	Shallow Deletion	Wildtype	LOSS	-0.2827	High	censored	21.0409
TCGA-O2-A52W-01	Shallow Deletion	Wildtype	LOSS	-0.2886	High	deceased	8.58073
TCGA-56-8504-01	Shallow Deletion	Wildtype	LOSS	-0.293	High	censored	16.7669
TCGA-60-2706-01	Shallow Deletion	Wildtype	LOSS	-0.3119	High	censored	92.7113
TCGA-85-7843-01	Shallow Deletion	Wildtype	LOSS	-0.316	High	censored	1.15067
TCGA-66-2734-01	Shallow Deletion	Wildtype	LOSS	-0.3254	High	censored	43.1009
TCGA-NK-A5CT-01	Shallow Deletion	Wildtype	LOSS	-0.3264	High	censored	65.6541
TCGA-56-8628-01	Shallow Deletion	Wildtype	LOSS	-0.3301	High	censored	20.2518
TCGA-LA-A7SW-01	Shallow Deletion	Wildtype	LOSS	-0.3357	High	deceased	13.4136
TCGA-66-2765-01	Shallow Deletion	Wildtype	LOSS	-0.3412	High	censored	2.00546
TCGA-66-2769-01	Shallow Deletion	Wildtype	LOSS	-0.3566	High	deceased	7.06842
TCGA-39-5030-01	Shallow Deletion	Wildtype	LOSS	-0.3582	High	deceased	1.9397
TCGA-96-8169-01	Shallow Deletion	Wildtype	LOSS	-0.3586	High	censored	18.3121
TCGA-66-2785-01	Shallow Deletion	Wildtype	LOSS	-0.3608	High	censored	1.97258
TCGA-77-7463-01	Shallow Deletion	Wildtype	LOSS	-0.3688	High	deceased	46.783
TCGA-56-1622-01	Shallow Deletion	Wildtype	LOSS	-0.3773	High	deceased	28.9641
TCGA-21-1080-01	Shallow Deletion	Wildtype	LOSS	-0.3848	High	censored	122.432
TCGA-21-5787-01	Shallow Deletion	Wildtype	LOSS	-0.3912	High	deceased	10.8163
TCGA-22-5485-01	Shallow Deletion	Wildtype	LOSS	-0.4297	High	deceased	30.1147
TCGA-60-2721-01	Shallow Deletion	Wildtype	LOSS	-0.4444	High	censored	32.3175
TCGA-66-2789-01	Shallow Deletion	Wildtype	LOSS	-0.4682	High	deceased	4.04379
TCGA-68-7757-01	Shallow Deletion	Wildtype	LOSS	-0.4725	High	censored	6.93691
TCGA-43-8115-01	Shallow Deletion	Wildtype	LOSS	-0.4747	High	censored	13.3807
TCGA-70-6723-01	Shallow Deletion	Wildtype	LOSS	-0.4778	High	censored	12.3286
TCGA-22-5472-01	Shallow Deletion	Wildtype	LOSS	-0.4849	High	deceased	64.9308
TCGA-77-A5G1-01	Shallow Deletion	Wildtype	LOSS	-0.4908	High	censored	132.36
TCGA-43-5668-01	Shallow Deletion	Wildtype	LOSS	-0.5041	Low	deceased	18.3779
TCGA-96-A4JL-01	Shallow Deletion	Wildtype	LOSS	-0.5277	Low	censored	27.6819
TCGA-60-2719-01	Shallow Deletion	Wildtype	LOSS	-0.5298	Low	censored	42.6406
TCGA-56-7579-01	Shallow Deletion	Wildtype	LOSS	-0.5328	Low	deceased	31.2654
TCGA-18-4721-01	Shallow Deletion	Wildtype	LOSS	-0.5349	Low	censored	154.322
TCGA-60-2710-01	Shallow Deletion	Wildtype	LOSS	-0.5442	Low	censored	66.5417
TCGA-77-6845-01	Shallow Deletion	Wildtype	LOSS	-0.5468	Low	deceased	23.2765
TCGA-51-4079-01	Shallow Deletion	Wildtype	LOSS	-0.5517	Low	deceased	0.394516
TCGA-77-8154-01	Shallow Deletion	Wildtype	LOSS	-0.5752	Low	censored	60.5254
TCGA-39-5029-01	Shallow Deletion	Wildtype	LOSS	-0.5762	Low	deceased	24.3285
TCGA-85-8580-01	Shallow Deletion	Wildtype	LOSS	-0.5796	Low	censored	36.5914
TCGA-46-3765-01	Shallow Deletion	Wildtype	LOSS	-0.5852	Low	censored	13.3149
TCGA-33-4587-01	Shallow Deletion	Wildtype	LOSS	-0.6071	Low	deceased	54.4432
TCGA-63-7020-01	Shallow Deletion	Wildtype	LOSS	-0.6072	Low	censored	70.1253
TCGA-92-8065-01	Shallow Deletion	Wildtype	LOSS	-0.6127	Low	censored	2.30134
TCGA-56-7222-01	Shallow Deletion	Wildtype	LOSS	-0.6179	Low	deceased	18.4765
TCGA-77-8008-01	Shallow Deletion	Wildtype	LOSS	-0.6209	Low	deceased	86.7607
TCGA-68-7755-01	Shallow Deletion	Wildtype	LOSS	-0.6331	Low	censored	2.72874
TCGA-63-A5MW-01	Shallow Deletion	Wildtype	LOSS	-0.6569	Low	censored	53.8843
TCGA-63-7023-01	Shallow Deletion	Wildtype	LOSS	-0.6577	Low	censored	55.298
TCGA-58-8386-01	Shallow Deletion	Wildtype	LOSS	-0.6618	Low	deceased	0.0328764
TCGA-63-A5MG-01	Shallow Deletion	Wildtype	LOSS	-0.6675	Low	censored	70.6184
TCGA-92-7341-01	Shallow Deletion	Wildtype	LOSS	-0.6711	Low	censored	3.48489
TCGA-37-4130-01	Shallow Deletion	Wildtype	LOSS	-0.6714	Low	censored	8.12046
TCGA-22-5478-01	Shallow Deletion	Wildtype	LOSS	-0.6723	Low	deceased	0.789032
TCGA-33-AASB-01	Shallow Deletion	Wildtype	LOSS	-0.6921	Low	deceased	6.93691
TCGA-77-7335-01	Shallow Deletion	Wildtype	LOSS	-0.7117	Low	deceased	70.1253
TCGA-60-2713-01	Shallow Deletion	Wildtype	LOSS	-0.7233	Low	censored	56.909
TCGA-52-7809-01	Shallow Deletion	Wildtype	LOSS	-0.7237	Low	deceased	5.45747
TCGA-85-A4JB-01	Shallow Deletion	Wildtype	LOSS	-0.7365	Low	censored	30.9695
TCGA-85-A513-01	Shallow Deletion	Wildtype	LOSS	-0.7385	Low	censored	29.9175
TCGA-37-3789-01	Shallow Deletion	Wildtype	LOSS	-0.7419	Low	censored	0.427393
TCGA-56-8622-01	Shallow Deletion	Wildtype	LOSS	-0.7442	Low	censored	1.8082
TCGA-56-8201-01	Shallow Deletion	Wildtype	LOSS	-0.7581	Low	deceased	13.0519
TCGA-56-8083-01	Shallow Deletion	Wildtype	LOSS	-0.7584	Low	censored	4.93145
TCGA-85-A50Z-01	Shallow Deletion	Wildtype	LOSS	-0.764	Low	censored	16.208
TCGA-21-5782-01	Shallow Deletion	Wildtype	LOSS	-0.7772	Low	deceased	31.6271
TCGA-85-8287-01	Shallow Deletion	Wildtype	LOSS	-0.7813	Low	deceased	0.756156
TCGA-96-7544-01	Shallow Deletion	Wildtype	LOSS	-0.782	Low	deceased	71.0129
TCGA-56-A49D-01	Shallow Deletion	Wildtype	LOSS	-0.7861	Low	censored	20.9422
TCGA-56-8307-01	Shallow Deletion	Wildtype	LOSS	-0.7897	Low	censored	26.8929
TCGA-77-8143-01	Shallow Deletion	Wildtype	LOSS	-0.7981	Low	deceased	26.3997
TCGA-60-2703-01	Shallow Deletion	Wildtype	LOSS	-0.7992	Low	deceased	96.8209
TCGA-56-7223-01	Shallow Deletion	Wildtype	LOSS	-0.8138	Low	deceased	14.5313
TCGA-63-7022-01	Shallow Deletion	Wildtype	LOSS	-0.8267	Low	censored	68.1527
TCGA-90-7767-01	Shallow Deletion	Wildtype	LOSS	-0.8349	Low	censored	2.926
TCGA-85-6560-01	Shallow Deletion	Wildtype	LOSS	-0.8655	Low	censored	41.3913
TCGA-43-7656-01	Shallow Deletion	Wildtype	LOSS	-0.8701	Low	censored	19.5943
TCGA-94-A5I4-01	Shallow Deletion	Wildtype	LOSS	-0.8784	Low	censored	16.1423
TCGA-77-8130-01	Shallow Deletion	Wildtype	LOSS	-0.9008	Low	censored	156.656
TCGA-22-1016-01	Shallow Deletion	Wildtype	LOSS	-0.9009	Low	deceased	27.0244
TCGA-85-8276-01	Shallow Deletion	Wildtype	LOSS	-0.9176	Low	censored	34.5202
TCGA-33-4582-01	Shallow Deletion	Wildtype	LOSS	-0.9687	Low	deceased	103.528
TCGA-22-1005-01	Shallow Deletion	Wildtype	LOSS	-0.9852	Low	deceased	64.2075
TCGA-60-2714-01	Shallow Deletion	Wildtype	LOSS	-1.0185	Low	censored	50.3337
TCGA-56-7730-01	Shallow Deletion	Wildtype	LOSS	-1.0227	Low	deceased	6.50952
TCGA-43-6770-01	Shallow Deletion	Wildtype	LOSS	-1.0274	Low	censored	21.4683
TCGA-22-4594-01	Shallow Deletion	Wildtype	LOSS	-1.0308	Low	deceased	48.3282
TCGA-NC-A5HT-01	Shallow Deletion	Wildtype	LOSS	-1.0417	Low	censored	26.4326
TCGA-63-6202-01	Shallow Deletion	Wildtype	LOSS	-1.0485	Low	censored	52.6679
TCGA-52-7810-01	Shallow Deletion	Wildtype	LOSS	-1.0501	Low	censored	30.3449
TCGA-77-8156-01	Shallow Deletion	Wildtype	LOSS	-1.0555	Low	censored	36.3612
TCGA-33-AAS8-01	Shallow Deletion	Wildtype	LOSS	-1.063	Low	deceased	36.6243
TCGA-92-7340-01	Shallow Deletion	Wildtype	LOSS	-1.0647	Low	censored	2.69586
TCGA-56-A5DS-01	Shallow Deletion	Wildtype	LOSS	-1.0656	Low	censored	0.263011
TCGA-46-3767-01	Shallow Deletion	Wildtype	LOSS	-1.0736	Low	censored	13.019
TCGA-94-7033-01	Shallow Deletion	Wildtype	LOSS	-1.0737	Low	censored	21.0409
TCGA-66-2754-01	Shallow Deletion	Wildtype	LOSS	-1.0742	Low	censored	2.00546
TCGA-33-AASD-01	Shallow Deletion	Wildtype	LOSS	-1.0764	Low	deceased	110.991
TCGA-NC-A5HN-01	Shallow Deletion	Wildtype	LOSS	-1.0766	Low	censored	49.2817
TCGA-51-4081-01	Shallow Deletion	Wildtype	LOSS	-1.0773	Low	censored	29.9504
TCGA-66-2793-01	Shallow Deletion	Wildtype	LOSS	-1.0775	Low	deceased	10.0602
TCGA-46-6026-01	Shallow Deletion	Wildtype	LOSS	-1.0776	Low	censored	13.9067
TCGA-46-3768-01	Shallow Deletion	Wildtype	LOSS	-1.078	Low	deceased	9.83003
TCGA-34-2600-01	Deep Deletion	Wildtype	DEEP LOSS	-0.0432	High	deceased	61.6103
TCGA-66-2773-01	Deep Deletion	Wildtype	DEEP LOSS	-0.1798	High	deceased	3.02462
TCGA-L3-A524-01	Deep Deletion	Wildtype	DEEP LOSS	-0.3526	High	deceased	16.1094
TCGA-66-2756-01	Deep Deletion	Wildtype	DEEP LOSS	-0.5728	Low	censored	0.986291
TCGA-98-8020-01	Deep Deletion	Wildtype	DEEP LOSS	-0.6403	Low	deceased	2.76161
TCGA-XC-AA0X-01	Deep Deletion	Wildtype	DEEP LOSS	-0.8258	Low	deceased	0.197258
TCGA-39-5040-01	Deep Deletion	Wildtype	DEEP LOSS	-0.8595	Low	deceased	17.0628
TCGA-85-6175-01	Deep Deletion	Wildtype	DEEP LOSS	-0.915	Low	deceased	9.66565
TCGA-70-6722-01	Deep Deletion	Wildtype	DEEP LOSS	-1.0126	Low	censored	12.0656
TCGA-77-8131-01	Deep Deletion	Wildtype	DEEP LOSS	-1.0218	Low	deceased	12.5916
TCGA-43-2576-01	Deep Deletion	Wildtype	DEEP LOSS	-1.045	Low	censored	40.2078
TCGA-66-2767-01	Deep Deletion	Wildtype	DEEP LOSS	-1.0459	Low	censored	2.00546
TCGA-85-8584-01	Deep Deletion	Wildtype	DEEP LOSS	-1.0502	Low	deceased	12.5916
TCGA-22-5489-01	Deep Deletion	Wildtype	DEEP LOSS	-1.0514	Low	deceased	62.8596
TCGA-66-2755-01	Deep Deletion	Wildtype	DEEP LOSS	-1.0529	Low	censored	0.920538
TCGA-37-3783-01	Deep Deletion	Wildtype	DEEP LOSS	-1.0536	Low	censored	4.01091
TCGA-22-5471-01	Deep Deletion	Wildtype	DEEP LOSS	-1.0567	Low	censored	60.6569
TCGA-18-3415-01	Deep Deletion	Wildtype	DEEP LOSS	-1.0575	Low	deceased	92.1524
TCGA-22-4604-01	Deep Deletion	Wildtype	DEEP LOSS	-1.0591	Low	deceased	13.1177
TCGA-43-3920-01	Deep Deletion	Wildtype	DEEP LOSS	-1.0616	Low	censored	33.1065
TCGA-52-7812-01	Deep Deletion	Wildtype	DEEP LOSS	-1.0619	Low	deceased	27.4518
TCGA-22-5474-01	Deep Deletion	Wildtype	DEEP LOSS	-1.0628	Low	deceased	14.63
TCGA-66-2788-01	Deep Deletion	Wildtype	DEEP LOSS	-1.0629	Low	censored	22.9806
TCGA-66-2794-01	Deep Deletion	Wildtype	DEEP LOSS	-1.0636	Low	censored	54.0816
TCGA-34-8454-01	Deep Deletion	Wildtype	DEEP LOSS	-1.064	Low	censored	38.7941
TCGA-66-2771-01	Deep Deletion	Wildtype	DEEP LOSS	-1.064	Low	censored	19.0025
TCGA-33-AASL-01	Deep Deletion	Wildtype	DEEP LOSS	-1.0648	Low	deceased	27.1559
TCGA-33-AASI-01	Deep Deletion	Wildtype	DEEP LOSS	-1.0649	Low	deceased	44.1858
TCGA-98-8022-01	Deep Deletion	Wildtype	DEEP LOSS	-1.0649	Low	deceased	30.6736
TCGA-90-A59Q-01	Deep Deletion	Wildtype	DEEP LOSS	-1.065	Low	deceased	10.5862
TCGA-66-2777-01	Deep Deletion	Wildtype	DEEP LOSS	-1.0653	Low	censored	2.00546
TCGA-90-7964-01	Deep Deletion	Wildtype	DEEP LOSS	-1.0656	Low	censored	14.0711
TCGA-85-7696-01	Deep Deletion	Wildtype	DEEP LOSS	-1.066	Low	censored	36.5256
TCGA-66-2770-01	Deep Deletion	Wildtype	DEEP LOSS	-1.0661	Low	censored	23.0134
TCGA-77-6842-01	Deep Deletion	Wildtype	DEEP LOSS	-1.0663	Low	deceased	29.5558
TCGA-60-2704-01	Deep Deletion	Wildtype	DEEP LOSS	-1.0664	Low	deceased	37.9393
TCGA-96-8170-01	Deep Deletion	Wildtype	DEEP LOSS	-1.0667	Low	censored	17.4573
TCGA-66-2758-01	Deep Deletion	Wildtype	DEEP LOSS	-1.0669	Low	censored	21.008
TCGA-39-5019-01	Deep Deletion	Wildtype	DEEP LOSS	-1.0673	Low	censored	111.352
TCGA-77-8128-01	Deep Deletion	Wildtype	DEEP LOSS	-1.0673	Low	deceased	37.8078
TCGA-98-8023-01	Deep Deletion	Wildtype	DEEP LOSS	-1.0674	Low	censored	21.3368
TCGA-85-A4CL-01	Deep Deletion	Wildtype	DEEP LOSS	-1.0675	Low	deceased	30.2791
TCGA-33-6738-01	Deep Deletion	Wildtype	DEEP LOSS	-1.0676	Low	censored	63.3527
TCGA-66-2778-01	Deep Deletion	Wildtype	DEEP LOSS	-1.0678	Low	censored	19.0025
TCGA-85-A512-01	Deep Deletion	Wildtype	DEEP LOSS	-1.0681	Low	censored	15.2875
TCGA-77-8148-01	Deep Deletion	Wildtype	DEEP LOSS	-1.0682	Low	censored	66.5089
TCGA-98-8021-01	Deep Deletion	Wildtype	DEEP LOSS	-1.0682	Low	censored	30.8051
TCGA-58-A46L-01	Deep Deletion	Wildtype	DEEP LOSS	-1.0686	Low	censored	56.646
TCGA-63-A5MM-01	Deep Deletion	Wildtype	DEEP LOSS	-1.0686	Low	deceased	14.9916
TCGA-94-A4VJ-01	Deep Deletion	Wildtype	DEEP LOSS	-1.0686	Low	censored	14.1368
TCGA-22-1002-01	Deep Deletion	Wildtype	DEEP LOSS	-1.0687	Low	deceased	4.3068
TCGA-37-5819-01	Deep Deletion	Wildtype	DEEP LOSS	-1.0689	Low	censored	3.38626
TCGA-98-A53B-01	Deep Deletion	Wildtype	DEEP LOSS	-1.0692	Low	deceased	2.00546
TCGA-94-8491-01	Deep Deletion	Wildtype	DEEP LOSS	-1.0694	Low	censored	26.6298
TCGA-18-3414-01	Deep Deletion	Wildtype	DEEP LOSS	-1.0695	Low	deceased	23.5395
TCGA-NC-A5HK-01	Deep Deletion	A100S	DEEP LOSS	-1.0698	Low	censored	4.20817
TCGA-18-3410-01	Deep Deletion	Wildtype	DEEP LOSS	-1.07	Low	deceased	4.79995
TCGA-34-5929-01	Deep Deletion	Wildtype	DEEP LOSS	-1.0704	Low	deceased	4.96433
TCGA-43-6647-01	Deep Deletion	Wildtype	DEEP LOSS	-1.0704	Low	censored	24.8874
TCGA-63-A5MI-01	Deep Deletion	Wildtype	DEEP LOSS	-1.0706	Low	censored	58.6514
TCGA-NK-A5CX-01	Deep Deletion	Wildtype	DEEP LOSS	-1.0706	Low	censored	3.64928
TCGA-37-A5EN-01	Deep Deletion	Wildtype	DEEP LOSS	-1.0708	Low	censored	21.6984
TCGA-39-5024-01	Deep Deletion	Wildtype	DEEP LOSS	-1.0708	Low	censored	82.5196
TCGA-56-8308-01	Deep Deletion	Wildtype	DEEP LOSS	-1.0708	Low	censored	16.9971
TCGA-85-8582-01	Deep Deletion	Wildtype	DEEP LOSS	-1.0708	Low	censored	38.1366
TCGA-60-2707-01	Deep Deletion	Wildtype	DEEP LOSS	-1.0709	Low	deceased	21.9285
TCGA-66-2781-01	Deep Deletion	Wildtype	DEEP LOSS	-1.0709	Low	censored	3.97804
TCGA-94-7943-01	Deep Deletion	Wildtype	DEEP LOSS	-1.071	Low	censored	18.3779
TCGA-33-4566-01	Deep Deletion	Wildtype	DEEP LOSS	-1.0712	Low	deceased	173.817
TCGA-58-A46M-01	Deep Deletion	Wildtype	DEEP LOSS	-1.0714	Low	censored	35.2434
TCGA-66-2800-01	Deep Deletion	Wildtype	DEEP LOSS	-1.0714	Low	censored	49.0515
TCGA-68-8251-01	Deep Deletion	Wildtype	DEEP LOSS	-1.0714	Low	censored	13.3478
TCGA-94-7557-01	Deep Deletion	Wildtype	DEEP LOSS	-1.0715	Low	deceased	0.164382
TCGA-85-A4QQ-01	Deep Deletion	Wildtype	DEEP LOSS	-1.0717	Low	deceased	30.4764
TCGA-63-A5MJ-01	Deep Deletion	Wildtype	DEEP LOSS	-1.0718	Low	censored	59.9665
TCGA-NC-A5HF-01	Deep Deletion	Wildtype	DEEP LOSS	-1.0718	Low	deceased	4.53694
TCGA-43-8116-01	Deep Deletion	Wildtype	DEEP LOSS	-1.0723	Low	censored	11.7697
TCGA-56-5897-01	Deep Deletion	Wildtype	DEEP LOSS	-1.0724	Low	censored	12.4273
TCGA-63-7021-01	Deep Deletion	Wildtype	DEEP LOSS	-1.0724	Low	censored	70.4211
TCGA-77-A5G6-01	Deep Deletion	Wildtype	DEEP LOSS	-1.0725	Low	deceased	22.2902
TCGA-56-8626-01	Deep Deletion	Wildtype	DEEP LOSS	-1.0726	Low	deceased	9.92866
TCGA-66-2780-01	Deep Deletion	Wildtype	DEEP LOSS	-1.0727	Low	deceased	12.0327
TCGA-NC-A5HL-01	Deep Deletion	Wildtype	DEEP LOSS	-1.0727	Low	deceased	2.89312
TCGA-56-A4BW-01	Deep Deletion	Wildtype	DEEP LOSS	-1.0729	Low	censored	19.2327
TCGA-77-7142-01	Deep Deletion	Wildtype	DEEP LOSS	-1.073	Low	censored	73.2156
TCGA-66-2742-01	Deep Deletion	Wildtype	DEEP LOSS	-1.0731	Low	censored	21.0737
TCGA-34-8456-01	Deep Deletion	Wildtype	DEEP LOSS	-1.0732	Low	censored	26.4326
TCGA-46-3769-01	Deep Deletion	Wildtype	DEEP LOSS	-1.0732	Low	censored	4.43831
TCGA-90-7766-01	Deep Deletion	Wildtype	DEEP LOSS	-1.0732	Low	censored	9.50127
TCGA-43-8118-01	Deep Deletion	Wildtype	DEEP LOSS	-1.0737	Low	deceased	2.926
TCGA-66-2759-01	Deep Deletion	Wildtype	DEEP LOSS	-1.0737	Low	censored	25.0518
TCGA-58-8391-01	Deep Deletion	Wildtype	DEEP LOSS	-1.0738	Low	censored	71.2431
TCGA-63-A5MT-01	Deep Deletion	Wildtype	DEEP LOSS	-1.0739	Low	censored	16.3724
TCGA-63-A5MB-01	Deep Deletion	Wildtype	DEEP LOSS	-1.074	Low	censored	102.673
TCGA-85-A53L-01	Deep Deletion	Wildtype	DEEP LOSS	-1.0741	Low	censored	12.3944
TCGA-56-8082-01	Deep Deletion	Wildtype	DEEP LOSS	-1.0742	Low	censored	14.9587
TCGA-43-6771-01	Deep Deletion	Wildtype	DEEP LOSS	-1.0743	Low	deceased	5.45747
TCGA-63-A5MV-01	Deep Deletion	Wildtype	DEEP LOSS	-1.0743	Low	censored	36.164
TCGA-22-5473-01	Deep Deletion	Wildtype	DEEP LOSS	-1.0744	Low	deceased	63.55
TCGA-56-7580-01	Deep Deletion	Wildtype	DEEP LOSS	-1.0746	Low	censored	30.4106
TCGA-NC-A5HI-01	Deep Deletion	Wildtype	DEEP LOSS	-1.0746	Low	censored	57.3035
TCGA-18-3406-01	Deep Deletion	Wildtype	DEEP LOSS	-1.0752	Low	deceased	12.1971
TCGA-39-5037-01	Deep Deletion	Wildtype	DEEP LOSS	-1.0754	Low	censored	55.561
TCGA-77-A5G7-01	Deep Deletion	Wildtype	DEEP LOSS	-1.0759	Low	deceased	5.91774
TCGA-21-1071-01	Deep Deletion	Wildtype	DEEP LOSS	-1.076	Low	deceased	46.8817
TCGA-18-4083-01	Deep Deletion	Wildtype	DEEP LOSS	-1.0761	Low	deceased	6.18075
TCGA-NC-A5HD-01	Deep Deletion	Wildtype	DEEP LOSS	-1.0762	Low	deceased	0.0657527
TCGA-LA-A446-01	Deep Deletion	Wildtype	DEEP LOSS	-1.0765	Low	censored	13.1834
TCGA-22-4591-01	Deep Deletion	Wildtype	DEEP LOSS	-1.0766	Low	deceased	20.482
TCGA-56-8629-01	Deep Deletion	Wildtype	DEEP LOSS	-1.0766	Low	censored	15.8135
TCGA-77-7141-01	Deep Deletion	Wildtype	DEEP LOSS	-1.0767	Low	censored	0.493145
TCGA-18-5592-01	Deep Deletion	Wildtype	DEEP LOSS	-1.0768	Low	censored	49.9392
TCGA-58-A46K-01	Deep Deletion	Wildtype	DEEP LOSS	-1.0768	Low	deceased	34.3558
TCGA-94-8490-01	Deep Deletion	Wildtype	DEEP LOSS	-1.0769	Low	censored	5.03008
TCGA-85-8354-01	Deep Deletion	Wildtype	DEEP LOSS	-1.077	Low	censored	32.712
TCGA-56-8305-01	Deep Deletion	Wildtype	DEEP LOSS	-1.0774	Low	censored	3.45202
TCGA-33-4586-01	Deep Deletion	Wildtype	DEEP LOSS	-1.0776	Low	deceased	14.0711
TCGA-85-8481-01	Deep Deletion	Wildtype	DEEP LOSS	-1.0777	Low	deceased	7.75882
TCGA-NK-A7XE-01	Deep Deletion	Wildtype	DEEP LOSS	-1.0777	Low	censored	0.427393
TCGA-60-2722-01	Deep Deletion	Wildtype	DEEP LOSS	-1.0779	Low	censored	29.8517
TCGA-63-A5MY-01	Deep Deletion	Wildtype	DEEP LOSS	-1.078	Low	censored	34.5859

## Sheet: (g) BLCA
Sample Id	Copy number variation	Mutations	Classification	mRNA (z-scores)	Group (CDKN2A mRNA)	Survival status	Survival time (months)
TCGA-ZF-AA4V-01	Gain	Wildtype	WT	9.1588	High	censored	59.3747
TCGA-XF-A9SX-01	Diploid	Wildtype	WT	4.3636	High	deceased	23.6381
TCGA-GC-A4ZW-01	Gain	Wildtype	WT	4.0764	High	censored	0.493145
TCGA-DK-AA6M-01	Diploid	Wildtype	WT	3.7908	High	censored	52.0104
TCGA-ZF-A9RF-01	Gain	Wildtype	WT	3.2036	High	censored	64.076
TCGA-BT-A3PJ-01	Gain	Wildtype	WT	2.9855	High	censored	25.9394
TCGA-YF-AA3M-01	Gain	Wildtype	WT	2.9803	High	censored	13.6437
TCGA-FD-A6TF-01	Gain	Wildtype	WT	2.9387	High	deceased	2.26847
TCGA-XF-A9T6-01	Diploid	Wildtype	WT	2.4462	High	censored	2.10409
TCGA-DK-AA6R-01	Gain	Wildtype	WT	2.3344	High	censored	165.73
TCGA-FD-A3N5-01	Gain	Wildtype	WT	2.2959	High	deceased	22.5203
TCGA-ZF-AA58-01	Gain	Wildtype	WT	2.2387	High	censored	54.2131
TCGA-ZF-AA5H-01	Diploid	Wildtype	WT	2.1279	High	censored	29.4901
TCGA-GU-A766-01	Diploid	Wildtype	WT	1.7544	High	censored	15.7806
TCGA-XF-AAML-01	Gain	Wildtype	WT	1.6514	High	deceased	7.62731
TCGA-GC-A3RC-01	Gain	Wildtype	WT	1.6046	High	censored	15.9122
TCGA-FD-A3B3-01	Gain	Wildtype	WT	1.5766	High	deceased	32.0216
TCGA-LC-A66R-01	Gain	Wildtype	WT	1.5527	High	censored	15.3204
TCGA-XF-A8HB-01	Diploid	Wildtype	WT	1.5232	High	censored	45.0406
TCGA-FD-A3B6-01	Gain	Wildtype	WT	1.4854	High	deceased	33.0407
TCGA-XF-A8HD-01	Diploid	Wildtype	WT	1.4377	High	censored	97.4455
TCGA-XF-A9T3-01	Diploid	Wildtype	WT	1.4239	High	censored	2.23559
TCGA-UY-A9PB-01	Gain	Wildtype	WT	1.3946	High	censored	29.5558
TCGA-XF-A9SM-01	Gain	Wildtype	WT	1.2829	High	censored	34.4544
TCGA-XF-A9SJ-01	Gain	Wildtype	WT	1.1485	High	deceased	3.22188
TCGA-FD-A5BY-01	Diploid	Wildtype	WT	1.147	High	censored	8.25196
TCGA-ZF-AA52-01	Diploid	Wildtype	WT	1.1131	High	deceased	35.4078
TCGA-5N-A9KI-01	Diploid	Wildtype	WT	1.065	High	deceased	2.4986
TCGA-FD-A6TC-01	Diploid	Wildtype	WT	1.0631	High	censored	6.14788
TCGA-HQ-A5NE-01	Gain	Wildtype	WT	1.0581	High	deceased	12.1643
TCGA-E7-A7DV-01	Diploid	Wildtype	WT	1.0456	High	censored	1.21643
TCGA-XF-AAN2-01	Diploid	Wildtype	WT	1.0423	High	deceased	61.4459
TCGA-FD-A6TH-01	Gain	Wildtype	WT	0.9789	High	deceased	4.3068
TCGA-DK-A2I6-01	Gain	Wildtype	WT	0.9761	High	censored	87.3196
TCGA-GU-A764-01	Diploid	Wildtype	WT	0.9684	High	censored	20.0546
TCGA-ZF-AA4R-01	Diploid	Wildtype	WT	0.9248	High	deceased	34.0599
TCGA-FD-A3B4-01	Diploid	Wildtype	WT	0.86	High	deceased	16.7669
TCGA-K4-A5RJ-01	Diploid	Wildtype	WT	0.8536	High	censored	17.7204
TCGA-DK-A3IM-01	Gain	Wildtype	WT	0.8482	High	deceased	8.15334
TCGA-DK-AA6L-01	Diploid	Wildtype	WT	0.8396	High	deceased	38.2352
TCGA-E7-A6ME-01	Diploid	Wildtype	WT	0.8221	High	censored	24.0326
TCGA-GC-A3I6-01	Gain	Wildtype	WT	0.7616	High	deceased	20.7121
TCGA-XF-A9SI-01	Diploid	Wildtype	WT	0.7445	High	censored	79.6594
TCGA-FD-A62N-01	Gain	Wildtype	WT	0.6845	High	censored	2.69586
TCGA-ZF-AA4T-01	Gain	Wildtype	WT	0.6532	High	deceased	19.6929
TCGA-4Z-AA86-01	Diploid	Wildtype	WT	0.612	High	deceased	10.2245
TCGA-4Z-AA81-01	Diploid	Wildtype	WT	0.5342	High	deceased	41.753
TCGA-GV-A3JX-01	Diploid	Wildtype	WT	0.4907	High	censored	19.1012
TCGA-XF-A8HC-01	Gain	Wildtype	WT	0.4858	High	deceased	6.57527
TCGA-4Z-AA7Q-01	Gain	Wildtype	WT	0.4784	High	deceased	16.7669
TCGA-FD-A5BT-01	Gain	Wildtype	WT	0.4782	High	deceased	10.7834
TCGA-FD-A6TE-01	Diploid	Wildtype	WT	0.4754	High	censored	12.3615
TCGA-FD-A43P-01	Gain	Wildtype	WT	0.4754	High	censored	27.3531
TCGA-FD-A3SL-01	Gain	Wildtype	WT	0.4501	High	deceased	23.408
TCGA-DK-A3IV-01	Diploid	Wildtype	WT	0.4146	High	deceased	9.66565
TCGA-XF-A9SZ-01	Diploid	Wildtype	WT	0.413	High	deceased	28.2408
TCGA-E5-A4TZ-01	Diploid	Wildtype	WT	0.4011	High	deceased	15.3533
TCGA-G2-A2EJ-01	Gain	Wildtype	WT	0.3936	High	censored	47.9995
TCGA-DK-A2HX-01	Diploid	Wildtype	WT	0.3645	High	deceased	46.6844
TCGA-DK-A2I2-01	Diploid	Wildtype	WT	0.3115	High	deceased	7.7917
TCGA-ZF-AA4X-01	Gain	Wildtype	WT	0.2943	High	censored	67.1993
TCGA-GV-A40G-01	Gain	Wildtype	WT	0.2795	High	censored	19.0683
TCGA-GC-A3RB-01	Diploid	Wildtype	WT	0.2753	High	censored	19.134
TCGA-BT-A20R-01	Diploid	Wildtype	WT	0.2736	High	deceased	5.06296
TCGA-GV-A3JZ-01	Gain	Wildtype	WT	0.256	High	censored	19.8244
TCGA-DK-A3IU-01	Diploid	Wildtype	WT	0.1833	High	deceased	23.2107
TCGA-FD-A3B7-01	Diploid	Wildtype	WT	0.1728	High	deceased	4.01091
TCGA-UY-A78K-01	Gain	Wildtype	WT	0.1727	High	deceased	17.6217
TCGA-XF-AAN0-01	Diploid	Wildtype	WT	0.1171	High	deceased	56.4816
TCGA-UY-A78N-01	Diploid	Wildtype	WT	0.1087	High	deceased	86.8264
TCGA-CF-A1HS-01	Diploid	Wildtype	WT	0.1066	High	censored	12.5588
TCGA-FJ-A3ZF-01	Diploid	Wildtype	WT	0.0849	High	censored	17.2272
TCGA-CU-A3QU-01	Gain	Wildtype	WT	0.0492	High	censored	5.19446
TCGA-GC-A3OO-01	Diploid	Wildtype	WT	0.0411	High	censored	15.8135
TCGA-K4-A6FZ-01	Gain	Wildtype	WT	0.032	High	censored	1.8082
TCGA-E7-A4IJ-01	Diploid	Wildtype	WT	0.0162	High	deceased	22.1587
TCGA-4Z-AA87-01	Gain	Wildtype	WT	0.0142	High	censored	47.8022
TCGA-BT-A2LA-01	Diploid	Wildtype	WT	-0.0636	High	censored	17.1615
TCGA-DK-A1AD-01	Gain	Wildtype	WT	-0.0833	High	censored	112.437
TCGA-BL-A3JM-01	Gain	Wildtype	WT	-0.0839	High	deceased	6.73965
TCGA-LT-A5Z6-01	Diploid	Wildtype	WT	-0.1004	High	censored	15.5834
TCGA-FD-A5BS-01	Diploid	Wildtype	WT	-0.1163	High	censored	53.8843
TCGA-GV-A3QI-01	Gain	Wildtype	WT	-0.1377	High	censored	36.4928
TCGA-CU-A0YN-01	Gain	Wildtype	WT	-0.1613	High	deceased	12.9204
TCGA-UY-A9PA-01	Diploid	Wildtype	WT	-0.1643	High	censored	35.2434
TCGA-DK-A3IL-01	Diploid	Wildtype	WT	-0.1644	High	deceased	13.5779
TCGA-GC-A3WC-01	Diploid	Wildtype	WT	-0.1661	High	censored	17.7532
TCGA-C4-A0EZ-01	Diploid	Wildtype	WT	-0.1902	High	deceased	8.97524
TCGA-FD-A3SO-01	Diploid	Wildtype	WT	-0.215	High	deceased	5.52323
TCGA-UY-A78L-01	Diploid	Wildtype	WT	-0.2309	High	censored	37.0516
TCGA-ZF-A9RM-01	Gain	Wildtype	WT	-0.2348	High	censored	47.8351
TCGA-GU-A42P-01	Diploid	Wildtype	WT	-0.2631	High	deceased	10.9149
TCGA-XF-A9SP-01	Gain	Wildtype	WT	-0.2992	High	deceased	14.9259
TCGA-G2-A2EL-01	Diploid	Wildtype	WT	-0.332	High	deceased	26.9257
TCGA-DK-A6B1-01	Diploid	Wildtype	WT	-0.3729	High	censored	67.3636
TCGA-BT-A2LD-01	Diploid	Wildtype	WT	-0.3771	High	deceased	20.482
TCGA-XF-AAME-01	Diploid	Wildtype	WT	-0.4108	High	deceased	92.9743
TCGA-DK-A1A7-01	Diploid	Wildtype	WT	-0.4152	High	censored	18.4108
TCGA-DK-AA6T-01	Diploid	Wildtype	WT	-0.4277	High	censored	18.8053
TCGA-XF-AAMG-01	Diploid	Wildtype	WT	-0.4414	High	censored	110.596
TCGA-FD-A3B8-01	Diploid	Wildtype	WT	-0.4692	High	censored	12.6245
TCGA-FD-A3SJ-01	Diploid	Wildtype	WT	-0.4742	High	deceased	24.2956
TCGA-MV-A51V-01	Diploid	Wildtype	WT	-0.4952	High	censored	13.4793
TCGA-4Z-AA83-01	Diploid	Wildtype	WT	-0.5931	High	censored	66.5417
TCGA-XF-A9SL-01	Diploid	Wildtype	WT	-0.5997	High	deceased	66.4102
TCGA-GD-A3OP-01	Gain	Wildtype	WT	-0.6079	High	censored	2.10409
TCGA-ZF-AA5P-01	Diploid	Wildtype	WT	-0.6188	High	censored	12.23
TCGA-FT-A3EE-01	Diploid	Wildtype	WT	-0.6309	High	deceased	3.25476
TCGA-E7-A4XJ-01	Diploid	Wildtype	WT	-0.6496	High	deceased	2.23559
TCGA-ZF-A9R5-01	Diploid	Wildtype	WT	-0.6937	High	censored	35.8352
TCGA-DK-A6B0-01	Diploid	Wildtype	WT	-0.7124	High	censored	76.6019
TCGA-E7-A519-01	Diploid	Wildtype	WT	-0.7363	High	censored	16.7012
TCGA-ZF-AA5N-01	Diploid	Wildtype	WT	-0.7376	High	deceased	5.52323
TCGA-KQ-A41N-01	Diploid	Wildtype	WT	-0.7391	High	censored	52.7337
TCGA-DK-A3WY-01	Diploid	Wildtype	WT	-0.7427	High	censored	163.297
TCGA-CF-A9FM-01	Diploid	Wildtype	WT	-0.7431	High	censored	13.0848
TCGA-YC-A8S6-01	Diploid	Wildtype	WT	-0.7432	High	censored	9.63277
TCGA-XF-A9T2-01	Diploid	Wildtype	WT	-0.7539	High	deceased	18.9039
TCGA-DK-A1AC-01	Gain	Wildtype	WT	-0.7544	High	censored	130.881
TCGA-E7-A3Y1-01	Diploid	Wildtype	WT	-0.7597	High	censored	5.35885
TCGA-DK-A6AW-01	Diploid	Wildtype	WT	-0.7609	Low	censored	53.2926
TCGA-H4-A2HO-01	Diploid	Wildtype	WT	-0.7868	Low	censored	1.51231
TCGA-XF-A8HH-01	Diploid	Wildtype	WT	-0.7868	Low	deceased	1.87395
TCGA-E7-A678-01	Diploid	Wildtype	WT	-0.8091	Low	censored	26.2353
TCGA-BT-A3PH-01	Diploid	Wildtype	WT	-0.8347	Low	deceased	4.66844
TCGA-SY-A9G0-01	Gain	Wildtype	WT	-0.8354	Low	deceased	33.1394
TCGA-UY-A78O-01	Gain	Wildtype	WT	-0.8356	Low	censored	76.0101
TCGA-K4-A83P-01	Diploid	Wildtype	WT	-0.847	Low	censored	16.2738
TCGA-4Z-AA7N-01	Diploid	Wildtype	WT	-0.8529	Low	deceased	44.942
TCGA-CF-A47V-01	Diploid	Wildtype	WT	-0.8574	Low	censored	12.4601
TCGA-BT-A20O-01	Diploid	Wildtype	WT	-0.8668	Low	deceased	12.1643
TCGA-UY-A9PF-01	Diploid	Wildtype	WT	-0.8727	Low	censored	3.84653
TCGA-CF-A47S-01	Diploid	Wildtype	WT	-0.8749	Low	censored	10.9478
TCGA-FJ-A3Z9-01	Diploid	Wildtype	WT	-0.8831	Low	deceased	12.6574
TCGA-XF-AAMJ-01	Diploid	Wildtype	WT	-0.8983	Low	deceased	54.9035
TCGA-XF-A9SH-01	Diploid	Wildtype	WT	-0.8989	Low	deceased	64.7993
TCGA-XF-A8HG-01	Gain	Wildtype	WT	-0.9095	Low	deceased	15.3533
TCGA-XF-AAN8-01	Diploid	Wildtype	WT	-0.9154	Low	deceased	3.87941
TCGA-G2-A2EK-01	Diploid	Wildtype	WT	-0.9156	Low	censored	15.945
TCGA-GV-A3JV-01	Diploid	Wildtype	WT	-0.917	Low	deceased	14.2683
TCGA-E7-A6MF-01	Diploid	Wildtype	WT	-0.9185	Low	censored	24.6573
TCGA-BT-A42F-01	Diploid	Wildtype	WT	-0.921	Low	censored	28.4052
TCGA-XF-AAMH-01	Diploid	Wildtype	WT	-0.925	Low	deceased	11.3095
TCGA-DK-AA74-01	Diploid	Wildtype	WT	-0.9286	Low	censored	56.1528
TCGA-CF-A47Y-01	Diploid	Wildtype	WT	-0.9304	Low	censored	12.2629
TCGA-CU-A0YR-01	Gain	Wildtype	WT	-0.9309	Low	deceased	15.1231
TCGA-CF-A47W-01	Diploid	Wildtype	WT	-0.9438	Low	censored	12.0985
TCGA-XF-AAN4-01	Amplification	Wildtype	WT	-0.9467	Low	deceased	27.0572
TCGA-GD-A2C5-01	Gain	Wildtype	WT	-0.955	Low	censored	26.6956
TCGA-GC-A6I1-01	Shallow Deletion	R29P	MUT	2.5439	High	deceased	8.94237
TCGA-4Z-AA7R-01	Gain	D84N D108Y	MUT	2.4591	High	deceased	17.1615
TCGA-K4-A54R-01	Diploid	E61K	MUT	2.3039	High	censored	27.6819
TCGA-4Z-AA84-01	Diploid	R24G	MUT	1.7651	High	censored	15.1231
TCGA-ZF-AA4W-01	Shallow Deletion	P114T	MUT	1.6054	High	censored	60.1637
TCGA-DK-AA6Q-01	Shallow Deletion	A102Rfs*14	MUT	0.9916	High	deceased	13.5779
TCGA-XF-A9SY-01	Gain	A102Rfs*19	MUT	0.6572	High	censored	21.0409
TCGA-G2-A2EO-01	Shallow Deletion	D108N E119K	MUT	0.3927	High	deceased	59.3089
TCGA-ZF-A9RD-01	Diploid	Y44*	MUT	0.202	High	deceased	13.4136
TCGA-GV-A40E-01	Shallow Deletion	H83Y	MUT	0.1316	High	deceased	8.58073
TCGA-E7-A7XN-01	Diploid	L78Hfs*41	MUT	0.0412	High	censored	14.0711
TCGA-E7-A677-01	Shallow Deletion	D108Y	MUT	-0.0332	High	censored	26.9586
TCGA-ZF-AA4N-01	Gain	X51_splice	MUT	-0.1567	High	deceased	2.89312
TCGA-GC-A3BM-01	Shallow Deletion	G89Lfs*30	MUT	-0.1567	High	deceased	21.4025
TCGA-DK-A3X1-01	Shallow Deletion	S12*	MUT	-0.206	High	censored	66.0486
TCGA-ZF-A9R4-01	Gain	D108N A40Gfs*7 V82M	MUT	-0.226	High	censored	30.2791
TCGA-G2-A2ES-01	Diploid	X51_splice	MUT	-0.4424	High	deceased	33.0079
TCGA-FD-A5BV-01	Shallow Deletion	F90Lfs*30	MUT	-0.4448	High	deceased	5.35885
TCGA-DK-A6B6-01	Gain	M53I N42Rfs*75	MUT	-0.5965	High	censored	36.6571
TCGA-YC-A89H-01	Diploid	P48L	MUT	-0.6943	High	censored	18.8381
TCGA-GU-A42Q-01	Shallow Deletion	R80*	MUT	-0.6952	High	deceased	11.3095
TCGA-G2-A3VY-01	Shallow Deletion	L31V	MUT	-0.7583	High	censored	17.6217
TCGA-FD-A6TI-01	Diploid	R80*	MUT	-0.7759	Low	deceased	9.66565
TCGA-E7-A6MD-01	Shallow Deletion	CDKN2A-CAPZB	MUT	-0.8228	Low	censored	4.24105
TCGA-KQ-A41R-01	Shallow Deletion	S12L	MUT	-0.831	Low	censored	44.3831
TCGA-GD-A3OS-01	Shallow Deletion	R80*	MUT	-0.8785	Low	censored	20.9751
TCGA-XF-AAMW-01	Shallow Deletion	CDKN2A-EXD2	MUT	-0.9331	Low	deceased	8.31772
TCGA-GC-A3RD-01	Shallow Deletion	CDKN2A-MGA MGA-CDKN2A	MUT	-0.9385	Low	censored	14.0711
TCGA-PQ-A6FN-01	Shallow Deletion	Wildtype	LOSS	2.9757	High	censored	16.6683
TCGA-XF-AAN7-01	Shallow Deletion	Wildtype	LOSS	2.412	High	deceased	18.5751
TCGA-PQ-A6FI-01	Shallow Deletion	Wildtype	LOSS	1.495	High	censored	12.23
TCGA-FD-A6TD-01	Shallow Deletion	Wildtype	LOSS	1.2805	High	deceased	12.6903
TCGA-DK-A3X2-01	Shallow Deletion	Wildtype	LOSS	1.2432	High	deceased	17.9834
TCGA-UY-A8OB-01	Shallow Deletion	Wildtype	LOSS	1.1333	High	censored	69.3362
TCGA-YF-AA3L-01	Shallow Deletion	Wildtype	LOSS	1.1103	High	censored	11.967
TCGA-E7-A7PW-01	Shallow Deletion	Wildtype	LOSS	0.9636	High	censored	13.6766
TCGA-K4-A5RH-01	Shallow Deletion	Wildtype	LOSS	0.9019	High	censored	9.07387
TCGA-BT-A20V-01	Shallow Deletion	Wildtype	LOSS	0.8223	High	deceased	5.06296
TCGA-DK-A2I4-01	Shallow Deletion	Wildtype	LOSS	0.6878	High	censored	142.782
TCGA-ZF-AA51-01	Shallow Deletion	Wildtype	LOSS	0.5802	High	censored	56.3501
TCGA-FD-A3SS-01	Shallow Deletion	Wildtype	LOSS	0.5441	High	deceased	12.8547
TCGA-GU-AATP-01	Shallow Deletion	Wildtype	LOSS	0.5114	High	censored	32.975
TCGA-XF-AAMT-01	Shallow Deletion	Wildtype	LOSS	0.4805	High	deceased	2.95887
TCGA-GU-A762-01	Shallow Deletion	Wildtype	LOSS	0.2602	High	deceased	7.62731
TCGA-GC-A3YS-01	Shallow Deletion	Wildtype	LOSS	0.1743	High	censored	24.9203
TCGA-KQ-A41S-01	Shallow Deletion	Wildtype	LOSS	0.1356	High	censored	1.15067
TCGA-FT-A61P-01	Shallow Deletion	Wildtype	LOSS	0.0857	High	censored	11.0793
TCGA-GU-AATO-01	Shallow Deletion	Wildtype	LOSS	0.0614	High	deceased	10.6519
TCGA-C4-A0F0-01	Shallow Deletion	Wildtype	LOSS	0.0518	High	censored	1.9397
TCGA-KQ-A41Q-01	Shallow Deletion	Wildtype	LOSS	-0.032	High	censored	46.9803
TCGA-FD-A62P-01	Shallow Deletion	Wildtype	LOSS	-0.0575	High	deceased	6.27938
TCGA-DK-AA6U-01	Shallow Deletion	Wildtype	LOSS	-0.0578	High	censored	19.0025
TCGA-DK-A3IN-01	Shallow Deletion	Wildtype	LOSS	-0.0689	High	deceased	8.21909
TCGA-FD-A5C1-01	Shallow Deletion	Wildtype	LOSS	-0.1978	High	censored	58.9144
TCGA-4Z-AA7M-01	Shallow Deletion	Wildtype	LOSS	-0.2279	High	censored	16.2738
TCGA-4Z-AA7S-01	Shallow Deletion	Wildtype	LOSS	-0.2849	High	deceased	34.9804
TCGA-XF-A9ST-01	Shallow Deletion	Wildtype	LOSS	-0.3344	High	deceased	4.20817
TCGA-BT-A20N-01	Shallow Deletion	Wildtype	LOSS	-0.3426	High	deceased	26.1367
TCGA-E7-A541-01	Shallow Deletion	Wildtype	LOSS	-0.3498	High	deceased	25.5778
TCGA-KQ-A41P-01	Shallow Deletion	Wildtype	LOSS	-0.3614	High	censored	35.9667
TCGA-CF-A3MI-01	Shallow Deletion	Wildtype	LOSS	-0.3711	High	censored	12.1643
TCGA-FD-A3SN-01	Shallow Deletion	Wildtype	LOSS	-0.3798	High	censored	29.1613
TCGA-ZF-A9RC-01	Shallow Deletion	Wildtype	LOSS	-0.3914	High	censored	94.2894
TCGA-ZF-A9RE-01	Shallow Deletion	Wildtype	LOSS	-0.4366	High	deceased	3.48489
TCGA-E7-A5KE-01	Shallow Deletion	Wildtype	LOSS	-0.4653	High	censored	0.558898
TCGA-DK-AA75-01	Shallow Deletion	Wildtype	LOSS	-0.4748	High	deceased	11.178
TCGA-FD-A5C0-01	Shallow Deletion	Wildtype	LOSS	-0.4953	High	deceased	18.082
TCGA-UY-A9PE-01	Shallow Deletion	Wildtype	LOSS	-0.5472	High	censored	6.21363
TCGA-BT-A42C-01	Shallow Deletion	Wildtype	LOSS	-0.5622	High	censored	28.7011
TCGA-K4-A6MB-01	Shallow Deletion	Wildtype	LOSS	-0.5784	High	censored	15.419
TCGA-DK-AA71-01	Shallow Deletion	Wildtype	LOSS	-0.599	High	censored	13.6437
TCGA-DK-A3IT-01	Shallow Deletion	Wildtype	LOSS	-0.6025	High	censored	21.3039
TCGA-XF-A9SW-01	Shallow Deletion	Wildtype	LOSS	-0.6065	High	deceased	11.9012
TCGA-GU-A767-01	Shallow Deletion	Wildtype	LOSS	-0.6317	High	deceased	4.73419
TCGA-XF-AAMY-01	Shallow Deletion	Wildtype	LOSS	-0.6895	High	censored	98.9907
TCGA-DK-A1AB-01	Shallow Deletion	Wildtype	LOSS	-0.6969	High	deceased	16.7012
TCGA-4Z-AA80-01	Shallow Deletion	Wildtype	LOSS	-0.7041	High	deceased	0.624651
TCGA-FD-A3SR-01	Shallow Deletion	Wildtype	LOSS	-0.7139	High	deceased	19.7916
TCGA-2F-A9KP-01	Shallow Deletion	Wildtype	LOSS	-0.7345	High	deceased	11.967
TCGA-XF-AAMX-01	Shallow Deletion	Wildtype	LOSS	-0.7355	High	deceased	6.77253
TCGA-UY-A78M-01	Shallow Deletion	Wildtype	LOSS	-0.7504	High	deceased	22.6847
TCGA-E7-A97Q-01	Shallow Deletion	Wildtype	LOSS	-0.7524	High	deceased	8.08758
TCGA-E5-A4U1-01	Shallow Deletion	Wildtype	LOSS	-0.7596	High	censored	38.827
TCGA-G2-AA3B-01	Shallow Deletion	Wildtype	LOSS	-0.7821	Low	censored	66.0157
TCGA-LT-A8JT-01	Shallow Deletion	Wildtype	LOSS	-0.7884	Low	censored	21.0737
TCGA-CF-A3MF-01	Shallow Deletion	Wildtype	LOSS	-0.7903	Low	censored	12.5916
TCGA-XF-AAMZ-01	Shallow Deletion	Wildtype	LOSS	-0.8002	Low	deceased	44.3173
TCGA-DK-A3IK-01	Shallow Deletion	Wildtype	LOSS	-0.8034	Low	deceased	4.79995
TCGA-DK-AA6P-01	Shallow Deletion	Wildtype	LOSS	-0.8035	Low	censored	15.0245
TCGA-DK-A6B2-01	Shallow Deletion	Wildtype	LOSS	-0.8057	Low	censored	15.682
TCGA-FJ-A3Z7-01	Shallow Deletion	Wildtype	LOSS	-0.811	Low	censored	31.0682
TCGA-CF-A7I0-01	Shallow Deletion	Wildtype	LOSS	-0.8129	Low	censored	12.0985
TCGA-K4-AAQO-01	Shallow Deletion	Wildtype	LOSS	-0.8186	Low	censored	11.8026
TCGA-CU-A0YO-01	Shallow Deletion	Wildtype	LOSS	-0.8374	Low	deceased	4.89858
TCGA-FD-A6TG-01	Shallow Deletion	Wildtype	LOSS	-0.8403	Low	deceased	3.0575
TCGA-BT-A20W-01	Shallow Deletion	Wildtype	LOSS	-0.8407	Low	deceased	8.35059
TCGA-DK-A1A3-01	Shallow Deletion	Wildtype	LOSS	-0.8673	Low	deceased	21.8628
TCGA-UY-A8OD-01	Shallow Deletion	Wildtype	LOSS	-0.8865	Low	censored	112.832
TCGA-CF-A47X-01	Shallow Deletion	Wildtype	LOSS	-0.8916	Low	censored	12.6245
TCGA-CF-A9FF-01	Shallow Deletion	Wildtype	LOSS	-0.8922	Low	censored	11.8684
TCGA-FD-A43N-01	Shallow Deletion	Wildtype	LOSS	-0.896	Low	censored	22.9806
TCGA-CF-A5U8-01	Shallow Deletion	Wildtype	LOSS	-0.8964	Low	censored	13.1177
TCGA-E7-A85H-01	Shallow Deletion	Wildtype	LOSS	-0.9002	Low	censored	12.9533
TCGA-UY-A9PD-01	Shallow Deletion	Wildtype	LOSS	-0.9012	Low	censored	17.819
TCGA-HQ-A2OE-01	Shallow Deletion	Wildtype	LOSS	-0.9118	Low	censored	38.5968
TCGA-K4-A3WU-01	Shallow Deletion	Wildtype	LOSS	-0.914	Low	censored	3.45202
TCGA-FD-A62O-01	Shallow Deletion	Wildtype	LOSS	-0.9144	Low	deceased	7.10129
TCGA-BT-A2LB-01	Shallow Deletion	Wildtype	LOSS	-0.9215	Low	deceased	16.1752
TCGA-ZF-A9R9-01	Shallow Deletion	Wildtype	LOSS	-0.923	Low	deceased	28.4052
TCGA-G2-AA3F-01	Shallow Deletion	Wildtype	LOSS	-0.931	Low	censored	29.3586
TCGA-BL-A0C8-01	Shallow Deletion	Wildtype	LOSS	-0.933	Low	censored	40.0763
TCGA-E7-A5KF-01	Shallow Deletion	Wildtype	LOSS	-0.9338	Low	censored	0.657527
TCGA-HQ-A2OF-01	Shallow Deletion	Wildtype	LOSS	-0.9347	Low	censored	64.0103
TCGA-DK-A1AF-01	Shallow Deletion	Wildtype	LOSS	-0.9423	Low	censored	17.6217
TCGA-FD-A6TB-01	Shallow Deletion	Wildtype	LOSS	-0.9442	Low	censored	18.8053
TCGA-2F-A9KW-01	Shallow Deletion	Wildtype	LOSS	-0.9452	Low	deceased	8.35059
TCGA-G2-A3IE-01	Shallow Deletion	Wildtype	LOSS	-0.9453	Low	deceased	20.1203
TCGA-XF-A9T0-01	Shallow Deletion	Wildtype	LOSS	-0.9486	Low	censored	26.2682
TCGA-DK-A3IS-01	Shallow Deletion	Wildtype	LOSS	-0.9487	Low	censored	50.2679
TCGA-DK-A6AV-01	Shallow Deletion	Wildtype	LOSS	-0.9519	Low	censored	64.1746
TCGA-G2-A2EF-01	Shallow Deletion	Wildtype	LOSS	-0.9526	Low	censored	61.939
TCGA-ZF-AA4U-01	Shallow Deletion	Wildtype	LOSS	-0.9538	Low	deceased	8.6136
TCGA-G2-A3IB-01	Shallow Deletion	Wildtype	LOSS	-0.9541	Low	deceased	7.2328
TCGA-XF-AAN3-01	Deep Deletion	H83Y	DEEP LOSS	0.5754	High	censored	86.3004
TCGA-DK-AA6W-01	Deep Deletion	Wildtype	DEEP LOSS	-0.6757	High	deceased	13.6437
TCGA-XF-A9T5-01	Deep Deletion	Wildtype	DEEP LOSS	-0.7572	High	censored	66.6404
TCGA-GV-A3JW-01	Deep Deletion	Wildtype	DEEP LOSS	-0.8286	Low	censored	21.3368
TCGA-CF-A1HR-01	Deep Deletion	Wildtype	DEEP LOSS	-0.8685	Low	censored	12.7889
TCGA-XF-A9SV-01	Deep Deletion	Wildtype	DEEP LOSS	-0.8933	Low	deceased	12.756
TCGA-UY-A78P-01	Deep Deletion	Wildtype	DEEP LOSS	-0.9111	Low	censored	78.2457
TCGA-FD-A5BX-01	Deep Deletion	Wildtype	DEEP LOSS	-0.9129	Low	deceased	5.68761
TCGA-FJ-A871-01	Deep Deletion	Wildtype	DEEP LOSS	-0.9271	Low	deceased	8.94237
TCGA-4Z-AA7W-01	Deep Deletion	Wildtype	DEEP LOSS	-0.9276	Low	censored	27.6161
TCGA-FD-A43U-01	Deep Deletion	Wildtype	DEEP LOSS	-0.9291	Low	censored	20.9094
TCGA-BT-A3PK-01	Deep Deletion	Wildtype	DEEP LOSS	-0.9294	Low	deceased	9.96153
TCGA-2F-A9KO-01	Deep Deletion	Wildtype	DEEP LOSS	-0.9317	Low	deceased	24.1312
TCGA-BL-A5ZZ-01	Deep Deletion	Wildtype	DEEP LOSS	-0.9322	Low	censored	12.3944
TCGA-DK-A1AA-01	Deep Deletion	Wildtype	DEEP LOSS	-0.9337	Low	censored	19.0025
TCGA-4Z-AA89-01	Deep Deletion	Wildtype	DEEP LOSS	-0.9353	Low	censored	33.8298
TCGA-DK-A3IQ-01	Deep Deletion	Wildtype	DEEP LOSS	-0.9375	Low	deceased	17.7204
TCGA-XF-A9T8-01	Deep Deletion	Wildtype	DEEP LOSS	-0.9377	Low	deceased	13.7423
TCGA-CF-A8HX-01	Deep Deletion	Wildtype	DEEP LOSS	-0.9403	Low	censored	11.3423
TCGA-FD-A6TK-01	Deep Deletion	Wildtype	DEEP LOSS	-0.9405	Low	censored	10.8492
TCGA-E7-A97P-01	Deep Deletion	Wildtype	DEEP LOSS	-0.9411	Low	deceased	14.367
TCGA-FD-A5BZ-01	Deep Deletion	Wildtype	DEEP LOSS	-0.9412	Low	deceased	27.4518
TCGA-FD-A62S-01	Deep Deletion	Wildtype	DEEP LOSS	-0.9413	Low	deceased	13.3478
TCGA-SY-A9G5-01	Deep Deletion	Wildtype	DEEP LOSS	-0.9413	Low	censored	38.9914
TCGA-FD-A3SP-01	Deep Deletion	Wildtype	DEEP LOSS	-0.9423	Low	censored	25.7422
TCGA-CF-A47T-01	Deep Deletion	Wildtype	DEEP LOSS	-0.9428	Low	deceased	12.6574
TCGA-2F-A9KQ-01	Deep Deletion	Wildtype	DEEP LOSS	-0.943	Low	censored	94.8812
TCGA-BT-A20J-01	Deep Deletion	Wildtype	DEEP LOSS	-0.943	Low	deceased	19.0354
TCGA-G2-AA3C-01	Deep Deletion	Wildtype	DEEP LOSS	-0.943	Low	deceased	6.93691
TCGA-FD-A3NA-01	Deep Deletion	Wildtype	DEEP LOSS	-0.9432	Low	censored	60.6569
TCGA-XF-AAMQ-01	Deep Deletion	Wildtype	DEEP LOSS	-0.9438	Low	censored	71.5718
TCGA-UY-A8OC-01	Deep Deletion	Wildtype	DEEP LOSS	-0.9446	Low	deceased	3.02462
TCGA-ZF-AA53-01	Deep Deletion	Wildtype	DEEP LOSS	-0.9449	Low	censored	57.8953
TCGA-ZF-AA56-01	Deep Deletion	Wildtype	DEEP LOSS	-0.9453	Low	deceased	8.51498
TCGA-E7-A3X6-01	Deep Deletion	Wildtype	DEEP LOSS	-0.9455	Low	deceased	29.7202
TCGA-DK-AA6S-01	Deep Deletion	D108N	DEEP LOSS	-0.9456	Low	censored	166.026
TCGA-BL-A13I-01	Deep Deletion	Wildtype	DEEP LOSS	-0.9458	Low	deceased	7.33143
TCGA-GD-A76B-01	Deep Deletion	Wildtype	DEEP LOSS	-0.9458	Low	censored	7.3643
TCGA-4Z-AA7Y-01	Deep Deletion	Wildtype	DEEP LOSS	-0.9465	Low	censored	50.0378
TCGA-BT-A42E-01	Deep Deletion	Wildtype	DEEP LOSS	-0.9465	Low	censored	36.427
TCGA-XF-A8HF-01	Deep Deletion	Wildtype	DEEP LOSS	-0.9465	Low	deceased	97.1167
TCGA-CU-A3YL-01	Deep Deletion	Wildtype	DEEP LOSS	-0.9466	Low	censored	29.786
TCGA-DK-A1AG-01	Deep Deletion	Wildtype	DEEP LOSS	-0.9469	Low	censored	15.6163
TCGA-DK-A2I1-01	Deep Deletion	Wildtype	DEEP LOSS	-0.9472	Low	censored	17.9505
TCGA-XF-A9SU-01	Deep Deletion	Wildtype	DEEP LOSS	-0.9474	Low	deceased	5.9835
TCGA-DK-A3WW-01	Deep Deletion	Wildtype	DEEP LOSS	-0.9475	Low	censored	20.8107
TCGA-ZF-A9R0-01	Deep Deletion	Wildtype	DEEP LOSS	-0.9476	Low	deceased	22.3559
TCGA-CF-A8HY-01	Deep Deletion	Wildtype	DEEP LOSS	-0.9477	Low	censored	11.3423
TCGA-DK-AA77-01	Deep Deletion	Wildtype	DEEP LOSS	-0.9477	Low	censored	20.3176
TCGA-FD-A5BR-01	Deep Deletion	Wildtype	DEEP LOSS	-0.9477	Low	censored	26.7285
TCGA-UY-A9PH-01	Deep Deletion	Wildtype	DEEP LOSS	-0.948	Low	censored	51.32
TCGA-K4-A3WS-01	Deep Deletion	Wildtype	DEEP LOSS	-0.9482	Low	censored	25.0189
TCGA-DK-A1A5-01	Deep Deletion	Wildtype	DEEP LOSS	-0.9483	Low	deceased	2.13696
TCGA-CF-A9FL-01	Deep Deletion	Wildtype	DEEP LOSS	-0.9484	Low	deceased	18.5751
TCGA-XF-AAN1-01	Deep Deletion	Wildtype	DEEP LOSS	-0.9484	Low	deceased	30.9366
TCGA-ZF-A9R7-01	Deep Deletion	Wildtype	DEEP LOSS	-0.9486	Low	censored	21.8628
TCGA-K4-A4AB-01	Deep Deletion	Wildtype	DEEP LOSS	-0.9488	Low	censored	2.76161
TCGA-R3-A69X-01	Deep Deletion	Wildtype	DEEP LOSS	-0.9489	Low	censored	14.2355
TCGA-BT-A20X-01	Deep Deletion	Wildtype	DEEP LOSS	-0.949	Low	deceased	8.25196
TCGA-G2-AA3D-01	Deep Deletion	Wildtype	DEEP LOSS	-0.949	Low	censored	70.3225
TCGA-XF-A8HE-01	Deep Deletion	Wildtype	DEEP LOSS	-0.949	Low	censored	125.489
TCGA-4Z-AA82-01	Deep Deletion	Wildtype	DEEP LOSS	-0.9492	Low	deceased	51.1556
TCGA-E7-A7DU-01	Deep Deletion	Wildtype	DEEP LOSS	-0.9493	Low	censored	0.920538
TCGA-XF-A9T4-01	Deep Deletion	Wildtype	DEEP LOSS	-0.9493	Low	deceased	16.2738
TCGA-FD-A3SQ-01	Deep Deletion	Wildtype	DEEP LOSS	-0.9494	Low	deceased	46.783
TCGA-BT-A20Q-01	Deep Deletion	Wildtype	DEEP LOSS	-0.9495	Low	deceased	19.4957
TCGA-S5-A6DX-01	Deep Deletion	Wildtype	DEEP LOSS	-0.9497	Low	deceased	1.84108
TCGA-ZF-A9R3-01	Deep Deletion	Wildtype	DEEP LOSS	-0.9497	Low	deceased	31.1997
TCGA-BT-A20T-01	Deep Deletion	Wildtype	DEEP LOSS	-0.9499	Low	deceased	14.893
TCGA-FD-A6TA-01	Deep Deletion	Wildtype	DEEP LOSS	-0.9501	Low	censored	62.8596
TCGA-4Z-AA7O-01	Deep Deletion	Wildtype	DEEP LOSS	-0.9502	Low	censored	16.8327
TCGA-DK-A3WX-01	Deep Deletion	Wildtype	DEEP LOSS	-0.9503	Low	deceased	10.5533
TCGA-GC-A6I3-01	Deep Deletion	Wildtype	DEEP LOSS	-0.9505	Low	censored	13.9067
TCGA-CU-A72E-01	Deep Deletion	Wildtype	DEEP LOSS	-0.9507	Low	deceased	13.5779
TCGA-E7-A8O7-01	Deep Deletion	Wildtype	DEEP LOSS	-0.9507	Low	censored	15.3204
TCGA-DK-AA6X-01	Deep Deletion	Wildtype	DEEP LOSS	-0.951	Low	censored	15.3533
TCGA-CU-A5W6-01	Deep Deletion	Wildtype	DEEP LOSS	-0.9511	Low	deceased	1.84108
TCGA-GD-A6C6-01	Deep Deletion	Wildtype	DEEP LOSS	-0.9512	Low	censored	2.20272
TCGA-GV-A6ZA-01	Deep Deletion	Wildtype	DEEP LOSS	-0.9512	Low	censored	22.7176
TCGA-XF-A9SK-01	Deep Deletion	Wildtype	DEEP LOSS	-0.9512	Low	deceased	15.9779
TCGA-FD-A5BU-01	Deep Deletion	Wildtype	DEEP LOSS	-0.9513	Low	censored	19.3313
TCGA-ZF-A9RN-01	Deep Deletion	Wildtype	DEEP LOSS	-0.9515	Low	deceased	20.219
TCGA-CU-A3KJ-01	Deep Deletion	Wildtype	DEEP LOSS	-0.952	Low	censored	18.4765
TCGA-DK-A6B5-01	Deep Deletion	Wildtype	DEEP LOSS	-0.952	Low	censored	50.6953
TCGA-BT-A20P-01	Deep Deletion	Wildtype	DEEP LOSS	-0.9521	Low	deceased	17.8847
TCGA-XF-AAMR-01	Deep Deletion	Wildtype	DEEP LOSS	-0.9522	Low	censored	91.725
TCGA-FD-A43Y-01	Deep Deletion	Wildtype	DEEP LOSS	-0.9523	Low	deceased	15.5834
TCGA-FJ-A3ZE-01	Deep Deletion	Wildtype	DEEP LOSS	-0.9523	Low	deceased	10.6519
TCGA-ZF-A9RL-01	Deep Deletion	Wildtype	DEEP LOSS	-0.9524	Low	censored	88.8648
TCGA-C4-A0F6-01	Deep Deletion	Wildtype	DEEP LOSS	-0.9525	Low	censored	23.0134
TCGA-FD-A3N6-01	Deep Deletion	Wildtype	DEEP LOSS	-0.9525	Low	censored	27.9778
TCGA-2F-A9KR-01	Deep Deletion	Wildtype	DEEP LOSS	-0.9526	Low	deceased	104.645
TCGA-GU-A763-01	Deep Deletion	Wildtype	DEEP LOSS	-0.9526	Low	censored	32.7777
TCGA-DK-A1AE-01	Deep Deletion	Wildtype	DEEP LOSS	-0.9527	Low	censored	16.1423
TCGA-YC-A9TC-01	Deep Deletion	Wildtype	DEEP LOSS	-0.9527	Low	deceased	0.657527
TCGA-ZF-AA54-01	Deep Deletion	Wildtype	DEEP LOSS	-0.9527	Low	deceased	19.397
TCGA-H4-A2HQ-01	Deep Deletion	Wildtype	DEEP LOSS	-0.9528	Low	censored	19.397
TCGA-FD-A3B5-01	Deep Deletion	Wildtype	DEEP LOSS	-0.9529	Low	deceased	8.94237
TCGA-GV-A3QK-01	Deep Deletion	Wildtype	DEEP LOSS	-0.9529	Low	censored	27.3531
TCGA-XF-A8HI-01	Deep Deletion	Wildtype	DEEP LOSS	-0.9531	Low	deceased	17.8847
TCGA-ZF-A9R2-01	Deep Deletion	Wildtype	DEEP LOSS	-0.9532	Low	censored	21.1066
TCGA-5N-A9KM-01	Deep Deletion	Wildtype	DEEP LOSS	-0.9534	Low	deceased	17.4245
TCGA-CF-A3MH-01	Deep Deletion	Wildtype	DEEP LOSS	-0.9534	Low	censored	13.0848
TCGA-CF-A5UA-01	Deep Deletion	Wildtype	DEEP LOSS	-0.9536	Low	censored	11.9999
TCGA-HQ-A5ND-01	Deep Deletion	Wildtype	DEEP LOSS	-0.9536	Low	deceased	9.00812
TCGA-ZF-A9R1-01	Deep Deletion	Wildtype	DEEP LOSS	-0.9537	Low	censored	25.4134
TCGA-GU-AATQ-01	Deep Deletion	Wildtype	DEEP LOSS	-0.9538	Low	deceased	7.00266
TCGA-2F-A9KT-01	Deep Deletion	Wildtype	DEEP LOSS	-0.9539	Low	censored	108.952
TCGA-E5-A2PC-01	Deep Deletion	Wildtype	DEEP LOSS	-0.9539	Low	censored	43.594
TCGA-FD-A43X-01	Deep Deletion	Wildtype	DEEP LOSS	-0.9539	Low	censored	3.6164
TCGA-GU-A42R-01	Deep Deletion	Wildtype	DEEP LOSS	-0.9539	Low	deceased	18.9697
TCGA-K4-A5RI-01	Deep Deletion	Wildtype	DEEP LOSS	-0.9539	Low	deceased	11.704
TCGA-BT-A20U-01	Deep Deletion	Wildtype	DEEP LOSS	-0.954	Low	deceased	14.9587
TCGA-K4-A4AC-01	Deep Deletion	Wildtype	DEEP LOSS	-0.954	Low	deceased	9.13963
TCGA-S5-AA26-01	Deep Deletion	Wildtype	DEEP LOSS	-0.9542	Low	censored	16.5368
TCGA-BL-A13J-01	Deep Deletion	Wildtype	DEEP LOSS	-0.9543	Low	deceased	2.66298
TCGA-BT-A0YX-01	Deep Deletion	Wildtype	DEEP LOSS	-0.9543	Low	deceased	13.1505
TCGA-CF-A27C-01	Deep Deletion	Wildtype	DEEP LOSS	-0.9543	Low	censored	13.9724
TCGA-XF-AAN5-01	Deep Deletion	Wildtype	DEEP LOSS	-0.9543	Low	censored	75.3855
TCGA-GV-A3QF-01	Deep Deletion	Wildtype	DEEP LOSS	-0.9545	Low	deceased	20.2847
TCGA-KQ-A41O-01	Deep Deletion	Wildtype	DEEP LOSS	-0.9548	Low	censored	50.5638
TCGA-CF-A9FH-01	Deep Deletion	Wildtype	DEEP LOSS	-0.9549	Low	censored	0
TCGA-FD-A3SM-01	Deep Deletion	Wildtype	DEEP LOSS	-0.9549	Low	deceased	17.9834
TCGA-K4-A3WV-01	Deep Deletion	Wildtype	DEEP LOSS	-0.9549	Low	censored	21.2381
TCGA-DK-AA76-01	Deep Deletion	Wildtype	DEEP LOSS	-0.955	Low	censored	12.0327
TCGA-GD-A3OQ-01	Deep Deletion	Wildtype	DEEP LOSS	-0.9552	Low	censored	3.12325
TCGA-GV-A3QH-01	Deep Deletion	Wildtype	DEEP LOSS	-0.9552	Low	deceased	8.4821
TCGA-CF-A3MG-01	Deep Deletion	Wildtype	DEEP LOSS	-0.9553	Low	censored	12.1314
TCGA-BT-A0S7-01	Deep Deletion	Wildtype	DEEP LOSS	-0.9559	Low	deceased	6.57527
