# Supplementary material for: CDKN2A-Inactivated Pancreatic Ductal Adenocarcinoma Exhibits Therapeutic Sensitivity to Paclitaxel: A Bioinformatics Study
Source: J Clin Med. 2020 Dec 12;9(12):4019. doi: 10.3390/jcm9124019 (PMC7763913; doi:10.3390/jcm9124019)
Supplement: Supplementary file 1 [file jcm-09-04019-s001.zip › jcm-1006906supple/Table-S3-DEGs.xlsx]

## Sheet: table
Table S3. Differentially expressed genes in CDKN2A-overexpressed CAPAN-1 cells. Genes highlighted in red were used for Connectivity Map (CMap) analysis. Data source: GSE22334 from the GEO database (https://www.ncbi.nlm.nih.gov/gds).
Probe ID	LogFC	adj.P.Val	P.Value	Gene.symbol
213564_x_at	13.4775	6.51e-09	1.19e-13	LDHB
201030_x_at	13.4053	3.27e-06	1.36e-09	LDHB
201909_at	11.7739	0.000152	1.11e-06	RPS4Y1
210095_s_at	11.5761	3.33e-06	1.55e-09	IGFBP3
208782_at	11.1472	3.57e-05	1.07e-07	FSTL1
226517_at	10.9229	9.66e-06	1.22e-08	BCAT1
210467_x_at	10.8664	2.77e-05	7.04e-08	MAGEA12
1555673_at	10.8171	3.7e-06	2.16e-09	KRTAP2-3///KRTAP2-4
202627_s_at	10.7643	0.000282	3.22e-06	SERPINE1
214612_x_at	10.7256	4.44e-05	1.58e-07	MAGEA6
209942_x_at	10.6812	3.32e-05	9.71e-08	MAGEA6///MAGEA3
204614_at	10.5425	4.74e-05	1.73e-07	SERPINB2
224710_at	10.3813	6.66e-06	4.97e-09	NARR///RAB34
202628_s_at	10.1426	0.00022	2.14e-06	SERPINE1
226218_at	10.0387	0.000215	2.03e-06	IL7R
207039_at	9.8955	1.27e-07	8.7e-12	CDKN2A
202391_at	9.89313	0.0001	5.71e-07	BASP1
225285_at	9.88781	8.35e-06	7.42e-09	BCAT1
239250_at	9.88622	0.000345	4.47e-06	ZNF542P
1555630_a_at	9.7977	0.000202	1.77e-06	NARR///RAB34
206825_at	9.77564	0.000355	4.66e-06	OXTR
230030_at	9.76329	0.000123	8.05e-07	HS6ST2
206801_at	9.66201	0.00109	2.64e-05	NPPB
205798_at	9.60711	0.000605	1.07e-05	IL7R
227388_at	9.596	6.04e-07	9.95e-11	TUSC1
201859_at	9.58037	0.00147	4.18e-05	SRGN
244741_s_at	9.57359	4.44e-05	1.58e-07	ZNF667-AS1
212143_s_at	9.55892	0.000276	3.08e-06	IGFBP3
206172_at	9.54819	7.98e-06	6.47e-09	IL13RA2
228885_at	9.53924	0.000872	1.9e-05	MAMDC2
1552767_a_at	9.53505	0.000251	2.63e-06	HS6ST2
209278_s_at	9.52731	5.55e-05	2.24e-07	TFPI2
225710_at	9.46346	0.000229	2.27e-06	GNB4
235121_at	9.41988	3.89e-05	1.27e-07	ZNF542P
1555793_a_at	9.39871	1.27e-07	9.28e-12	ZFP82
228776_at	9.38906	6.24e-06	4.45e-09	GJC1
212646_at	9.35147	1.63e-06	4.47e-10	RFTN1
226997_at	9.23834	9.73e-06	1.25e-08	ADAMTS12
218888_s_at	9.21582	8.35e-06	7.14e-09	NETO2
227919_at	9.01628	0.000545	9.12e-06	UCA1
231984_at	8.98853	3.05e-05	8.03e-08	MTAP
210295_at	8.94905	3.14e-05	8.54e-08	MAGEA10
215047_at	8.91167	0.00016	1.22e-06	TRIM58
206504_at	8.82172	0.0012	3.04e-05	CYP24A1
205000_at	8.80059	0.000467	7.13e-06	DDX3Y
213233_s_at	8.78541	1.22e-05	1.82e-08	KLHL9
228080_at	8.63022	1.45e-05	2.44e-08	LAYN
231265_at	8.56567	5.86e-05	2.4e-07	COX7B2
201849_at	8.54556	0.00015	1.08e-06	BNIP3
211964_at	8.521	0.000405	5.69e-06	COL4A2
214254_at	8.47514	0.00018	1.48e-06	MAGEA4
227458_at	8.3821	8.87e-06	9.94e-09	CD274
209277_at	8.29711	9.31e-06	1.12e-08	TFPI2
231240_at	8.28805	7.5e-05	3.53e-07	DIO2
231568_at	8.26391	0.00109	2.66e-05	CT47A12///CT47A1///CT47A2///CT47A3///CT47A4///CT47A5///CT47A6///CT47A8///CT47A9///CT47A10///CT47A7///CT47A11
210511_s_at	8.13699	0.000119	7.44e-07	INHBA
229674_at	8.00171	0.000421	6.05e-06	SERTAD4
225275_at	7.98553	4.65e-05	1.69e-07	EDIL3
203413_at	7.96539	0.00095	2.15e-05	NELL2
230660_at	7.95053	0.000307	3.62e-06	SERTAD4
218503_at	7.92061	3.33e-06	1.69e-09	FOCAD
200675_at	7.86424	0.000596	1.03e-05	CD81
212233_at	7.83765	9.82e-06	1.28e-08	MAP1B
230112_at	7.82392	3.33e-06	1.79e-09	MARCH4
223618_at	7.80288	0.00105	2.49e-05	FMN2
203408_s_at	7.79238	0.00037	4.99e-06	SATB1
203895_at	7.7742	7.11e-05	3.21e-07	PLCB4
214603_at	7.73447	2.44e-05	5.57e-08	MAGEA2B///MAGEA2
1553830_s_at	7.70359	0.000348	4.55e-06	MAGEA2B///MAGEA2
206595_at	7.66549	0.00201	6.62e-05	CST6
226084_at	7.63582	0.00136	3.69e-05	MAP1B
212354_at	7.61883	3.6e-05	1.08e-07	SULF1
221933_at	7.58947	2.49e-05	5.97e-08	NLGN4X
214452_at	7.57094	0.000674	1.27e-05	BCAT1
219863_at	7.5543	1.53e-06	3.92e-10	HERC5
235337_at	7.55274	0.000122	7.75e-07	SERTAD4
203069_at	7.54547	0.000202	1.8e-06	SV2A
230130_at	7.52517	0.000656	1.22e-05	SLIT2
228988_at	7.5216	0.000211	1.95e-06	ZNF711
229823_at	7.51503	1.1e-06	2.01e-10	RIMS2
203881_s_at	7.49151	7.59e-05	3.61e-07	DMD
226103_at	7.48664	0.000206	1.89e-06	NEXN
203083_at	7.47506	0.000276	3.08e-06	THBS2
211980_at	7.45982	0.00209	6.97e-05	COL4A1
1552954_at	7.43765	0.000296	3.44e-06	C5orf17
201858_s_at	7.42907	0.00659	0.000392	SRGN
210118_s_at	7.40951	7.8e-05	3.83e-07	IL1A
222717_at	7.39862	0.000437	6.43e-06	SDPR
214651_s_at	7.39721	0.00198	6.44e-05	HOXA10-HOXA9///MIR196B///HOXA9
230508_at	7.39472	3.27e-06	1.38e-09	DKK3
213306_at	7.37311	4.21e-05	1.43e-07	MPDZ
210004_at	7.36145	0.00189	6.06e-05	OLR1
226237_at	7.36077	0.000788	1.62e-05	COL8A1
236635_at	7.32569	2.16e-05	4.39e-08	ZNF667
1552487_a_at	7.29995	8.87e-06	9.04e-09	BNC1
203896_s_at	7.2799	0.000112	6.65e-07	PLCB4
222771_s_at	7.2758	7.98e-06	6.57e-09	MYEF2
236302_at	7.26771	5.08e-06	3.15e-09	PPM1E
228423_at	7.26699	0.000272	3.02e-06	MAP9
235696_at	7.2457	0.00182	5.7e-05	LOC105379362
232263_at	7.24101	3.6e-05	1.09e-07	SLC6A15
232676_x_at	7.2203	9.72e-05	5.42e-07	MYEF2
225619_at	7.20137	4.49e-05	1.63e-07	SLAIN1
222774_s_at	7.16788	5.38e-06	3.54e-09	NETO2
221606_s_at	7.15918	0.00122	3.16e-05	HMGN5
203184_at	7.12745	0.000119	7.38e-07	FBN2
219983_at	7.11469	0.000965	2.2e-05	HRASLS
213943_at	7.1146	0.000115	7.07e-07	TWIST1
211966_at	7.10621	0.00189	6.03e-05	COL4A2
226803_at	7.10519	0.000392	5.41e-06	CHMP4C
206376_at	7.08005	8.87e-06	8.32e-09	SLC6A15
244552_at	7.05325	8.31e-05	4.18e-07	ZNF788
221029_s_at	7.05281	0.00173	5.29e-05	WNT5B
226751_at	7.04594	0.000158	1.19e-06	CNRIP1
204271_s_at	7.02746	0.000225	2.2e-06	EDNRB
227140_at	6.99565	3.14e-05	8.46e-08	INHBA
205347_s_at	6.99182	0.00232	8.19e-05	TMSB15B///TMSB15A
212353_at	6.97851	0.00135	3.64e-05	SULF1
216536_at	6.97067	0.000601	1.05e-05	OR7E19P
228260_at	6.96243	0.0013	3.47e-05	ELAVL2
203438_at	6.93863	0.000119	7.5e-07	STC2
223125_s_at	6.93446	0.00231	8.14e-05	C1orf21
205609_at	6.92352	0.000545	9.08e-06	ANGPT1
203434_s_at	6.92289	0.000455	6.78e-06	MME
209763_at	6.90615	0.000538	8.92e-06	CHRDL1
229390_at	6.90015	0.000492	7.67e-06	FAM26F
209905_at	6.87384	0.00497	0.000255	HOXA10-HOXA9///MIR196B///HOXA9
213117_at	6.84679	2.44e-05	5.4e-08	KLHL9
204956_at	6.84156	1.39e-05	2.26e-08	MTAP
214642_x_at	6.83689	3.33e-06	1.65e-09	MAGEA10-MAGEA5///MAGEA5
220445_s_at	6.81874	6.24e-05	2.7e-07	CSAG2///CSAG3
214930_at	6.78366	5.01e-05	1.89e-07	SLITRK5
204872_at	6.7578	8.3e-05	4.16e-07	TLE4
1552309_a_at	6.74148	0.000197	1.71e-06	NEXN
229139_at	6.68558	0.000706	1.37e-05	JPH1
203699_s_at	6.67255	3.27e-05	9.23e-08	DIO2
209897_s_at	6.64514	0.000422	6.08e-06	SLIT2
207149_at	6.59084	0.00031	3.77e-06	CDH12
209644_x_at	6.58613	0.00058	9.97e-06	CDKN2A
227550_at	6.57637	0.00445	0.000218	GFRA1
214023_x_at	6.56695	0.00127	3.33e-05	TUBB2B
208378_x_at	6.55859	0.00358	0.000156	FGF5
214247_s_at	6.5509	0.00459	0.000227	DKK3
229778_at	6.55079	0.00929	0.000637	SPX
240419_at	6.53757	1.27e-07	4.83e-12	SLC6A15
212327_at	6.51349	0.000122	7.78e-07	LIMCH1
205079_s_at	6.50823	1.38e-05	2.2e-08	MPDZ
209156_s_at	6.50565	2.18e-05	4.51e-08	COL6A2
205514_at	6.48661	0.000247	2.54e-06	ZNF415
237411_at	6.48211	0.00076	1.51e-05	ADAMTS6
229461_x_at	6.4503	0.000487	7.56e-06	NEGR1
205268_s_at	6.44905	0.000116	7.17e-07	ADD2
207120_at	6.44743	0.000108	6.29e-07	ZNF667
215440_s_at	6.44208	1.18e-05	1.68e-08	BEX4
205940_at	6.43065	0.000444	6.56e-06	MYH3
236313_at	6.42334	5.53e-05	2.23e-07	CDKN2B
225389_at	6.40287	1.89e-05	3.59e-08	BTBD6
206701_x_at	6.40113	3.27e-05	9.34e-08	EDNRB
224786_at	6.36886	0.000253	2.65e-06	SCOC
203799_at	6.36545	4.44e-05	1.55e-07	LY75-CD302///CD302///LY75
209010_s_at	6.3459	6.66e-06	4.99e-09	TRIO
243818_at	6.33415	0.000313	3.82e-06	SFTA1P
218656_s_at	6.31962	0.000419	6.01e-06	LHFP
1555471_a_at	6.31815	0.00196	6.37e-05	FMN2
207876_s_at	6.31622	0.000236	2.38e-06	FLNC
238447_at	6.31537	1.75e-05	3.2e-08	RBMS3
227059_at	6.31416	7.35e-05	3.39e-07	GPC6
201809_s_at	6.29964	0.000158	1.18e-06	ENG
230903_s_at	6.29339	0.00387	0.000177	TDRP
208966_x_at	6.27825	0.000654	1.21e-05	IFI16
205919_at	6.27304	0.000366	4.91e-06	HBE1
235798_at	6.26993	0.0001	5.7e-07	TMEM170B
204409_s_at	6.25376	0.00027	2.95e-06	EIF1AY
238819_at	6.24163	0.000628	1.13e-05	ZNF347
244050_at	6.24136	0.000637	1.15e-05	HACD4
207826_s_at	6.22454	1.07e-05	1.42e-08	ID3
203603_s_at	6.20314	5.01e-05	1.9e-07	ZEB2
201744_s_at	6.20217	0.000248	2.57e-06	LUM
229464_at	6.19209	0.00382	0.000173	MYEF2
218312_s_at	6.18553	7.77e-06	6.11e-09	ZSCAN18
206343_s_at	6.18492	0.0013	3.47e-05	NRG1
228974_at	6.17967	0.00455	0.000224	ZNF677
204612_at	6.17677	0.000192	1.64e-06	PKIA
1568933_at	6.14003	2.75e-05	6.91e-08	LYPD8
209946_at	6.1116	3.72e-05	1.17e-07	VEGFC
204466_s_at	6.09385	0.00015	1.08e-06	SNCA
202196_s_at	6.07682	0.000258	2.76e-06	DKK3
212739_s_at	6.06566	0.000964	2.19e-05	NME4
211981_at	6.05369	0.00435	0.000211	COL4A1
225591_at	6.05319	0.000413	5.87e-06	FBXO25
206332_s_at	6.0328	0.000688	1.32e-05	IFI16
205696_s_at	6.01903	0.000202	1.79e-06	GFRA1
236646_at	6.01003	0.000901	1.99e-05	TMEM52B
203700_s_at	6.00518	0.00346	0.000148	DIO2
230163_at	5.99702	7.97e-05	3.92e-07	GFRA1
202957_at	5.98979	0.00142	3.93e-05	HCLS1
228234_at	5.97726	0.000324	4e-06	TMED7-TICAM2///TICAM2
217627_at	5.95339	0.000346	4.5e-06	ZNF573
241224_x_at	5.92434	0.00363	0.000159	DSCR8
232315_at	5.91915	0.00246	8.97e-05	ZNF880
207147_at	5.91318	7.71e-05	3.76e-07	DLX2
239043_at	5.89909	0.00031	3.71e-06	ZNF404
242828_at	5.89405	0.000356	4.74e-06	FIGN
228557_at	5.88807	0.000135	9.3e-07	L3MBTL4
204529_s_at	5.88322	0.00387	0.000177	TOX
236277_at	5.86694	0.000495	7.74e-06	PAK3
227875_at	5.85618	6.73e-05	2.95e-07	KLHL13
223475_at	5.84756	0.00106	2.54e-05	CRISPLD1
206653_at	5.84346	0.000684	1.3e-05	POLR3G
204236_at	5.83507	0.00028	3.14e-06	FLI1
215729_s_at	5.8168	0.00168	5.04e-05	VGLL1
205522_at	5.79685	0.00169	5.09e-05	HOXD4
227892_at	5.7917	0.000923	2.06e-05	PRKAA2
228063_s_at	5.77714	0.000428	6.21e-06	NAP1L5
222772_at	5.7745	0.00587	0.000333	MYEF2
238423_at	5.74776	1.19e-05	1.73e-08	SYTL3
235570_at	5.74602	0.000185	1.55e-06	RBMS3
204273_at	5.74212	2.49e-05	6.02e-08	EDNRB
229070_at	5.73933	1.62e-05	2.88e-08	ADTRP
210650_s_at	5.72869	0.00468	0.000234	PCLO
206067_s_at	5.72486	0.000544	9.05e-06	WT1
205303_at	5.71579	0.00838	0.000549	KCNJ8
205844_at	5.69962	0.000133	9.02e-07	VNN1
216685_s_at	5.6763	0.00236	8.4e-05	MTAP
215294_s_at	5.66267	0.00295	0.000118	SMARCA1
203874_s_at	5.65137	0.000225	2.21e-06	SMARCA1
201641_at	5.63836	0.000149	1.06e-06	BST2
226778_at	5.63729	0.0028	0.000108	TDRP
223435_s_at	5.63096	0.000158	1.2e-06	PCDHA1///PCDHA2///PCDHA3///PCDHA4///PCDHA5///PCDHA6///PCDHA7///PCDHA8///PCDHA10///PCDHA11///PCDHA12///PCDHA13///PCDHAC1///PCDHAC2///PCDHA9
228235_at	5.61802	0.00115	2.88e-05	MIR424///MIR503HG
229784_at	5.60877	0.00111	2.71e-05	MIR424///MIR503HG
212328_at	5.60732	0.000151	1.09e-06	LIMCH1
209765_at	5.60491	5.01e-05	1.88e-07	ADAM19
210311_at	5.5995	0.00323	0.000134	FGF5
206290_s_at	5.58785	0.0037	0.000164	RGS7
209198_s_at	5.58573	0.000122	7.83e-07	SYT11
228977_at	5.5827	0.0015	4.32e-05	LOC729680
226989_at	5.56796	0.00023	2.3e-06	RGMB
203695_s_at	5.56257	0.00276	0.000106	DFNA5
227488_at	5.55316	0.000217	2.07e-06	MIR503///MIR424///MIR503HG
227061_at	5.55237	0.000256	2.69e-06	LINC01279
213283_s_at	5.54695	1.22e-05	1.86e-08	SALL2
211990_at	5.54437	1.69e-06	5.21e-10	HLA-DPA1
203265_s_at	5.53853	0.000688	1.32e-05	MAP2K4
207113_s_at	5.53259	0.001	2.35e-05	TNF
1567183_s_at	5.52996	6.79e-05	3.05e-07	LOC105376944
208191_x_at	5.52736	0.000528	8.6e-06	PSG4
209949_at	5.52292	0.000188	1.58e-06	NCF2
205749_at	5.51324	2.24e-05	4.74e-08	CYP1A1
243924_at	5.50878	0.00231	8.09e-05	LINC00665
228062_at	5.50597	0.000156	1.15e-06	NAP1L5
218186_at	5.4994	0.000113	6.79e-07	RAB25
236085_at	5.49897	0.00253	9.31e-05	CAPSL
228503_at	5.48045	0.000133	8.98e-07	RPS6KA6
204557_s_at	5.47671	3.14e-05	8.55e-08	DZIP1
226514_at	5.47557	0.000656	1.22e-05	ZNF71
1554062_at	5.47508	0.000402	5.62e-06	XG
227828_s_at	5.4598	0.00398	0.000184	EVA1A
220058_at	5.4578	0.00668	0.000399	GID4
208460_at	5.45185	0.000214	2.01e-06	GJC1
220957_at	5.45175	2.46e-05	5.79e-08	CTAGE1
205304_s_at	5.44231	1.52e-06	3.53e-10	KCNJ8
1553221_at	5.43153	0.000839	1.8e-05	ZNF583
206280_at	5.42146	0.000771	1.55e-05	CDH18
226136_at	5.41964	0.00223	7.71e-05	GLIPR1
232067_at	5.41883	5.7e-05	2.32e-07	FAXC
214085_x_at	5.41043	0.00283	0.00011	GLIPR1
210065_s_at	5.40431	0.0055	0.000298	UPK1B
206557_at	5.36495	0.00869	0.00058	ZNF702P
228882_at	5.362	1.21e-05	1.77e-08	TUB
239710_at	5.35722	0.000688	1.32e-05	FIGN
228492_at	5.35559	0.00284	0.000111	USP9Y
222892_s_at	5.35212	0.00291	0.000115	TMEM40
230720_at	5.33831	0.00517	0.000269	RNF182
219523_s_at	5.33602	0.000795	1.65e-05	TENM3
200665_s_at	5.30232	0.00181	5.66e-05	SPARC
226390_at	5.29223	0.00312	0.000128	STARD4
213712_at	5.27884	0.00133	3.57e-05	ELOVL2
218223_s_at	5.25301	0.000398	5.54e-06	PLEKHO1
213558_at	5.25166	0.000192	1.63e-06	PCLO
212386_at	5.24715	0.000556	9.43e-06	TCF4
239202_at	5.24285	0.00112	2.75e-05	RAB3B
204830_x_at	5.23312	0.000116	7.17e-07	PSG5
231725_at	5.22742	0.000466	7.09e-06	PCDHB2
210064_s_at	5.19427	0.00418	0.000198	UPK1B
206084_at	5.1918	0.000297	3.47e-06	PTPRR
223689_at	5.17124	0.000196	1.69e-06	IGF2BP1
226955_at	5.16707	8.02e-05	3.96e-07	AFAP1L1
241881_at	5.16104	0.00131	3.49e-05	TRIM58
230876_at	5.15755	0.00417	0.000197	ZNF883
223977_s_at	5.15582	0.000101	5.82e-07	LINC00470
219984_s_at	5.14674	9.59e-05	5.26e-07	HRASLS
201310_s_at	5.14607	0.000434	6.35e-06	NREP
212192_at	5.14441	0.00451	0.000222	KCTD12
226653_at	5.14368	0.000838	1.8e-05	MARK1
227179_at	5.13492	0.00226	7.84e-05	STAU2
226931_at	5.11232	0.00368	0.000163	TMTC1
232099_at	5.0913	0.00869	0.000579	PCDHB16
212325_at	5.08696	0.000924	2.06e-05	LIMCH1
203404_at	5.0661	0.000604	1.07e-05	ARMCX2
231766_s_at	5.06205	0.00576	0.000324	COL12A1
209594_x_at	5.0592	0.00223	7.71e-05	PSG9
226498_at	5.05447	0.000261	2.84e-06	FLT1
1552906_at	5.04691	0.00116	2.9e-05	FMR1NB
202998_s_at	5.03293	0.00165	4.91e-05	LOXL2
233562_at	5.0317	0.00051	8.16e-06	LINC00839
236321_at	5.02448	0.000802	1.67e-05	FAM200B
206032_at	5.01991	0.00286	0.000112	DSC3
220578_at	5.0105	0.000282	3.23e-06	ADAMTSL4
235953_at	5.00897	0.000228	2.26e-06	ZNF610
214639_s_at	5.00062	0.00712	0.000435	HOXA1
204823_at	4.98911	0.00038	5.16e-06	NAV3
207307_at	4.98003	0.000212	1.99e-06	HTR2C
206969_at	4.97411	0.00378	0.00017	LOC100653049///KRT34
209621_s_at	4.92629	0.000246	2.54e-06	PDLIM3
212344_at	4.92156	0.00128	3.37e-05	SULF1
210503_at	4.9194	0.000131	8.78e-07	MAGEA11
219932_at	4.90516	3.68e-07	5.39e-11	SLC27A6
210603_at	4.90289	3.87e-05	1.25e-07	NAA11
1559258_a_at	4.89687	0.000434	6.36e-06	CT83
214078_at	4.87565	0.000149	1.07e-06	PAK3
235044_at	4.86985	0.000484	7.48e-06	CYYR1
204298_s_at	4.86079	0.00177	5.48e-05	LOX
226545_at	4.85118	0.000206	1.84e-06	CD109
204221_x_at	4.84807	0.00623	0.000361	GLIPR1
226705_at	4.84535	0.000362	4.84e-06	FGFR1
205938_at	4.83873	0.00459	0.000227	PPM1E
206940_s_at	4.8366	0.00139	3.8e-05	POU4F1
214046_at	4.81257	0.000211	1.97e-06	FUT9
1557779_at	4.81051	0.000158	1.18e-06	LINC01468
228809_at	4.80692	0.00188	5.97e-05	CXorf40B///CXorf40A
230644_at	4.80682	0.00728	0.00045	LRFN5
222309_at	4.80472	0.00362	0.000159	C6orf62
218660_at	4.79858	0.000511	8.19e-06	DYSF
215495_s_at	4.798	0.0014	3.88e-05	SAMD4A
204589_at	4.78771	0.00127	3.31e-05	NUAK1
221047_s_at	4.78706	0.00177	5.5e-05	MARK1
227399_at	4.77391	0.0001	5.66e-07	VGLL3
213413_at	4.73847	2.16e-05	4.37e-08	STON1
205257_s_at	4.7212	0.00175	5.38e-05	AMPH
206046_at	4.69659	0.000719	1.41e-05	ADAM23
213891_s_at	4.6953	0.000356	4.72e-06	TCF4
204556_s_at	4.68924	0.00556	0.000305	DZIP1
228850_s_at	4.68364	0.00054	8.97e-06	SLIT2
203130_s_at	4.66421	0.00496	0.000255	KIF5C
203266_s_at	4.65172	0.00157	4.58e-05	MAP2K4
205073_at	4.63606	3.27e-05	9.27e-08	CYP2J2
206842_at	4.62837	0.000416	5.93e-06	KCND1
242005_at	4.62568	0.00134	3.63e-05	LINC00973
1559316_at	4.62558	0.000124	8.14e-07	LOC105374676
226876_at	4.62506	0.00752	0.00047	FAM101B
234472_at	4.62446	0.0016	4.71e-05	GALNT13
206033_s_at	4.62426	0.000713	1.39e-05	DSC3
204222_s_at	4.62384	0.00187	5.91e-05	GLIPR1
239431_at	4.62241	0.000251	2.62e-06	TMED7-TICAM2///TICAM2
238952_x_at	4.61748	0.000244	2.5e-06	ZNF829
219410_at	4.61081	0.00533	0.000283	TMEM45A
202527_s_at	4.60973	0.00188	6e-05	SMAD4
209738_x_at	4.60174	0.000381	5.19e-06	PSG6
208607_s_at	4.58019	0.000654	1.21e-05	SAA2-SAA4///SAA2///SAA1
223687_s_at	4.56759	0.00026	2.8e-06	LY6K
203435_s_at	4.55577	0.00374	0.000167	MME
244334_at	4.53635	0.000898	1.98e-05	TRAM1L1
219383_at	4.52551	0.0024	8.6e-05	PRR5L
215446_s_at	4.52436	0.00264	9.9e-05	LOX
229412_at	4.49884	0.00316	0.00013	TAF8
236987_at	4.49687	2.17e-06	7.7e-10	ALPK2
202664_at	4.49482	0.00373	0.000167	WIPF1
227803_at	4.47434	0.00931	0.000639	ENPP5
204819_at	4.47368	5.08e-05	1.96e-07	FGD1
214104_at	4.46787	0.00109	2.65e-05	GPR161
1559827_at	4.46135	0.00064	1.16e-05	LINC00960
228152_s_at	4.45733	0.0016	4.71e-05	DDX60L
203875_at	4.4492	0.000552	9.34e-06	SMARCA1
238865_at	4.44874	0.00375	0.000168	PABPC4L
239823_at	4.4479	0.000416	5.95e-06	LOC101927841
230158_at	4.44463	0.00267	0.000101	DPY19L2
202920_at	4.44174	0.00266	0.0001	ANK2
213906_at	4.43833	0.000902	2e-05	MYBL1
238441_at	4.43605	9.06e-05	4.92e-07	PRKAA2
238784_at	4.43214	0.00542	0.000291	DPY19L2
230760_at	4.41244	0.00033	4.14e-06	ZFY
211276_at	4.41151	0.00112	2.75e-05	TCEAL2
229794_at	4.40953	0.00216	7.33e-05	ZNF585A
212486_s_at	4.40655	0.00935	0.000642	FYN
226322_at	4.39524	0.00264	9.95e-05	TMTC1
227123_at	4.39267	0.000458	6.87e-06	RAB3B
239352_at	4.39244	0.00849	0.000561	SLC6A15
206601_s_at	4.37907	0.00111	2.72e-05	LOC401021///HOXD4///HOXD3
225381_at	4.37844	0.000671	1.26e-05	MIR100HG
230574_at	4.36721	6.74e-05	2.97e-07	LOC100130938
1559965_at	4.35944	2.44e-05	5.5e-08	ZFHX4-AS1
235411_at	4.35564	0.00243	8.73e-05	PGBD1
235438_at	4.3544	0.000379	5.16e-06	CYP7B1
207160_at	4.33741	0.000403	5.66e-06	IL12A
243502_at	4.33121	0.00427	0.000205	GJC1
230820_at	4.32398	0.00799	0.000513	SMURF2
210002_at	4.31985	0.00221	7.58e-05	GATA6
1561367_a_at	4.31893	0.0001	5.63e-07	LINC00540
204082_at	4.31008	0.00272	0.000104	PBX3
210674_s_at	4.30837	0.000511	8.2e-06	PCDHA1///PCDHA2///PCDHA3///PCDHA4///PCDHA5///PCDHA6///PCDHA7///PCDHA8///PCDHA10///PCDHA11///PCDHA12///PCDHA13///PCDHAC1///PCDHAC2///PCDHA9
230836_at	4.30354	3.33e-06	1.71e-09	ST8SIA4
38037_at	4.29064	0.00539	0.000289	HBEGF
204421_s_at	4.28802	0.00111	2.7e-05	FGF2
205499_at	4.2877	0.00109	2.65e-05	SRPX2
1553646_at	4.28299	0.000926	2.07e-05	HDX
220234_at	4.27457	0.000865	1.88e-05	CA8
1559254_at	4.2707	3.05e-05	8.15e-08	PICSAR
44790_s_at	4.24012	0.00339	0.000144	KIAA0226L
229026_at	4.23984	0.00757	0.000475	CDC42SE2
235176_at	4.22765	0.000896	1.97e-05	ZFP82
226142_at	4.22754	0.000366	4.9e-06	GLIPR1
206648_at	4.22568	0.000161	1.24e-06	ZNF571
1558549_s_at	4.21679	0.00303	0.000122	VNN1
207090_x_at	4.21555	0.00031	3.75e-06	ZFP30
206137_at	4.20928	0.00438	0.000213	RIMS2
231666_at	4.20325	0.001	2.34e-05	PAX3
228601_at	4.17995	0.000258	2.77e-06	HAGLR
242996_at	4.17878	0.00625	0.000362	MTRF1
202994_s_at	4.17733	0.000533	8.79e-06	FBLN1
242462_at	4.17655	0.00628	0.000366	LINC00665
205596_s_at	4.1681	0.00467	0.000233	SMURF2
204401_at	4.14888	2.23e-06	8.56e-10	KCNN4
226303_at	4.14567	0.000119	7.47e-07	PGM5
235773_at	4.14197	0.00311	0.000127	ZIK1
1557217_a_at	4.1322	0.00392	0.000181	FANCB
211341_at	4.13117	0.00454	0.000223	POU4F1
205001_s_at	4.12831	0.000152	1.11e-06	DDX3Y
225481_at	4.12302	0.00814	0.000526	FRMD6
204855_at	4.12078	0.00166	4.96e-05	SERPINB5
219793_at	4.1047	0.000788	1.62e-05	SNX16
222128_at	4.08852	8.92e-06	1.03e-08	NSUN6
209283_at	4.08014	0.00287	0.000113	CRYAB
236632_at	4.06651	0.00413	0.000194	HHIP-AS1
219895_at	4.06362	0.00024	2.45e-06	TMEM255A
229334_at	4.06067	0.00418	0.000198	RUFY3
230988_at	4.05414	0.000971	2.22e-05	ADD2
236352_at	4.05296	0.000113	6.83e-07	VGLL2
225464_at	4.03939	0.00667	0.000398	FRMD6
223655_at	4.03572	0.00536	0.000286	CD163L1
1552928_s_at	4.03275	0.00043	6.25e-06	TAB3
209270_at	4.02837	0.00134	3.62e-05	LAMB3
219532_at	4.0235	0.000551	9.25e-06	ELOVL4
234303_s_at	4.02328	0.000436	6.4e-06	GPR85
1559681_a_at	4.01991	0.00184	5.81e-05	LOC101930303///LOC101930301///TRIM16L
200906_s_at	4.01956	0.000463	7.03e-06	PALLD
243188_at	4.01918	0.00778	0.000493	ZNF283
221232_s_at	4.01453	0.000113	6.82e-07	ANKRD2
1555007_s_at	4.0042	0.000177	1.43e-06	WDR66
229391_s_at	4.00172	0.00018	1.47e-06	FAM26F
235088_at	3.99293	0.00507	0.000262	C4orf46
228208_x_at	3.9919	0.00126	3.3e-05	ZNF354C
1569191_at	3.98245	0.00133	3.59e-05	ZNF826P
208965_s_at	3.97827	0.00486	0.000247	IFI16
228563_at	3.97752	0.00437	0.000212	GJC1
213623_at	3.97217	0.0045	0.000221	KIF3A
214983_at	3.97034	0.00369	0.000163	TTTY15
219998_at	3.96721	0.00291	0.000115	LGALSL
1554001_at	3.96594	0.00108	2.59e-05	TRIM37
206261_at	3.9648	0.00189	6.02e-05	ZNF239
204410_at	3.96266	0.00302	0.000122	EIF1AY
1555486_a_at	3.96114	0.00557	0.000307	PRR5L
230243_at	3.96033	0.00382	0.000173	TRMT10A
1555355_a_at	3.95935	0.00455	0.000225	ETS1
205157_s_at	3.9593	0.00139	3.79e-05	KRT17///JUP
236734_at	3.945	0.000653	1.2e-05	SLITRK1
204653_at	3.94104	0.00163	4.82e-05	TFAP2A
213832_at	3.93913	0.00526	0.000277	KCND3
231943_at	3.92988	0.00295	0.000117	ZFP28
231738_at	3.92263	0.00376	0.000169	PCDHB7
204720_s_at	3.90401	0.00816	0.00053	DNAJC6
205067_at	3.89431	0.00233	8.25e-05	IL1B
219736_at	3.89031	0.00816	0.000529	TRIM36
213808_at	3.88935	0.00944	0.000654	ADAM23
1553269_at	3.87979	0.002	6.53e-05	ZNF718
209197_at	3.8722	0.00396	0.000183	SYT11
213929_at	3.86528	0.00372	0.000166	EXPH5
224229_s_at	3.86194	0.00101	2.36e-05	AKT3
244640_at	3.85692	0.00329	0.000137	ZNF850
238526_at	3.85604	0.00966	0.000675	RAB3IP
238670_at	3.85245	0.00121	3.09e-05	RAD18
239468_at	3.85156	0.00527	0.000277	MKX
222071_s_at	3.84622	0.00329	0.000137	SLCO4C1
233907_s_at	3.84014	4.21e-05	1.42e-07	SERTAD4
239443_at	3.83827	0.000211	1.98e-06	PCDHB6
214116_at	3.83675	0.0077	0.000487	BTD
238944_at	3.83254	0.00412	0.000193	LOC100505715
234921_at	3.82991	0.00142	3.95e-05	ZNF470
235606_at	3.8224	0.00268	0.000102	DUBR
213288_at	3.81084	0.00177	5.47e-05	MBOAT2
235961_at	3.80642	9.53e-06	1.18e-08	GPR161
227340_s_at	3.79944	0.00316	0.00013	RGMB
229843_at	3.78814	2.46e-05	5.78e-08	RMDN1
214456_x_at	3.77034	0.00243	8.78e-05	SAA2///SAA1
212609_s_at	3.75352	0.00371	0.000165	AKT3
214823_at	3.75324	0.00309	0.000126	ZNF204P
244829_at	3.74859	7.61e-05	3.66e-07	LINC00518
241733_at	3.74505	0.000814	1.72e-05	C18orf54
223395_at	3.74283	0.000748	1.48e-05	ABI3BP
205547_s_at	3.74126	0.000131	8.63e-07	TAGLN
206624_at	3.73269	0.00277	0.000107	USP9Y
226787_at	3.72921	8.03e-05	3.98e-07	ZNF18
241682_at	3.7209	0.00262	9.8e-05	KLHL23
205608_s_at	3.70601	0.00555	0.000304	ANGPT1
235244_at	3.6966	0.000792	1.64e-05	CCDC58
230261_at	3.69516	2.9e-05	7.58e-08	ST8SIA4
236249_at	3.6902	0.000677	1.28e-05	IKBIP
202674_s_at	3.68596	0.00375	0.000168	LMO7
219572_at	3.68188	1.45e-05	2.44e-08	CADPS2
206412_at	3.6717	0.00112	2.74e-05	FER
227489_at	3.67133	0.00228	7.97e-05	SMURF2
229105_at	3.6679	0.00252	9.26e-05	GPR39
235027_at	3.66334	0.00706	0.00043	ZNF736
227083_at	3.65858	0.000641	1.16e-05	B3GLCT
219121_s_at	3.65628	0.00534	0.000285	ESRP1
240407_at	3.64004	0.00231	8.14e-05	LOC100126784
225680_at	3.59784	0.00472	0.000237	MIR4467///LRWD1
223680_at	3.59266	0.0033	0.000138	ZNF607
203585_at	3.58815	0.00135	3.67e-05	ZNF185
244779_at	3.58682	0.00929	0.000637	ZDHHC2
244463_at	3.58506	0.0039	0.000178	ADAM23
227022_at	3.58151	0.0067	0.000401	GNPDA2
225792_at	3.56515	0.00288	0.000113	HOOK1
223222_at	3.56312	0.000183	1.51e-06	SLC25A19
229305_at	3.5576	0.000782	1.59e-05	CENPU
226905_at	3.55472	0.00397	0.000184	FAM101B
232230_at	3.55247	0.000825	1.75e-05	OLMALINC
216033_s_at	3.55024	0.000795	1.65e-05	FYN
226844_at	3.54034	0.00346	0.000148	MOB3B
243491_at	3.53637	0.000281	3.17e-06	ZNF431
205259_at	3.53242	0.000216	2.04e-06	NR3C2
1552520_at	3.52873	0.00561	0.000311	TMEM74
1558522_at	3.52458	0.00255	9.41e-05	MPP6
226947_at	3.51382	0.00367	0.000162	GUSBP1///GUSBP4
222033_s_at	3.50888	0.00532	0.000282	FLT1
227911_at	3.50635	0.00582	0.000329	ARHGAP28
230578_at	3.50198	0.00253	9.34e-05	ZNF471
229618_at	3.49656	0.00552	0.000301	SNX16
225846_at	3.49553	0.00814	0.000526	ESRP1
216442_x_at	3.49497	0.000523	8.46e-06	FN1
207331_at	3.48388	0.00275	0.000105	CENPF
223800_s_at	3.4774	0.00873	0.000582	LIMS4///LIMS3
210495_x_at	3.47696	0.000981	2.26e-05	FN1
211719_x_at	3.45967	0.000933	2.09e-05	FN1
227077_at	3.45941	0.00158	4.63e-05	ZNF286B///ZNF286A
243711_at	3.45775	0.0037	0.000164	DDAH1
228680_at	3.45067	0.00108	2.6e-05	KIF3A
227339_at	3.45058	0.00302	0.000122	RGMB
205238_at	3.44924	0.00239	8.55e-05	TRMT2B
232083_at	3.43318	0.000844	1.82e-05	KIF16B
207733_x_at	3.43265	0.00553	0.000301	PSG9
230185_at	3.42167	0.00265	9.99e-05	THAP9
1559826_a_at	3.41667	9.02e-05	4.88e-07	LINC00960
213916_at	3.41584	0.00909	0.000616	ZNF625-ZNF20///ZNF20
205751_at	3.40267	3.31e-05	9.56e-08	SH3GL2
203253_s_at	3.40242	0.000178	1.44e-06	PPIP5K2
207030_s_at	3.39394	0.00176	5.41e-05	CSRP2
1557218_s_at	3.38837	8.72e-05	4.51e-07	FANCB
244650_at	3.38418	0.00256	9.46e-05	FAM105A
230369_at	3.37796	0.00181	5.65e-05	GPR161
205207_at	3.3742	0.00425	0.000204	IL6
212464_s_at	3.36382	0.00109	2.65e-05	FN1
206034_at	3.35565	0.000356	4.69e-06	SERPINB8
220738_s_at	3.35538	7.61e-05	3.66e-07	RPS6KA6
244734_at	3.35174	0.0015	4.32e-05	MTHFSD
219503_s_at	3.35075	0.0012	3.05e-05	TMEM40
1552307_a_at	3.33647	0.000538	8.91e-06	TTC39C
202626_s_at	3.3339	0.00129	3.43e-05	LYN
221586_s_at	3.33024	0.00186	5.88e-05	E2F5
1566603_s_at	3.32827	0.00016	1.22e-06	RPUSD3
227846_at	3.32712	0.00471	0.000236	GPR176
237061_at	3.32012	0.00271	0.000103	ZNF347
240379_at	3.31932	0.000786	1.6e-05	PKP4
223666_at	3.31754	0.00139	3.82e-05	SNX5
205217_at	3.30522	0.00139	3.82e-05	TIMM8A
207387_s_at	3.29716	0.00308	0.000125	GK
205130_at	3.28984	7.2e-05	3.29e-07	MOK
243790_at	3.28537	0.00439	0.000214	ZNF585A
207304_at	3.28235	0.0071	0.000433	ZNF45
221645_s_at	3.2805	0.000671	1.26e-05	ZNF83
235020_at	3.28036	0.000209	1.92e-06	TAF4B
227332_at	3.2773	0.00191	6.13e-05	PXN-AS1
235202_x_at	3.26798	0.000398	5.53e-06	IKBIP
243018_at	3.26662	4.44e-05	1.59e-07	BBOX1-AS1
229615_at	3.2639	0.00223	7.72e-05	SLX4IP
233852_at	3.24777	0.00441	0.000215	POLH
241813_at	3.24441	0.00569	0.000317	MBD1
226018_at	3.2412	0.000479	7.35e-06	MTURN
219294_at	3.23047	0.000617	1.1e-05	CENPQ
232054_at	3.22511	0.000369	4.96e-06	LOC101926951///PCDH20
223126_s_at	3.22498	0.000528	8.62e-06	C1orf21
213262_at	3.21878	0.00037	5e-06	SACS
1554097_a_at	3.2183	0.00566	0.000315	MIR31HG
205122_at	3.21177	0.00245	8.88e-05	MSANTD3-TMEFF1///TMEFF1
238015_at	3.21092	0.000485	7.52e-06	C4orf46
218757_s_at	3.21004	0.00159	4.64e-05	UPF3B
211126_s_at	3.20799	0.00112	2.75e-05	CSRP2
232596_at	3.20703	8.92e-06	1.04e-08	DIAPH3
214508_x_at	3.20576	0.00962	0.000671	CREM
228783_at	3.19843	0.00572	0.00032	BVES
223094_s_at	3.19677	0.00334	0.000141	ANKH
229430_at	3.19501	0.000518	8.35e-06	C8orf46
223834_at	3.19307	0.000599	1.05e-05	CD274
228375_at	3.18916	0.000308	3.67e-06	IGSF11
1557684_at	3.1836	0.00159	4.64e-05	ZNF286A
202219_at	3.18331	0.00352	0.000152	SLC6A8
39402_at	3.18086	0.000109	6.41e-07	IL1B
234652_at	3.17907	0.00486	0.000247	LOC105376944
218833_at	3.17835	0.00642	0.000377	ZAK
229222_at	3.16733	0.00121	3.11e-05	ACSS3
220941_s_at	3.16461	0.00358	0.000156	C21orf91
219576_at	3.16136	0.00204	6.72e-05	MAP7D3
214681_at	3.15525	0.00718	0.00044	GK
1554274_a_at	3.15454	0.00252	9.28e-05	SSH1
235717_at	3.14205	0.0053	0.00028	ZNF229
202439_s_at	3.14104	0.00929	0.000635	IDS
235957_at	3.13813	0.00514	0.000267	GRIP1
216064_s_at	3.13759	0.000551	9.25e-06	AGA
229275_at	3.12773	0.000683	1.29e-05	IGFN1
226864_at	3.1272	0.00911	0.000618	PKIA
1553157_at	3.12611	0.002	6.55e-05	LHX4
238007_at	3.12369	0.00511	0.000265	ZNF271P
243938_x_at	3.12188	0.000818	1.73e-05	DNAH5
200897_s_at	3.11573	0.00752	0.00047	PALLD
223575_at	3.11354	0.00584	0.000331	KIAA1549
211071_s_at	3.1086	0.000206	1.88e-06	MLLT11
208132_x_at	3.10555	0.00875	0.000584	PRRC2A
205899_at	3.1046	0.00144	4.07e-05	CCNA1
238435_at	3.10355	0.00238	8.47e-05	CA5BP1///CA5B
225973_at	3.09715	0.00717	0.000439	TAP2
212350_at	3.09624	0.00407	0.00019	TBC1D1
242893_at	3.09011	0.0051	0.000264	LURAP1L-AS1
212277_at	3.08327	0.00324	0.000135	MTMR4
238756_at	3.07533	0.00132	3.54e-05	GAS2L3
209750_at	3.07466	0.00244	8.86e-05	NR1D2
227952_at	3.07109	0.00943	0.000651	ZNF595
1557169_x_at	3.07032	0.00301	0.000121	HCG11
214268_s_at	3.06955	0.00499	0.000257	MTMR4
230935_at	3.06794	0.00198	6.45e-05	HAGLROS
207922_s_at	3.06268	0.00205	6.78e-05	MAEA
206079_at	3.06223	0.00277	0.000106	CHML
227048_at	3.06185	0.00797	0.000511	LAMA1
1558103_a_at	3.05543	0.00481	0.000244	HDGFRP3
226793_at	3.05535	0.000425	6.13e-06	LINC00294
1560579_s_at	3.05513	0.00707	0.000431	SLC16A1-AS1
207339_s_at	3.05195	0.00354	0.000153	LTB
233899_x_at	3.05116	0.00642	0.000378	ZBTB10
226461_at	3.05043	0.00132	3.56e-05	HOXB9
238964_at	3.04979	0.00031	3.72e-06	FIGN
214760_at	3.04937	0.0019	6.1e-05	ZNF337
214051_at	3.03915	0.000109	6.41e-07	TMSB15B///TMSB15A
225919_s_at	3.03796	0.00442	0.000216	C9orf72
202625_at	3.03136	0.000178	1.45e-06	LYN
1553194_at	3.02966	0.00468	0.000234	NEGR1
218710_at	3.02793	0.00401	0.000187	TTC27
210145_at	3.02588	0.00652	0.000386	PLA2G4A
1569886_a_at	3.02478	0.0033	0.000138	GLB1L3
206919_at	3.01636	0.00215	7.28e-05	ELK4
213711_at	3.0112	0.00299	0.00012	KRT81
235103_at	3.00893	0.00266	0.0001	MAN2A1
241360_at	3.00506	0.000709	1.38e-05	CCDC15
204201_s_at	3.00139	0.00408	0.000191	PTPN13
226269_at	2.99138	0.00308	0.000125	GDAP1
229442_at	2.98966	0.00707	0.000431	C18orf54
204920_at	2.98816	5.05e-05	1.94e-07	CPS1
242546_at	2.98701	0.000206	1.85e-06	LINC01296///DUXAP10
211686_s_at	2.98289	4.84e-05	1.8e-07	MAK16
235230_at	2.97072	0.00344	0.000147	PLCXD2
229498_at	2.96364	0.00408	0.000191	MBNL3
202350_s_at	2.96288	0.00041	5.8e-06	LOC100506558///MATN2
225241_at	2.95818	0.00242	8.68e-05	CCDC80
219471_at	2.95676	0.00039	5.37e-06	KIAA0226L
204447_at	2.95383	0.00882	0.000591	LZTS3
218639_s_at	2.94745	0.00468	0.000233	ZXDC
235472_at	2.94189	0.00168	5.04e-05	FUT10
228367_at	2.93767	0.000121	7.65e-07	ALPK2
1559633_a_at	2.93611	0.000192	1.65e-06	CHRM3
207621_s_at	2.9328	0.000939	2.11e-05	PEMT
1558139_at	2.92937	0.00427	0.000205	LOC100653149///LINC01296
1555461_at	2.92322	0.0012	3.05e-05	TXNL4A
218708_at	2.9126	0.00626	0.000363	NXT1
219961_s_at	2.90902	0.000852	1.84e-05	KIZ
242028_at	2.90729	0.00309	0.000126	ZNF709
205890_s_at	2.90256	0.00155	4.51e-05	UBD///GABBR1
226858_at	2.90135	0.000158	1.2e-06	CSNK1E
223471_at	2.90056	0.0016	4.7e-05	RAB3IP
202663_at	2.89424	0.00122	3.14e-05	WIPF1
229504_at	2.88909	0.00195	6.29e-05	RAB23
209684_at	2.88853	0.00113	2.8e-05	RIN2
214201_x_at	2.88457	0.00368	0.000163	PRRC2A
205174_s_at	2.8753	0.0081	0.000522	QPCT
37860_at	2.87063	0.00311	0.000127	ZNF337
223707_at	2.85857	0.0073	0.000452	SNORA3A///RPL27A
210105_s_at	2.85279	0.000133	9.06e-07	FYN
212833_at	2.84951	0.00555	0.000304	SLC25A46
204003_s_at	2.84215	0.00277	0.000106	NUPL2
222753_s_at	2.8385	0.00112	2.74e-05	SPCS3
204946_s_at	2.83778	0.00584	0.00033	TOP3A
205379_at	2.83303	0.00187	5.91e-05	CBR3
227802_at	2.8281	0.00299	0.00012	RUFY3
204030_s_at	2.82291	0.00497	0.000256	IQCJ-SCHIP1///SCHIP1
227051_at	2.82279	0.00635	0.000371	BACE2
243011_at	2.82076	0.0081	0.000522	NXPE3
222028_at	2.8204	0.00176	5.4e-05	ZNF45
225388_at	2.81884	0.00183	5.73e-05	TSPAN5
228346_at	2.81846	0.00948	0.000658	ZNF844
212415_at	2.81784	0.0045	0.000221	SEP6
210138_at	2.81421	0.00619	0.000357	RGS20
1555960_at	2.81093	0.00139	3.83e-05	HINT1
203563_at	2.80934	0.0019	6.07e-05	AFAP1
237145_at	2.8086	0.00267	0.000101	EIF2AK4
1556121_at	2.80354	0.00117	2.94e-05	NAP1L1
213802_at	2.80136	0.00104	2.46e-05	PRSS12
213610_s_at	2.7958	0.00245	8.88e-05	PHOSPHO2-KLHL23///KLHL23
206288_at	2.79429	0.00573	0.000321	PGGT1B
53991_at	2.79102	2.16e-05	4.37e-08	DENND2A
202119_s_at	2.79011	0.00744	0.000464	CPNE3
203821_at	2.78358	0.00231	8.11e-05	HBEGF
1560981_a_at	2.78266	0.0052	0.000272	PPARA
204455_at	2.78211	1.82e-05	3.36e-08	DST
211991_s_at	2.77519	0.00336	0.000142	HLA-DPA1
227660_at	2.77418	0.00167	5.02e-05	ANTXR1
231872_at	2.77032	0.000229	2.28e-06	LRRCC1
222825_at	2.76018	0.00849	0.000561	OTUD6B
232297_at	2.75545	0.00257	9.55e-05	KLHL5
224200_s_at	2.75409	0.00593	0.000338	RAD18
1568813_at	2.74827	0.00584	0.00033	SLC16A1-AS1
206421_s_at	2.74451	0.00257	9.53e-05	SERPINB7
204297_at	2.74423	0.00355	0.000153	PIK3C3
202975_s_at	2.74278	0.00711	0.000435	RHOBTB3
214661_s_at	2.73871	0.00531	0.000281	NOP14
227119_at	2.73802	0.00143	4.01e-05	CNOT6L
202685_s_at	2.73752	0.00175	5.36e-05	AXL
223625_at	2.73661	0.00272	0.000104	FAM126A
1554821_a_at	2.73185	0.00283	0.00011	ZBED1
229158_at	2.72996	0.00473	0.000238	WNK4
202905_x_at	2.72801	0.00147	4.19e-05	NBN
235609_at	2.72489	0.00866	0.000577	BRIP1
201582_at	2.72325	0.00585	0.000332	SEC23B
210117_at	2.72316	0.00552	0.0003	SPAG1
228544_s_at	2.72301	0.00752	0.000471	PET117///KAT14
228640_at	2.7217	0.00511	0.000265	PCDH7
203908_at	2.72039	0.00731	0.000453	SLC4A4
227263_at	2.71948	0.00286	0.000112	C8orf58
228242_at	2.71946	0.00797	0.000511	N4BP2
238962_at	2.70789	0.00182	5.71e-05	ZNF681
212118_at	2.70695	0.00802	0.000516	TRIM27
207630_s_at	2.70672	0.000834	1.77e-05	CREM
210151_s_at	2.70609	0.000131	8.8e-07	DYRK3
222600_s_at	2.70598	0.00389	0.000178	UBA6
213424_at	2.70216	0.00558	0.000307	KIAA0895
1555247_a_at	2.70174	0.00272	0.000104	RAPGEF6
206085_s_at	2.70115	0.00238	8.51e-05	CTH
1568854_at	2.70114	0.000202	1.78e-06	LINC00240
230026_at	2.70091	0.00273	0.000104	MRPL43
49077_at	2.6982	0.00536	0.000286	PPME1
209870_s_at	2.69759	0.000527	8.54e-06	APBA2
223040_at	2.69618	0.000926	2.07e-05	NAA20
206102_at	2.69458	0.00169	5.09e-05	GINS1
213419_at	2.69079	0.00399	0.000185	APBB2
228543_at	2.68544	0.00114	2.84e-05	PET117
206342_x_at	2.68437	0.00232	8.2e-05	IDS
202438_x_at	2.68367	0.00655	0.000389	IDS
203560_at	2.68353	0.00374	0.000167	GGH
206721_at	2.68335	0.00272	0.000104	CCDC181
226696_at	2.67929	0.00848	0.000559	RBBP9
215606_s_at	2.6619	0.00126	3.3e-05	ERC1
235711_at	2.66171	0.000232	2.33e-06	MIR4657///PURB
228991_at	2.65861	0.00626	0.000364	CDK13
205105_at	2.65061	0.00671	0.000402	MAN2A1
218145_at	2.64922	0.00218	7.39e-05	TRIB3
238778_at	2.64414	0.00333	0.00014	MPP7
1554036_at	2.63987	0.00412	0.000194	ZBTB24
240687_at	2.63849	0.00368	0.000163	PASD1
204900_x_at	2.63755	0.00145	4.12e-05	SAP30
223417_at	2.63306	0.0042	0.0002	RAD18
218502_s_at	2.63242	0.00893	0.000601	TRPS1
235550_at	2.62875	0.00205	6.77e-05	MAP9
209279_s_at	2.62552	0.00411	0.000193	NSDHL
219832_s_at	2.6208	0.00508	0.000263	HOXC13
206289_at	2.61742	0.00278	0.000107	HOXA4
218662_s_at	2.61276	0.00243	8.79e-05	NCAPG
218663_at	2.60833	0.00166	4.97e-05	NCAPG
209146_at	2.60442	0.00081	1.7e-05	MSMO1
212765_at	2.59808	0.000649	1.19e-05	CAMSAP2
232475_at	2.59589	0.00609	0.00035	TICRR
222808_at	2.58675	0.00946	0.000656	ALG13
222894_x_at	2.58276	0.00491	0.000251	NDUFAF5
202825_at	2.58267	0.00335	0.000142	SLC25A4
207558_s_at	2.57958	0.000664	1.24e-05	PITX2
242879_x_at	2.57919	0.000206	1.87e-06	AKT3
227444_at	2.57297	0.00859	0.000569	ARMCX4
241689_at	2.5686	0.000741	1.46e-05	METTL14
235457_at	2.56421	0.00306	0.000124	MAML2
213875_x_at	2.55523	0.00626	0.000364	C6orf62
226223_at	2.55427	0.00274	0.000105	PAWR
227279_at	2.55193	0.00291	0.000115	TCEAL3
224678_at	2.55022	0.00789	0.000502	RALGAPB
242270_at	2.54559	0.00725	0.000447	ACP6
238478_at	2.54553	0.000745	1.47e-05	BNC2
1552521_a_at	2.54276	2.28e-05	4.91e-08	TMEM74
209967_s_at	2.54268	0.00167	5.01e-05	CREM
230722_at	2.54183	0.00865	0.000575	BNC2
235502_at	2.53988	0.00151	4.35e-05	PPP2CA
218724_s_at	2.53111	0.00664	0.000396	TGIF2
202620_s_at	2.52556	0.0057	0.000319	PLOD2
218884_s_at	2.52498	0.00164	4.88e-05	GUF1
201927_s_at	2.51349	0.00831	0.000541	PKP4
218952_at	2.51311	0.00761	0.000478	PCSK1N
209054_s_at	2.51298	0.00338	0.000143	WHSC1
232272_at	2.51086	0.000786	1.6e-05	ZNF624
242463_x_at	2.50877	0.000495	7.75e-06	ZNF600
213103_at	2.50526	0.00309	0.000126	STARD13
203490_at	2.50324	0.00256	9.51e-05	ELF4
207904_s_at	2.49394	0.001	2.35e-05	LNPEP
209891_at	2.49346	0.00921	0.000628	SPC25
235918_x_at	2.49011	0.00344	0.000147	CEP97
225202_at	2.48997	0.00256	9.5e-05	RHOBTB3
219869_s_at	2.48549	0.00307	0.000125	SLC39A8
219124_at	2.48372	0.000772	1.55e-05	TTI2
228185_at	2.48145	0.00581	0.000328	ZNF25
219502_at	2.47658	0.00406	0.00019	NEIL3
222859_s_at	2.47513	0.00334	0.00014	DAPP1
227117_at	2.4737	0.000769	1.54e-05	XPOT
219279_at	2.47294	0.00233	8.24e-05	DOCK10
229354_at	2.46972	0.00154	4.44e-05	AHRR
217196_s_at	2.46728	0.00124	3.24e-05	CAMSAP2
1554037_a_at	2.46706	0.000641	1.17e-05	ZBTB24
229146_at	2.46428	0.000167	1.32e-06	C7orf31
242592_at	2.46422	0.000297	3.48e-06	GPR137C
227433_at	2.46155	0.004	0.000186	USF3
219570_at	2.45848	0.00497	0.000255	KIF16B
209110_s_at	2.45724	0.00053	8.71e-06	RGL2
228106_at	2.45477	0.00102	2.4e-05	DCAF16
238521_at	2.45422	5.14e-05	2e-07	FGF12
228564_at	2.4519	0.00297	0.000119	LINC01116
232735_at	2.45051	0.00273	0.000104	ANKRD34A
204068_at	2.44521	0.000786	1.6e-05	STK3
225723_at	2.43989	0.00421	0.0002	CCDC167
203382_s_at	2.43811	0.0072	0.000442	APOE
212607_at	2.43764	0.0055	0.000298	AKT3
225577_at	2.43432	0.000777	1.56e-05	HCG18
202906_s_at	2.4342	0.00884	0.000593	NBN
1557411_s_at	2.42986	0.00371	0.000165	SLC25A43
222765_x_at	2.42948	0.000322	3.97e-06	ESF1
226817_at	2.42777	0.00115	2.87e-05	DSC2
223738_s_at	2.42587	0.00635	0.000371	PGM2
212704_at	2.4187	0.00381	0.000172	ZCCHC11
233495_at	2.41731	0.000137	9.44e-07	EXOSC3
1559060_a_at	2.41622	0.0021	7.03e-05	FNIP1
219522_at	2.41412	0.00914	0.00062	FJX1
219449_s_at	2.41063	0.00387	0.000176	TMEM70
225066_at	2.41017	0.00365	0.00016	PPP2R2D
229587_at	2.41008	0.00291	0.000114	UBA2
205308_at	2.40948	0.00765	0.000483	ZC2HC1A
203989_x_at	2.40849	0.00375	0.000168	F2R
225146_at	2.40625	0.00129	3.39e-05	FAM219A
201521_s_at	2.40017	0.0026	9.72e-05	NCBP2
209191_at	2.39914	0.00764	0.000482	TUBB6
217933_s_at	2.39881	0.00164	4.86e-05	LAP3
212919_at	2.39614	0.00109	2.65e-05	DCP2
231015_at	2.3909	0.0042	0.000199	KLF15
214751_at	2.39026	0.00802	0.000515	ZNF468
202083_s_at	2.38674	0.00232	8.23e-05	SEC14L1
204995_at	2.38672	0.00053	8.7e-06	CDK5R1
33494_at	2.38619	0.00764	0.000482	ETFDH
215030_at	2.38557	0.00112	2.74e-05	GRSF1
227565_at	2.38116	0.00112	2.74e-05	KLHL5
1554785_at	2.38033	0.000173	1.39e-06	CCDC82
201928_at	2.37978	0.00906	0.000612	PKP4
230051_at	2.37658	0.00129	3.44e-05	PROSER2
218170_at	2.36985	0.00121	3.09e-05	ISOC1
218308_at	2.3696	0.00438	0.000213	TACC3
219381_at	2.36597	0.0042	0.000199	C5orf42
203573_s_at	2.36321	0.0018	5.61e-05	RABGGTA
213066_at	2.35836	0.000337	4.3e-06	RUSC2
214804_at	2.34557	0.00161	4.75e-05	CENPI
205530_at	2.34161	0.00546	0.000294	ETFDH
202505_at	2.33975	0.000238	2.41e-06	SNRPB2
226158_at	2.33915	0.00278	0.000107	KLHL24
220987_s_at	2.33634	0.00101	2.38e-05	NUAK2///AKIP1
221335_x_at	2.33618	0.00684	0.000412	SMG9
203167_at	2.33568	0.00114	2.81e-05	TIMP2
203746_s_at	2.33299	0.00798	0.000512	HCCS
235791_x_at	2.3315	0.00454	0.000223	CHD1
210054_at	2.33037	0.00104	2.46e-05	HAUS3
225698_at	2.32635	0.00693	0.00042	EPB41L4A-AS1
204242_s_at	2.32557	0.00592	0.000337	ACOX3
222624_s_at	2.31571	0.00367	0.000162	ZNF639
219976_at	2.3148	0.00288	0.000113	HOOK1
220482_s_at	2.31125	0.0014	3.84e-05	SERGEF
218183_at	2.30297	0.00303	0.000122	CDIP1
220789_s_at	2.29992	0.000757	1.5e-05	SNORA5B///TBRG4
225686_at	2.29925	0.00176	5.42e-05	SKA2
218986_s_at	2.29886	0.00218	7.43e-05	DDX60
209525_at	2.29813	0.00467	0.000233	HDGFRP3
219427_at	2.29759	0.00328	0.000137	FAT4
238787_at	2.29077	0.00582	0.000329	DENND1B
205928_at	2.29066	0.00413	0.000194	ZNF443
205429_s_at	2.2902	0.00637	0.000373	MPP6
212958_x_at	2.28868	0.0025	9.16e-05	PAM
206506_s_at	2.28808	0.00739	0.000459	SUPT3H
233893_s_at	2.28787	0.00635	0.000371	UVSSA
224397_s_at	2.28301	0.00414	0.000195	TMTC1
223484_at	2.28077	0.00679	0.000408	C15orf48
214596_at	2.28032	0.00188	5.98e-05	CHRM3
227160_s_at	2.27927	0.0078	0.000495	NDUFAF5
202089_s_at	2.27753	0.00721	0.000443	SLC39A6
219283_at	2.27573	0.000528	8.65e-06	C1GALT1C1
210870_s_at	2.27176	0.000552	9.33e-06	EPM2A
218014_at	2.27141	0.00791	0.000504	NUP85
222730_s_at	2.2673	0.00215	7.28e-05	ZDHHC2
222631_at	2.26569	0.00183	5.74e-05	SEPSECS-AS1///PI4K2B
225706_at	2.26251	0.00184	5.81e-05	GLCCI1
212120_at	2.26152	0.00274	0.000105	RHOQ
211715_s_at	2.25813	0.00299	0.00012	BDH1
210941_at	2.25711	0.000563	9.62e-06	PCDH7
212236_x_at	2.25603	0.00081	1.7e-05	KRT17///JUP
204655_at	2.24901	0.00873	0.000583	CCL5
221779_at	2.24708	0.00428	0.000206	MICALL1
212936_at	2.24616	0.00343	0.000146	FAM172A
227451_s_at	2.2426	0.000508	8.11e-06	MCUR1
222956_at	2.24172	0.00105	2.5e-05	FIGN
204883_s_at	2.24063	0.00228	7.95e-05	HUS1
211009_s_at	2.24037	0.00284	0.000111	ZNF271P
218997_at	2.23268	3.82e-05	1.23e-07	POLR1E
203276_at	2.22891	0.00105	2.49e-05	LMNB1
226236_at	2.22858	0.00418	0.000197	LINC00493
227304_at	2.22541	0.00574	0.000322	SMCR8
221538_s_at	2.22312	0.00391	0.00018	PLXNA1
226671_at	2.22258	0.00272	0.000104	LAMP2
1562474_at	2.21439	0.00943	0.000651	LOC101929147
203268_s_at	2.21413	0.0021	7.01e-05	DRG2
203208_s_at	2.21382	0.00542	0.000292	MTFR1
227401_at	2.21154	0.00555	0.000304	IL17D
236075_s_at	2.20529	0.000866	1.88e-05	LOC101928000
212449_s_at	2.20314	0.00662	0.000394	LYPLA1
226726_at	2.2015	0.00264	9.9e-05	MBOAT2
221960_s_at	2.20053	0.00574	0.000321	RAB2A
206918_s_at	2.19586	0.00539	0.000288	CPNE1
223055_s_at	2.19476	0.00122	3.16e-05	XPO5
205061_s_at	2.19428	0.00849	0.00056	EXOSC9
230078_at	2.19192	0.00342	0.000146	RAPGEF6
228422_at	2.19164	0.00189	6.02e-05	LHFPL4
205034_at	2.18846	0.00661	0.000393	CCNE2
222269_at	2.1834	0.00757	0.000475	APOOL
232897_at	2.17822	0.00148	4.21e-05	LOC403323
213226_at	2.17327	0.000865	1.88e-05	CCNA2
209825_s_at	2.17261	0.000788	1.62e-05	MIR3658///UCK2
203869_at	2.17165	4.83e-05	1.78e-07	USP46
205004_at	2.17157	0.00865	0.000575	NKRF
220615_s_at	2.17121	0.00587	0.000333	FAR2
202336_s_at	2.16672	0.00486	0.000247	PAM
203002_at	2.16414	0.000992	2.31e-05	AMOTL2
201195_s_at	2.1632	0.00483	0.000245	SLC7A5
226874_at	2.16246	0.00109	2.66e-05	KLHL8
222958_s_at	2.16074	0.00147	4.17e-05	DEPDC1
222065_s_at	2.15548	0.0028	0.000109	FLII
228573_at	2.15369	0.000258	2.75e-06	ANTXR2
227928_at	2.14834	0.000307	3.65e-06	PARPBP
203258_at	2.14568	0.00926	0.000632	DRAP1
218775_s_at	2.14382	0.00998	0.000705	WWC2///CLDN22
219862_s_at	2.14188	0.00455	0.000224	NARF
212371_at	2.14179	0.000985	2.27e-05	DESI2
212116_at	2.13949	0.000693	1.34e-05	TRIM27
216548_x_at	2.13763	0.00255	9.45e-05	HMGB3P1
209945_s_at	2.12962	0.000788	1.61e-05	GSK3B
240365_at	2.12482	0.000156	1.15e-06	MIR924HG
208815_x_at	2.1246	0.000101	5.78e-07	HSPA4
213320_at	2.12081	0.00147	4.18e-05	PRMT3
231423_s_at	2.12068	0.00163	4.84e-05	ANKRD16
228472_at	2.11476	0.00299	0.00012	CCDC61
228654_at	2.11348	0.000603	1.06e-05	SPIN4
203207_s_at	2.11301	0.00845	0.000555	MTFR1
213290_at	2.11105	0.000425	6.14e-06	COL6A2
218699_at	2.10678	0.00286	0.000112	RAB29
228450_at	2.10592	0.00923	0.00063	PLEKHA7
207590_s_at	2.10502	0.00334	0.000141	CENPI
212024_x_at	2.10467	0.000258	2.75e-06	FLII
225599_s_at	2.10462	0.00291	0.000115	TRIQK
212774_at	2.10143	0.000503	7.99e-06	ZBTB18
235648_at	2.09936	0.00978	0.000686	ZNF567
214620_x_at	2.09805	0.00216	7.33e-05	PAM
203927_at	2.09213	0.00574	0.000322	NFKBIE
227767_at	2.08834	0.00415	0.000195	CSNK1G3
203302_at	2.08687	0.00112	2.75e-05	DCK
225833_at	2.08664	0.00684	0.000412	DAGLB
1565951_s_at	2.08614	0.00141	3.93e-05	CHML
212983_at	2.08368	0.0094	0.000648	HRAS
226974_at	2.08328	0.00527	0.000277	NEDD4L
214430_at	2.07937	0.00549	0.000296	GLA
230968_at	2.07198	0.00121	3.11e-05	HDAC9
228469_at	2.06847	0.0014	3.84e-05	PPID
219228_at	2.0678	0.00386	0.000176	ZNF331
223414_s_at	2.06778	0.00542	0.000291	LYAR
209019_s_at	2.06733	0.00467	0.000233	PINK1
227103_s_at	2.06655	0.00382	0.000173	ECE2
210251_s_at	2.06602	0.00939	0.000647	RUFY3
227176_at	2.06314	0.00588	0.000334	SLC2A13
218970_s_at	2.0613	0.00487	0.000248	CUTC
201560_at	2.06108	0.000533	8.78e-06	CLIC4
223002_s_at	2.061	0.00152	4.37e-05	XRN2
225856_at	2.05937	0.00455	0.000225	CLOCK
222752_s_at	2.05717	0.00851	0.000562	TMEM206
218338_at	2.05666	0.000599	1.05e-05	PHC1
201397_at	2.05558	0.00617	0.000355	PHGDH
220661_s_at	2.05487	0.000802	1.67e-05	ZNF692
209397_at	2.05471	0.00371	0.000165	ME2
220060_s_at	2.05228	0.00532	0.000282	PARPBP
235615_at	2.05174	0.00637	0.000374	PGGT1B
204186_s_at	2.04454	0.00471	0.000236	PPID
235350_at	2.04427	0.00764	0.000481	C4orf19
217167_x_at	2.0434	0.00965	0.000673	GK
230973_at	2.04263	0.000984	2.27e-05	SH2D5
212060_at	2.04213	0.00238	8.49e-05	U2SURP
1554019_s_at	2.04167	0.000971	2.22e-05	CEP57L1
210299_s_at	2.03908	0.00026	2.81e-06	FHL1
221873_at	2.03736	0.0046	0.000228	ZNF143
222446_s_at	2.03683	0.00659	0.000391	BACE2
225288_at	2.0347	0.00659	0.000392	COL27A1
213057_at	2.03399	0.00678	0.000407	ATPAF2
222770_s_at	2.03294	0.00659	0.000391	GUF1
209849_s_at	2.02714	0.0036	0.000157	RAD51C
225189_s_at	2.02542	0.00832	0.000542	RAPH1
213029_at	2.02347	0.00635	0.00037	NFIB
235882_at	2.021	0.00344	0.000147	VPS53
223250_at	2.02096	0.0045	0.000221	KLHL7
206554_x_at	2.01954	0.00371	0.000165	SETMAR
202611_s_at	2.01914	0.00162	4.78e-05	MED14
55081_at	2.01493	0.00648	0.000382	MICALL1
209567_at	2.01473	0.00713	0.000436	RRS1
222941_at	2.00766	0.006	0.000344	USP46
228095_at	2.00615	0.00435	0.000211	PHF14
240301_at	2.00157	0.000614	1.09e-05	DPPA2
212097_at	1.99873	0.00022	2.12e-06	CAV1
215218_s_at	1.99718	0.00598	0.000342	WDR62
229886_at	1.99458	0.00523	0.000274	C5orf34
1569714_at	1.99383	0.00114	2.82e-05	RBSN
229871_at	1.99355	0.000688	1.32e-05	SAMD4B
214298_x_at	1.99333	0.000389	5.34e-06	SEP6
212816_s_at	1.99106	0.00143	4.03e-05	CBS
211202_s_at	1.98962	0.0078	0.000495	KDM5B
201548_s_at	1.98937	0.00199	6.48e-05	KDM5B
226668_at	1.98685	0.00582	0.000329	WDSUB1
226125_at	1.9825	0.0072	0.000442	LOC100288152
204185_x_at	1.98206	0.00622	0.00036	PPID
201767_s_at	1.98126	0.000939	2.11e-05	ELAC2
206307_s_at	1.97854	0.00443	0.000216	FOXD1
209337_at	1.9761	0.00993	0.0007	PSIP1
225188_at	1.97426	0.009	0.000607	RAPH1
218939_at	1.97242	0.00464	0.000231	LETM1
231176_at	1.96657	0.00471	0.000236	PRR19
204917_s_at	1.96596	0.00243	8.75e-05	MLLT3
227531_at	1.96402	0.00742	0.000461	CLOCK
235588_at	1.96267	0.00637	0.000373	ESCO2
1552947_x_at	1.96112	0.00236	8.39e-05	ZNF114
226350_at	1.95941	0.000402	5.63e-06	CHML
208257_x_at	1.95575	0.000945	2.13e-05	PSG1
1560916_a_at	1.95349	0.000107	6.19e-07	DPY19L1
201583_s_at	1.94946	0.00334	0.000141	SEC23B
203049_s_at	1.94674	0.00467	0.000233	TTC37
202916_s_at	1.94126	0.00874	0.000584	FAM20B
213184_at	1.94027	0.00377	0.000169	SENP5
226224_at	1.94024	0.00274	0.000105	FOXK2
219650_at	1.9394	0.00461	0.000229	ERCC6L
221826_at	1.93846	0.00314	0.000129	ANGEL2
202875_s_at	1.93713	0.000926	2.07e-05	PBX2
1564651_at	1.93539	0.00944	0.000652	SMIM13
209340_at	1.93144	0.000167	1.32e-06	UAP1
224944_at	1.92738	0.0013	3.46e-05	TMPO
227115_at	1.92531	0.00412	0.000194	LOC100506870///LOC283140
204518_s_at	1.91207	0.00565	0.000313	PPIC
224742_at	1.91188	0.000948	2.15e-05	ABHD12
218266_s_at	1.90391	0.00336	0.000143	NCS1
227133_at	1.90315	0.00555	0.000304	FAM199X
224810_s_at	1.9028	0.00211	7.1e-05	ANKRD13A
223056_s_at	1.89791	0.00148	4.2e-05	XPO5
204004_at	1.89122	0.00345	0.000148	PAWR
226221_at	1.88183	0.00627	0.000365	RIC1
239082_at	1.88081	0.0032	0.000132	FZD3
235723_at	1.87954	0.00965	0.000673	BNC2
222305_at	1.8788	0.00693	0.000419	HK2
201580_s_at	1.87713	9.59e-05	5.26e-07	TMX4
222396_at	1.87441	0.000501	7.89e-06	HN1
218943_s_at	1.8742	0.00419	0.000198	DDX58
211030_s_at	1.87318	0.00159	4.66e-05	SLC6A6
228378_at	1.86988	0.00535	0.000285	C12orf29
219687_at	1.86907	0.00291	0.000115	HHAT
218350_s_at	1.86648	0.00744	0.000464	GMNN
221675_s_at	1.86606	0.00565	0.000314	CHPT1
1552619_a_at	1.86563	0.0066	0.000392	ANLN
235625_at	1.8647	0.00734	0.000455	VPS41
227790_at	1.86255	0.00656	0.000389	UBE3D
219448_at	1.86147	0.00872	0.000581	TMEM70
1553106_at	1.858	0.00228	7.98e-05	C5orf24
1555225_at	1.85532	0.00791	0.000504	C1orf43
221825_at	1.85458	0.00303	0.000122	ANGEL2
223132_s_at	1.85136	0.00669	0.0004	TRIM8
208926_at	1.85132	0.00164	4.88e-05	NEU1
214194_at	1.84734	0.00763	0.00048	DIS3
226341_at	1.83191	0.00013	8.56e-07	OTUD6B-AS1
224367_at	1.83183	0.00947	0.000657	BEX2
202442_at	1.82657	0.000503	7.97e-06	AP3S1
208839_s_at	1.82449	0.00282	0.000109	CAND1
228081_at	1.82254	0.000786	1.6e-05	CCNG2
1558115_at	1.81953	0.00238	8.49e-05	RECK
1558116_x_at	1.81837	0.000947	2.14e-05	RECK
203449_s_at	1.81597	0.00641	0.000376	TERF1
218236_s_at	1.81214	0.00334	0.000141	PRKD3
220092_s_at	1.81176	0.00318	0.000131	ANTXR1
202525_at	1.80671	0.00517	0.00027	PRSS8
1554151_at	1.80599	0.00649	0.000383	OGDH
206205_at	1.80586	0.0049	0.00025	MPHOSPH9
209466_x_at	1.80366	0.000456	6.83e-06	PTN
203525_s_at	1.80347	0.0089	0.000598	APC
204926_at	1.80344	0.00857	0.000567	INHBA
202078_at	1.80331	0.000135	9.26e-07	COPS3
220085_at	1.80057	0.00958	0.000667	HELLS
240781_x_at	1.79952	0.00486	0.000247	DCUN1D1
220253_s_at	1.79643	0.000977	2.24e-05	LRP12
201763_s_at	1.79562	0.00429	0.000206	DAXX
203043_at	1.79431	0.00341	0.000145	ZBED1
203612_at	1.79411	0.00421	0.0002	BYSL
207828_s_at	1.79313	0.00313	0.000128	CENPF
209646_x_at	1.7909	0.00222	7.65e-05	ALDH1B1
207199_at	1.78924	0.00789	0.000503	TERT
224979_s_at	1.78901	0.00797	0.00051	USP36
227920_at	1.78366	0.0069	0.000417	BEND3
231902_at	1.78129	0.00865	0.000575	ZNF827
228386_s_at	1.77966	0.000716	1.4e-05	DDX59
222732_at	1.7736	7.52e-05	3.55e-07	TRIM39-RPP21///TRIM39
212602_at	1.77206	0.00171	5.16e-05	WDFY3
220768_s_at	1.76823	0.00556	0.000306	CSNK1G3
218159_at	1.76741	0.00275	0.000105	DDRGK1
210058_at	1.76681	0.00567	0.000315	MAPK13
211974_x_at	1.76378	0.0039	0.000179	RBPJ
227613_at	1.76278	0.000115	7.06e-07	ZNF331
203946_s_at	1.76137	0.00184	5.82e-05	ARG2
202558_s_at	1.76016	0.00862	0.000572	HSPA13
208754_s_at	1.75879	0.000503	7.99e-06	NAP1L1
228093_at	1.7557	0.00123	3.19e-05	ZNF599
225687_at	1.75054	0.00623	0.000361	FAM83D
218261_at	1.74826	0.00318	0.000131	AP1M2
225046_at	1.74458	0.00846	0.000556	LOC102724951///LOC389831
244664_at	1.7408	0.00427	0.000205	ZNF530
223381_at	1.7402	0.000805	1.68e-05	NUF2
226752_at	1.73821	0.00626	0.000363	FAM174A
228841_at	1.73699	0.00181	5.63e-05	LYRM7
235864_at	1.73651	0.00258	9.59e-05	ATP6V1D
220255_at	1.73458	0.00323	0.000134	FANCE
228084_at	1.73006	0.00458	0.000226	PLA2G12A
225014_at	1.72993	0.00707	0.000431	SMIM20
210568_s_at	1.72966	0.00552	0.0003	RECQL
222506_at	1.72855	0.00897	0.000604	LMBR1
202824_s_at	1.72834	0.00172	5.23e-05	TCEB1
222417_s_at	1.72748	0.00367	0.000162	SNX5
230264_s_at	1.72716	0.0015	4.3e-05	AP1S2
209524_at	1.72699	0.00723	0.000446	HDGFRP3
209533_s_at	1.72453	0.000836	1.78e-05	PLAA
212077_at	1.72129	0.00579	0.000326	CALD1
235890_at	1.72075	0.00527	0.000278	TBL1XR1
52285_f_at	1.71685	0.00544	0.000293	CEP76
205534_at	1.71532	0.00417	0.000197	PCDH7
212840_at	1.71177	0.00081	1.7e-05	UBXN7
201307_at	1.71137	0.00179	5.57e-05	SEP11
222238_s_at	1.71078	0.00352	0.000152	POLM
211759_x_at	1.71047	0.0077	0.000487	TBCB
34868_at	1.70982	0.00715	0.000438	SMG5
225471_s_at	1.70942	0.00115	2.86e-05	AKT2
211037_s_at	1.70841	8.74e-05	4.57e-07	MBOAT7
221746_at	1.70607	0.00376	0.000169	UBL4A
205709_s_at	1.70555	0.000333	4.2e-06	CDS1
228273_at	1.70516	0.00165	4.91e-05	PRR11
213334_x_at	1.69915	0.00594	0.000339	HAUS7
215075_s_at	1.69789	0.00139	3.79e-05	GRB2
241749_at	1.6935	6.05e-05	2.57e-07	MURC
232560_at	1.69023	0.00504	0.00026	UROS
223981_at	1.6842	0.00126	3.29e-05	NIN
235980_at	1.68219	0.00519	0.000271	PIK3CA
222550_at	1.67988	0.00243	8.72e-05	ARMC1
225638_at	1.67891	0.0013	3.47e-05	COA6
210293_s_at	1.67643	0.00496	0.000255	SEC23B
234978_at	1.67497	0.0057	0.000318	SLC36A4
219569_s_at	1.673	0.00218	7.42e-05	SLC35G2
201984_s_at	1.67272	0.00026	2.81e-06	EGFR
205535_s_at	1.66978	0.0036	0.000158	PCDH7
210538_s_at	1.66961	0.00906	0.000612	BIRC3
210113_s_at	1.66883	0.000599	1.05e-05	NLRP1
221647_s_at	1.668	0.00227	7.93e-05	MIR6743///RIC8A
221549_at	1.66763	0.000146	1.03e-06	GRWD1
202171_at	1.6661	0.00743	0.000463	VEZF1
228385_at	1.66571	0.000123	7.94e-07	DDX59
210567_s_at	1.6623	0.00441	0.000215	SKP2
225678_at	1.65594	0.00559	0.000308	POLR3H
209773_s_at	1.65462	0.000312	3.81e-06	RRM2
216194_s_at	1.65384	0.00121	3.09e-05	TBCB
223171_at	1.65192	0.00189	6.06e-05	DYM
203222_s_at	1.65187	0.0027	0.000103	TLE1
205791_x_at	1.65118	0.00659	0.000391	ZNF230
229860_x_at	1.65108	0.0062	0.000358	C4orf48
203097_s_at	1.65048	0.00679	0.000409	RAPGEF2
235545_at	1.64281	0.00141	3.9e-05	DEPDC1
203160_s_at	1.64097	0.00527	0.000278	RNF8
202200_s_at	1.63999	0.000518	8.35e-06	SRPK1
223554_s_at	1.63564	0.00863	0.000573	RANGRF
1554721_a_at	1.63296	0.00421	0.000201	TAF2
217286_s_at	1.63062	0.00556	0.000306	NDRG3
223042_s_at	1.62853	0.000335	4.26e-06	FUNDC2
243613_at	1.62641	0.00399	0.000186	DENND5B
204478_s_at	1.6242	0.00123	3.19e-05	RABIF
203500_at	1.6219	0.00652	0.000386	GCDH
219080_s_at	1.61611	0.00124	3.23e-05	CTPS2
201873_s_at	1.61593	0.000525	8.51e-06	ABCE1
202680_at	1.61555	0.00136	3.68e-05	GTF2E2
201587_s_at	1.61416	0.00679	0.000408	IRAK1
226331_at	1.61169	0.00385	0.000175	BBX
219126_at	1.61137	0.00481	0.000244	PHF10
204200_s_at	1.61129	0.00957	0.000667	PDGFB
215982_s_at	1.61114	0.00326	0.000136	DXO
233732_at	1.60863	0.00654	0.000388	LOC401320
223408_s_at	1.60534	0.00631	0.000368	FOXK2
203373_at	1.60252	0.00233	8.27e-05	SOCS2
211786_at	1.60191	0.00145	4.1e-05	TNFRSF9
219479_at	1.59835	0.000778	1.57e-05	KDELC1
212173_at	1.59732	0.00549	0.000297	AK2
209662_at	1.59612	0.00213	7.18e-05	CETN3
225554_s_at	1.59022	0.00476	0.00024	ANAPC7
202823_at	1.58552	0.0028	0.000108	TCEB1
226344_at	1.58424	0.00291	0.000115	ZMAT1
38157_at	1.58347	0.000297	3.48e-06	DXO
225570_at	1.58294	6.24e-05	2.69e-07	SLC41A1
203467_at	1.58273	0.00427	0.000205	PMM1
228510_at	1.57789	0.0081	0.000522	ATAT1
216873_s_at	1.57775	0.00587	0.000333	ATP8B2
219918_s_at	1.57755	0.00862	0.000572	ASPM
44702_at	1.57443	0.00366	0.000161	SYDE1
221749_at	1.5736	0.00472	0.000237	YTHDF3
226117_at	1.57356	0.00393	0.000181	TIFA
224643_at	1.56974	0.00664	0.000396	PRRC1
1555351_s_at	1.56719	0.00145	4.11e-05	PPHLN1
212295_s_at	1.56549	0.00164	4.86e-05	SLC7A1
204615_x_at	1.56109	0.00989	0.000696	IDI1
225569_at	1.56092	0.00846	0.000557	CASC7///AGO2
234055_s_at	1.5589	0.00246	8.96e-05	GZF1
242455_at	1.55831	0.00338	0.000143	POU3F2
200027_at	1.55708	0.00211	7.09e-05	NARS
219380_x_at	1.55689	0.00573	0.000321	POLH
238858_at	1.55617	0.00528	0.000279	TIFA
202214_s_at	1.55518	0.00132	3.55e-05	CUL4B
222685_at	1.55054	0.00529	0.00028	HAUS6
229758_at	1.54809	0.00411	0.000193	TIGD5
223613_at	1.54388	0.00374	0.000167	UQCR11
200681_at	1.53826	0.000791	1.63e-05	GLO1
224891_at	1.53613	0.00552	0.000301	FOXO3
202034_x_at	1.53382	0.00711	0.000434	RB1CC1
1564175_at	1.53232	0.00587	0.000333	LINC00960
222651_s_at	1.53154	0.00134	3.6e-05	TRPS1
218852_at	1.53016	0.0031	0.000127	PPP2R3C
215058_at	1.52854	0.00135	3.65e-05	DENND5B
225310_at	1.52506	0.00948	0.000658	LOC101928747///RBMX///SNORD61
204131_s_at	1.52478	0.00581	0.000328	FOXO3
203419_at	1.51853	0.0033	0.000138	KMT2B
208117_s_at	1.51764	0.00906	0.000612	LAS1L
218199_s_at	1.5174	0.00928	0.000634	NOL6
203025_at	1.51431	0.00727	0.000449	NAA10
212586_at	1.50655	0.000133	9.02e-07	CAST
204317_at	1.50591	0.00336	0.000143	TRMU///GTSE1
203906_at	1.50444	0.00178	5.51e-05	IQSEC1
219693_at	1.50119	0.000282	3.2e-06	AGPAT4
212147_at	1.50091	0.00973	0.00068	SMG5
223722_at	1.49712	0.00202	6.65e-05	DNAJC12
223819_x_at	1.49297	0.000939	2.11e-05	LOC101928879///ZNF250///COMMD5
202657_s_at	1.49192	0.00686	0.000414	SERTAD2
218413_s_at	1.49147	0.00866	0.000576	ZNF639
43544_at	1.4913	0.00393	0.000181	MED16
223225_s_at	1.49058	0.00455	0.000224	SEH1L
235573_at	1.49038	0.00243	8.72e-05	HSPH1
223164_at	1.48978	0.00752	0.000471	CCM2
209109_s_at	1.48972	0.00718	0.00044	TSPAN6
230774_at	1.48831	0.00079	1.63e-05	PTGR2
227873_at	1.48247	0.00957	0.000667	TXNDC15
212746_s_at	1.4785	0.00728	0.00045	CEP170P1///CEP170
1558700_s_at	1.47817	0.00291	0.000115	ZNF260
212722_s_at	1.4746	0.00587	0.000334	JMJD6
203827_at	1.47435	0.00596	0.00034	WIPI1
213930_at	1.47215	0.00607	0.000349	ATG12
237856_at	1.47099	0.00159	4.63e-05	RAP1GDS1
239785_at	1.46834	0.00985	0.000692	DZIP1L
243606_at	1.46598	0.00476	0.00024	NXPE3
213437_at	1.46387	0.000394	5.45e-06	RUFY3
208941_s_at	1.4611	0.00358	0.000156	SEPHS1
236248_x_at	1.45846	0.00235	8.34e-05	TADA2B
228574_at	1.4579	0.00031	3.78e-06	TMTC2
227650_at	1.45455	0.00533	0.000283	HSPA14
225201_s_at	1.45423	0.00433	0.000209	MRPL14
217858_s_at	1.45402	0.000965	2.2e-05	ARMCX3
218669_at	1.44986	0.00577	0.000324	RAP2C
219419_at	1.44661	0.000676	1.28e-05	RBFA
244703_x_at	1.44437	0.00226	7.83e-05	IPO9
202656_s_at	1.44408	0.00439	0.000213	SERTAD2
231112_at	1.43981	0.00441	0.000215	SNRPE
212472_at	1.43878	0.00596	0.000341	MICAL2
204783_at	1.43811	0.00353	0.000153	MLF1
201029_s_at	1.43806	0.000185	1.54e-06	CD99
226901_at	1.43632	0.0089	0.000598	C17orf58
218668_s_at	1.43387	0.00853	0.000564	RAP2C
207469_s_at	1.43143	0.00198	6.42e-05	PIR
40665_at	1.42621	0.00396	0.000183	FMO3
200894_s_at	1.42336	0.00718	0.00044	FKBP4
225585_at	1.42313	0.00242	8.67e-05	RAP2A
214037_s_at	1.42305	0.00266	0.000101	CCDC22
211763_s_at	1.42256	0.000845	1.82e-05	UBE2B
202610_s_at	1.42119	0.00117	2.95e-05	MED14
204775_at	1.41952	0.000234	2.36e-06	CHAF1B
220198_s_at	1.41635	0.0021	7.02e-05	EIF5A2
225699_at	1.41541	0.00861	0.000571	LOC101928927///SNORA9///SNHG15
201872_s_at	1.41536	0.00232	8.19e-05	ABCE1
213761_at	1.415	0.00678	0.000407	MDM1
216080_s_at	1.41333	0.00748	0.000467	FADS3
224870_at	1.41293	0.00168	5.05e-05	DANCR
226231_at	1.41095	2.49e-05	5.94e-08	PAWR
1569004_at	1.40953	0.00184	5.79e-05	CARD8-AS1
1564064_a_at	1.40881	0.00461	0.000229	ATP11B
216038_x_at	1.40675	0.00637	0.000373	DAXX
212662_at	1.39519	0.00995	0.000701	PVR
230676_s_at	1.38894	0.00308	0.000125	TMEM19
229815_at	1.38786	0.0039	0.000179	TMEM161B-AS1
204528_s_at	1.38508	0.000141	9.77e-07	NAP1L1
203858_s_at	1.38416	0.00732	0.000453	COX10
201613_s_at	1.3834	0.00127	3.34e-05	AP1G2
213787_s_at	1.38281	0.00667	0.000398	EBP
228551_at	1.38194	0.00146	4.14e-05	DENND5B
218219_s_at	1.37828	0.00143	4.03e-05	LANCL2
204257_at	1.37642	0.00172	5.21e-05	FADS3
212471_at	1.37636	0.00648	0.000383	AVL9
223065_s_at	1.37572	0.000332	4.16e-06	STARD3NL
210005_at	1.37182	0.00262	9.8e-05	GART
224761_at	1.36956	0.00181	5.64e-05	GNA13
225933_at	1.36852	0.00989	0.000696	CCDC137
231233_at	1.36783	0.00823	0.000535	PCAT6
1564520_s_at	1.36637	0.00847	0.000557	PRMT5
225293_at	1.36525	0.00188	5.99e-05	COL27A1
204887_s_at	1.35816	0.0014	3.84e-05	PLK4
1552846_s_at	1.35694	0.00993	0.0007	RAB42
201139_s_at	1.35649	0.00355	0.000154	SSB
201908_at	1.35606	0.00479	0.000242	DVL3
222658_s_at	1.35503	0.0068	0.000409	APTX
212085_at	1.34829	0.00816	0.000528	SLC25A6
39891_at	1.34743	0.0057	0.000318	ZNF710
235463_s_at	1.34578	0.0044	0.000214	CERS6
203550_s_at	1.34437	0.00834	0.000544	FAM189B
209306_s_at	1.3443	0.00302	0.000122	SWAP70
204648_at	1.33822	0.00118	2.98e-05	NPR1
225969_at	1.33522	0.00263	9.88e-05	ALKBH6
225044_at	1.33514	0.00341	0.000145	NT5C3B
223254_s_at	1.33509	0.00759	0.000477	G2E3
219683_at	1.33291	0.00835	0.000545	FZD3
202513_s_at	1.33274	0.00816	0.000529	PPP2R5D
215165_x_at	1.32683	0.00995	0.000702	UMPS
209558_s_at	1.32552	0.00259	9.65e-05	HIP1R
235346_at	1.32459	0.00058	9.99e-06	FUNDC1
209439_s_at	1.32455	0.00948	0.000658	PHKA2
219698_s_at	1.32357	0.00381	0.000172	METTL4
224869_s_at	1.32326	0.00441	0.000215	MRPS25
203624_at	1.32252	0.00848	0.000558	AKAP17A
229640_x_at	1.32202	0.00278	0.000107	LINC00621
242905_at	1.32187	0.00389	0.000178	PNO1
1553315_at	1.32161	0.00209	6.98e-05	SLFNL1
227153_at	1.32125	0.00246	8.94e-05	IMMP2L
208877_at	1.3186	0.00262	9.82e-05	PAK2
201433_s_at	1.31559	0.000814	1.71e-05	PTDSS1
201844_s_at	1.31461	0.00693	0.000419	RYBP
203625_x_at	1.31352	0.00529	0.00028	SKP2
208682_s_at	1.31202	0.00812	0.000525	MAGED2
201197_at	1.30583	0.00838	0.000548	AMD1
212696_s_at	1.30083	0.00647	0.000381	RNF4
218712_at	1.30064	0.0015	4.31e-05	C1orf109
202706_s_at	1.29148	0.00342	0.000146	UMPS
207168_s_at	1.28626	0.00278	0.000107	H2AFY
223407_at	1.28002	0.00479	0.000242	ENKD1
205036_at	1.27982	0.000688	1.32e-05	LSM6
239142_at	1.27924	0.00159	4.68e-05	RFESD
204544_at	1.27723	0.00313	0.000128	HPS5
225515_s_at	1.27715	0.00332	0.000139	RPL7L1///WAC-AS1
234915_s_at	1.27697	0.00319	0.000132	DENR
213070_at	1.27453	0.00799	0.000513	PIK3C2A
205704_s_at	1.27222	0.00473	0.000238	ATP6V0A2
202541_at	1.27072	0.0043	0.000207	AIMP1
211623_s_at	1.26934	0.00768	0.000485	FBL
224999_at	1.26672	0.00617	0.000356	EGFR
206924_at	1.2659	0.00357	0.000155	IL11
40446_at	1.26164	0.00883	0.000592	PHF1
218460_at	1.26057	0.00104	2.45e-05	DNAAF5
232983_s_at	1.25686	0.00745	0.000465	SERGEF
200669_s_at	1.25531	0.00192	6.21e-05	UBE2D3
223198_x_at	1.25456	0.00203	6.7e-05	LOC101928879///ZNF250///COMMD5
222767_s_at	1.25402	0.00672	0.000403	C12orf49
216061_x_at	1.25354	0.0042	0.0002	PDGFB
207719_x_at	1.24974	0.00121	3.1e-05	CEP170P1///CEP170
206147_x_at	1.24918	0.00124	3.24e-05	SCML2
221452_s_at	1.24897	0.00689	0.000416	TMEM14B
218536_at	1.24794	0.000559	9.5e-06	MRS2
204045_at	1.24633	0.00195	6.3e-05	TCEAL1
219071_x_at	1.24614	0.00333	0.00014	HGH1
219779_at	1.23978	0.0094	0.000648	ZFHX4
201481_s_at	1.23935	0.00732	0.000453	PYGB
215884_s_at	1.239	0.00272	0.000104	UBQLN2
204590_x_at	1.23806	0.00386	0.000176	VPS33A
223202_s_at	1.23702	0.00983	0.00069	LOC101928589///TMEM164
201899_s_at	1.23566	0.000981	2.25e-05	UBE2A
203712_at	1.23481	0.005	0.000257	PUM3
218089_at	1.23183	0.00226	7.87e-05	AAR2
210868_s_at	1.2285	0.00534	0.000284	ELOVL6
202337_at	1.22411	0.00109	2.66e-05	PMF1
204038_s_at	1.22336	0.000671	1.26e-05	LPAR1
202666_s_at	1.2221	0.00894	0.000602	ACTL6A
224204_x_at	1.22155	0.00647	0.000381	ARNTL2
217941_s_at	1.22059	0.00209	6.98e-05	ERBIN
242323_at	1.21493	0.00727	0.000449	PLA2G12A
209404_s_at	1.21228	0.00728	0.00045	TMED7-TICAM2///TMED7
44669_at	1.21186	0.0081	0.000522	SDHAF1
201995_at	1.21168	0.00372	0.000165	EXT1
201864_at	1.21154	0.00558	0.000308	GDI1
235196_at	1.21088	0.00817	0.00053	CDC73
203062_s_at	1.20989	0.0079	0.000504	MDC1
238452_at	1.20881	0.00357	0.000155	FCRLB
200613_at	1.20742	0.000992	2.31e-05	AP2M1
214658_at	1.20733	0.00924	0.00063	TMED7-TICAM2///TMED7
208732_at	1.20527	0.0022	7.54e-05	RAB2A
213885_at	1.20422	0.00143	4.01e-05	TRIM3
201925_s_at	1.2039	0.000272	3.02e-06	CD55
209511_at	1.2024	0.00863	0.000573	POLR2F
201695_s_at	1.20101	0.00758	0.000476	PNP
233255_s_at	1.19755	0.00368	0.000163	BIVM
222474_s_at	1.19684	0.00435	0.00021	TOMM22
200718_s_at	1.19124	0.00177	5.5e-05	SKP1
213911_s_at	1.19103	0.00989	0.000696	H2AFZ
233750_s_at	1.18964	0.00857	0.000568	TRMT1L
200788_s_at	1.18879	0.000384	5.26e-06	PEA15
202402_s_at	1.18762	0.0039	0.000179	CARS
218728_s_at	1.1849	0.00696	0.000422	CNIH4
228190_at	1.18125	0.00954	0.000663	ATG4C
244661_at	1.17866	0.00791	0.000505	SOAT1
205548_s_at	1.17738	0.00358	0.000156	BTG3
214457_at	1.1764	0.00907	0.000614	HOXA2
212900_at	1.17354	0.00292	0.000116	SEC24A
231777_at	1.17227	0.0019	6.1e-05	LY6G5B///CSNK2B
223274_at	1.17009	0.00372	0.000166	TCF19
225290_at	1.16711	0.00668	0.000399	ETNK1
202848_s_at	1.16596	0.00941	0.000649	GRK6
202394_s_at	1.16535	0.00468	0.000234	ABCF3
201091_s_at	1.15989	0.00245	8.9e-05	CBX3
223461_at	1.1557	0.0048	0.000243	TBC1D7
203297_s_at	1.15554	0.00577	0.000325	JARID2
223151_at	1.15444	0.000836	1.78e-05	DCUN1D5
203195_s_at	1.15351	0.00148	4.23e-05	NUP98
226135_at	1.15277	0.00857	0.000567	UHRF1BP1
1568955_at	1.14962	0.00392	0.00018	SRGAP2C///SRGAP2B///SRGAP2
227741_at	1.14687	0.00928	0.000634	HACD2
214440_at	1.14515	0.00751	0.000469	NAT1
215031_x_at	1.13963	0.00375	0.000169	RNF126
215069_at	1.13884	0.000333	4.2e-06	NMT2
219888_at	1.135	0.00833	0.000543	SPAG4
216026_s_at	1.13436	0.00664	0.000396	POLE
203209_at	1.13392	0.00853	0.000564	RFC5
222015_at	1.13095	0.00944	0.000653	CSNK1E
202429_s_at	1.13029	0.00727	0.000449	PPP3CA
209494_s_at	1.13002	0.00575	0.000323	PATZ1
209565_at	1.12276	0.000282	3.22e-06	RNF113A
223015_at	1.12178	0.00278	0.000108	EIF2A
218622_at	1.12153	0.00546	0.000295	NUP37
212242_at	1.12084	0.00248	9.05e-05	TUBA4A
224961_at	1.11673	0.00517	0.00027	SCYL2
211762_s_at	1.11406	0.00248	9.04e-05	KPNA2
227485_at	1.11366	0.00076	1.51e-05	INTS6L
208636_at	1.1122	0.00244	8.86e-05	ACTN1
37424_at	1.11094	0.00379	0.000171	CCHCR1
204521_at	1.10956	0.00291	0.000116	FAM216A
226669_at	1.10914	0.00913	0.000619	USP42
220486_x_at	1.10309	0.00389	0.000178	LOC101928589///TMEM164
208905_at	1.10126	0.000327	4.06e-06	CYCS
221938_x_at	1.10064	0.00412	0.000193	MED16
214688_at	1.09881	0.00121	3.11e-05	TLE4
203275_at	1.09865	0.00496	0.000255	IRF2
202886_s_at	1.09698	0.00159	4.68e-05	PPP2R1B
205797_s_at	1.09668	0.000549	9.21e-06	TCP11L1
202726_at	1.09586	0.00619	0.000357	LIG1
211773_s_at	1.09412	0.0093	0.000638	ZKSCAN3
239143_x_at	1.09334	0.00741	0.000461	RNF138
207574_s_at	1.09003	0.00973	0.000682	GADD45B
225612_s_at	1.0886	0.00501	0.000258	B3GNT5
236694_at	1.08657	0.00557	0.000306	TXLNGY
1564521_x_at	1.08647	0.0064	0.000376	PRMT5
220658_s_at	1.08416	0.00329	0.000137	ARNTL2
224692_at	1.08262	0.00164	4.85e-05	PPP1R15B
203279_at	1.08196	0.00924	0.000631	EDEM1
218330_s_at	1.08194	0.00646	0.000381	NAV2
201584_s_at	1.07856	0.00642	0.000377	DDX39A
33307_at	1.0774	0.00333	0.00014	RRP7A
1558622_a_at	1.07341	0.00105	2.49e-05	ZNF548
215171_s_at	1.06874	0.00647	0.000381	TIMM17A
222875_at	1.05893	0.00126	3.3e-05	DHX33
209620_s_at	1.05841	0.00407	0.00019	ABCB7
1555923_a_at	1.05824	0.000981	2.25e-05	CASC10
238753_at	1.05781	0.00332	0.000139	NCS1
216941_s_at	1.05577	0.00552	0.0003	TAF1B
212826_s_at	1.05549	0.000282	3.23e-06	SLC25A6
218216_x_at	1.05436	0.00435	0.00021	ARL6IP4
205480_s_at	1.05321	0.00567	0.000316	UGP2
202937_x_at	1.04699	0.000825	1.75e-05	RRP7A
224352_s_at	1.03995	0.00545	0.000294	CFL2
201589_at	1.03584	0.000431	6.28e-06	SMC1A
235387_at	1.03194	0.00777	0.000492	GSTCD
212296_at	1.03137	0.00154	4.46e-05	PSMD14
219000_s_at	1.03055	0.00142	3.93e-05	DSCC1
223993_s_at	1.03055	0.00748	0.000467	CNIH4
219187_at	1.03009	0.00288	0.000113	FKBPL
221522_at	1.02929	0.00488	0.000249	ANKRD27
217599_s_at	1.02779	0.00877	0.000587	MDFIC
213823_at	1.02378	0.00798	0.000512	HOXA11
209304_x_at	1.02097	0.0079	0.000504	GADD45B
218594_at	1.02094	0.00978	0.000686	HEATR1
201092_at	1.02083	0.00646	0.000381	RBBP7
202699_s_at	1.02076	0.00537	0.000287	TMEM63A
222134_at	1.02054	0.000466	7.09e-06	DDO
226154_at	1.02014	0.00381	0.000172	DNM1L
230625_s_at	1.01512	0.00386	0.000176	TSPAN12
225042_s_at	1.01491	0.00255	9.4e-05	CSRNP2
224723_x_at	1.01478	0.00391	0.00018	LINC00998
235177_at	1.01339	0.00599	0.000343	METTL21A
218795_at	1.0121	0.00249	9.13e-05	ACP6
244487_at	1.00847	0.00443	0.000216	NCK1
225132_at	1.00704	0.00283	0.00011	FBXL3
203588_s_at	1.00637	0.00158	4.61e-05	TFDP2
219816_s_at	1.00572	0.00132	3.53e-05	RBM23
222216_s_at	1.00386	0.00486	0.000247	MRPL17
201607_at	1.00194	0.00728	0.00045	PWP1
200845_s_at	0.998406	0.00703	0.000427	PRDX6
204033_at	0.998217	0.00916	0.000622	TRIP13
222848_at	0.997478	0.000926	2.07e-05	CENPK
225223_at	0.996182	0.00926	0.000632	SMAD5
207467_x_at	0.991364	0.000384	5.26e-06	CAST
218585_s_at	0.989119	0.00736	0.000457	DTL
201700_at	0.988249	0.00435	0.00021	CCND3
209628_at	0.98635	0.00607	0.000349	NXT2
218755_at	0.977428	0.00596	0.00034	KIF20A
224996_at	0.977379	0.00205	6.78e-05	ASPH
202266_at	0.976225	0.00379	0.000171	TDP2
212340_at	0.970872	0.00299	0.00012	YIPF6
209022_at	0.968149	0.00603	0.000346	STAG2
213008_at	0.964919	0.00149	4.25e-05	FANCI
209724_s_at	0.961514	0.00695	0.000421	ZBTB14
224738_x_at	0.961123	0.00591	0.000336	RPL7L1
205340_at	0.960613	0.00355	0.000154	ZBTB24
218461_at	0.958557	0.00625	0.000362	GPN3
207945_s_at	0.956568	0.00204	6.72e-05	CSNK1D
225914_s_at	0.955432	0.00596	0.00034	CAB39L
235006_at	0.950117	0.00111	2.71e-05	CDKN2AIPNL
203316_s_at	0.946393	0.000693	1.34e-05	SNRPE
229119_s_at	0.937364	0.00384	0.000174	ZSWIM7
205141_at	0.935259	0.00363	0.00016	ANG
214600_at	0.934097	0.00849	0.00056	TEAD1
201472_at	0.933449	0.00312	0.000128	VBP1
205035_at	0.931718	0.00593	0.000338	CTDP1
205047_s_at	0.931241	0.00835	0.000545	ASNS
201780_s_at	0.929092	0.00581	0.000328	RNF13
224948_at	0.926244	0.00757	0.000475	URGCP-MRPS24///MRPS24
224960_at	0.916885	0.00555	0.000304	SCYL2
217950_at	0.914423	0.00478	0.000242	NOSIP
238773_at	0.91262	0.00986	0.000693	METTL15
222479_s_at	0.912527	0.00302	0.000122	DYNC1LI1
212561_at	0.911247	0.00352	0.000152	DENND5A
204962_s_at	0.910485	0.00467	0.000232	SLC35F6///CENPA
207827_x_at	0.908008	0.00606	0.000348	SNCA
202822_at	0.905818	0.00584	0.000331	LPP
223880_x_at	0.903589	0.00531	0.000281	TGIF2-C20orf24///C20orf24
225935_at	0.900212	0.00299	0.00012	CUX1
209630_s_at	0.896978	0.00273	0.000104	FBXW2
214276_at	0.894727	0.0055	0.000298	KLF12
206173_x_at	0.893912	0.00399	0.000186	GABPB1
203262_s_at	0.890586	0.00425	0.000203	FAM50A
201088_at	0.888926	0.00203	6.67e-05	KPNA2
201196_s_at	0.886493	0.00969	0.000677	AMD1
225434_at	0.884433	0.00851	0.000562	DEDD2
217835_x_at	0.883304	0.0072	0.000442	TGIF2-C20orf24///C20orf24
207071_s_at	0.877031	0.00968	0.000676	ACO1
222161_at	0.872115	0.000356	4.71e-06	NAALAD2
227376_at	0.868167	0.0061	0.000351	GLI3
227392_at	0.866455	0.00991	0.000698	NISCH
242218_at	0.835842	0.00983	0.00069	PPARD
202174_s_at	0.834673	0.00618	0.000356	PCM1
210438_x_at	0.832663	0.00975	0.000683	TROVE2
201588_at	0.831973	0.00356	0.000154	TXNL1
201816_s_at	0.831263	0.000304	3.58e-06	GBAS
202153_s_at	0.82432	0.000788	1.62e-05	NUP62
224439_x_at	0.817992	0.00721	0.000443	RNF7
227309_at	0.810938	0.000195	1.68e-06	YOD1
217748_at	0.810012	0.00281	0.000109	ADIPOR1
200073_s_at	0.801917	0.0015	4.31e-05	HNRNPD
208647_at	0.799413	0.00654	0.000388	FDFT1
213399_x_at	0.789508	0.00513	0.000267	RPN2
201228_s_at	0.78887	0.00711	0.000435	ARIH2
235394_at	0.788189	0.0015	4.31e-05	PLAA
226785_at	0.785038	0.00698	0.000424	ATP11C
213654_at	0.784521	0.00496	0.000254	TAF5L
221260_s_at	0.782329	0.00744	0.000464	CSRNP2
241935_at	0.779647	0.00606	0.000348	SHROOM1
214869_x_at	0.777018	0.00289	0.000114	GAPVD1
203179_at	0.775266	0.00803	0.000517	GALT
203230_at	0.77175	0.00203	6.7e-05	DVL1
212747_at	0.768503	0.00206	6.81e-05	ANKS1A
226207_at	0.765744	0.00907	0.000614	RILPL1
201489_at	0.756775	0.0097	0.000679	PPIF
231877_at	0.7549	0.003	0.000121	TRMT10A
233814_at	0.750418	0.000476	7.28e-06	EFNA5
218381_s_at	0.749213	0.00368	0.000163	U2AF2
208807_s_at	0.744563	0.00517	0.000269	CHD3
217816_s_at	0.744545	0.000597	1.04e-05	PCNP
223104_at	0.739109	0.00669	0.0004	JAGN1
1554667_s_at	0.739075	0.00152	4.39e-05	METTL8
200750_s_at	0.737137	0.00684	0.000412	RAN
221488_s_at	0.734932	0.00917	0.000623	CUTA
225646_at	0.726298	0.00988	0.000695	CTSC
212238_at	0.725924	0.0038	0.000171	ASXL1
1569251_a_at	0.723689	0.00808	0.00052	ZNF333
200030_s_at	0.722811	0.00893	0.000601	SLC25A3
202849_x_at	0.720127	0.0038	0.000171	GRK6
221705_s_at	0.711504	0.00553	0.000302	SIKE1
218480_at	0.704484	0.00199	6.51e-05	AGBL5
234986_at	0.699941	0.00587	0.000333	GCLM
220215_at	0.685689	0.000199	1.73e-06	ZNF669
203171_s_at	0.682906	0.00919	0.000625	RRP8
200821_at	0.681127	0.00721	0.000444	LAMP2
203138_at	0.678837	0.00108	2.59e-05	HAT1
227474_at	0.677011	4.05e-05	1.34e-07	PAX8-AS1
200877_at	0.674144	0.0039	0.000179	CCT4
200975_at	0.669415	0.00764	0.000481	PPT1
213864_s_at	0.66857	0.00715	0.000437	NAP1L1
204976_s_at	0.667146	0.00877	0.000586	AMMECR1
222408_s_at	0.667013	0.0081	0.000522	YPEL5
238737_at	0.662265	0.00468	0.000234	TCEANC2
213074_at	0.646796	0.000346	4.51e-06	PHIP
200792_at	0.635704	0.00344	0.000147	XRCC6
204269_at	0.635232	0.00399	0.000185	PIM2
1552332_at	0.627085	0.000782	1.58e-05	TRIOBP
201664_at	0.621677	0.00556	0.000306	SMC4
205956_x_at	0.617274	0.00282	0.00011	PSMC3IP
212034_s_at	0.615062	0.00598	0.000342	EXOC7
226567_at	0.613918	0.00223	7.71e-05	USP14
223311_s_at	0.596646	0.00529	0.00028	MTA3
207831_x_at	0.595939	0.00218	7.44e-05	DHPS
203966_s_at	0.572524	0.00944	0.000652	PPM1A
217039_x_at	0.540008	0.00399	0.000185	ELK2AP
200084_at	0.537808	0.00525	0.000276	C11orf58
201973_s_at	0.535666	0.0049	0.00025	CCZ1B///CCZ1
219022_at	0.531819	0.000987	2.28e-05	C12orf43
209744_x_at	0.52532	0.00222	7.65e-05	ITCH
201412_at	0.524609	0.00566	0.000315	LRP10
201672_s_at	0.522634	0.00285	0.000111	USP14
241386_at	0.521845	0.00508	0.000263	LOC100506691
223163_s_at	0.504979	0.00336	0.000142	ZC3HC1
205265_s_at	0.503847	0.00179	5.57e-05	LOC100996693///SPEG
203238_s_at	0.501295	0.000439	6.47e-06	NOTCH3
224332_s_at	0.499708	0.00838	0.000549	MRPL43
225548_at	0.495155	0.00514	0.000267	SHROOM3
212422_at	0.490553	0.00693	0.000419	PDCD11
228270_at	0.48918	0.000716	1.4e-05	ZNF853
1554708_s_at	0.487588	0.0027	0.000102	SPATA6L
230165_at	0.480701	0.00799	0.000513	SGO2
217797_at	0.477159	0.00584	0.000331	UFC1
230944_at	0.455465	0.000188	1.58e-06	C6orf223
219621_at	0.452246	0.00762	0.00048	CLSPN
212920_at	0.442784	0.00317	0.000131	REST
203511_s_at	0.440862	0.00633	0.000369	TRAPPC3
222746_s_at	0.408798	0.000628	1.13e-05	BSPRY
215009_s_at	0.403951	0.0062	0.000358	THAP9-AS1
206438_x_at	0.37408	0.00516	0.000269	TCTN2
219076_s_at	0.365376	0.00619	0.000357	PXMP2
220076_at	0.356379	0.00663	0.000395	ANKH
217978_s_at	0.300355	0.00143	3.99e-05	UBE2Q1
233385_x_at	0.297079	0.00707	0.000431	MIA-RAB4B///RAB4B
214864_s_at	0.295376	0.00399	0.000185	GRHPR
1555764_s_at	0.235964	0.00795	0.000509	TIMM10
1552691_at	0.144499	0.00816	0.000528	ARL11
239271_at	0.135439	0.00443	0.000217	SMAD2
225848_at	-0.185038	0.00451	0.000222	ZNF746
211956_s_at	-0.25895	0.00626	0.000363	EIF1
244084_at	-0.27387	0.00577	0.000325	AIFM3
213143_at	-0.281074	0.000891	1.96e-05	C2orf72
212679_at	-0.30225	0.0014	3.84e-05	TBL2
226298_at	-0.315353	0.00386	0.000176	RUNDC1
201192_s_at	-0.367631	0.00478	0.000241	PITPNA
217868_s_at	-0.373347	0.00709	0.000433	METTL9
222011_s_at	-0.402947	0.000345	4.48e-06	SNORA29///TCP1
1553990_at	-0.407077	0.000167	1.32e-06	BRICD5
219060_at	-0.408283	0.00555	0.000304	WDYHV1
202606_s_at	-0.419454	0.00556	0.000305	TLK1
220550_at	-0.44734	0.00722	0.000444	FBXO4
233380_s_at	-0.453552	0.00369	0.000163	RUFY1
214368_at	-0.456482	0.00907	0.000614	RASGRP2
226016_at	-0.463149	0.00738	0.000458	CD47
203428_s_at	-0.465607	0.000654	1.21e-05	ASF1A
202831_at	-0.477804	0.00148	4.22e-05	GPX2
201706_s_at	-0.485073	0.00301	0.000121	PEX19
201595_s_at	-0.51556	0.00515	0.000268	ZC3H15
218101_s_at	-0.515563	0.00121	3.09e-05	NDUFC2-KCTD14///NDUFC2
217718_s_at	-0.536227	0.00479	0.000242	YWHAB
224608_s_at	-0.537979	0.000924	2.06e-05	VPS25
230141_at	-0.544202	0.00214	7.23e-05	ARID4A
223169_s_at	-0.559669	0.00435	0.000211	RHOU
242274_x_at	-0.563493	0.00773	0.000489	SLC25A42
244289_at	-0.568652	0.000981	2.25e-05	ZNF300P1
203778_at	-0.57715	0.00806	0.000519	MANBA
235256_s_at	-0.578548	0.00505	0.000261	GALM
225643_at	-0.585133	0.00983	0.00069	MAPK1IP1L
219244_s_at	-0.587509	0.0022	7.53e-05	MRPL46
222526_at	-0.593545	0.00526	0.000276	GATAD2A
229887_at	-0.597909	0.00599	0.000343	ALS2CL
218857_s_at	-0.599416	0.00664	0.000396	ASRGL1
243907_at	-0.606421	0.000356	4.68e-06	GREB1L
209288_s_at	-0.609927	0.00929	0.000635	CDC42EP3
228454_at	-0.613133	0.00594	0.000339	LCOR
203385_at	-0.614479	0.00135	3.65e-05	DGKA
203840_at	-0.620469	0.00955	0.000665	BLZF1
229971_at	-0.622711	0.00366	0.000161	ADGRG5
239982_at	-0.634061	0.00022	2.13e-06	LOC105378828
223336_s_at	-0.642981	0.00259	9.67e-05	RAB18
220108_at	-0.661243	0.000649	1.19e-05	GNA14
221919_at	-0.661517	0.00291	0.000114	HNRNPA1
203878_s_at	-0.662443	0.00443	0.000217	MMP11
225261_x_at	-0.669059	0.00523	0.000274	NELFCD
228098_s_at	-0.672134	0.0093	0.000638	MYLIP
202011_at	-0.676109	0.00465	0.000231	TJP1
212717_at	-0.682893	0.00192	6.18e-05	PLEKHM1
202676_x_at	-0.686948	0.00718	0.00044	FASTK
210239_at	-0.688002	4.28e-05	1.46e-07	IRX5
224068_x_at	-0.689727	0.00536	0.000286	RBM22
219821_s_at	-0.694589	0.00976	0.000684	GFOD1
200642_at	-0.695221	0.00569	0.000317	SOD1
226792_s_at	-0.696714	0.00232	8.19e-05	KIFC2
210406_s_at	-0.697071	0.00299	0.00012	WTH3DI///RAB6C///RAB6A
244193_at	-0.697305	0.00399	0.000185	DNAJC22
210564_x_at	-0.698035	0.00324	0.000135	CFLAR
226096_at	-0.702929	0.00478	0.000241	FNDC5
217803_at	-0.71067	0.00189	6.01e-05	GOLPH3
232141_at	-0.712382	0.0033	0.000138	U2AF1
217870_s_at	-0.715582	0.00469	0.000235	CMPK1
200870_at	-0.716357	0.00223	7.73e-05	STRAP
217874_at	-0.720544	0.00251	9.22e-05	SUCLG1
215444_s_at	-0.720604	0.00176	5.42e-05	TRIM31
214873_at	-0.727433	0.00266	0.0001	LRP5L
223619_x_at	-0.729983	0.0025	9.19e-05	PECR
226064_s_at	-0.731852	0.00397	0.000184	DGAT2
225567_at	-0.735956	0.00906	0.000612	INAFM2
212266_s_at	-0.739123	0.00421	0.0002	SRSF5
235638_at	-0.741849	0.00904	0.00061	RASSF6
225211_at	-0.745516	0.00864	0.000574	NECTIN1
205687_at	-0.747259	0.00559	0.000309	UBFD1
221709_s_at	-0.752019	0.00436	0.000212	ZNF839
38269_at	-0.755038	0.00138	3.76e-05	PRKD2
218719_s_at	-0.755315	0.00248	9.02e-05	GINS3
202004_x_at	-0.75563	0.00677	0.000406	SDHC
217989_at	-0.757594	0.00886	0.000595	HSD17B11
233903_s_at	-0.759605	0.00744	0.000464	ARHGEF26
219798_s_at	-0.761362	0.00114	2.83e-05	MEPCE
209095_at	-0.761974	0.00508	0.000263	DLD
213190_at	-0.76249	0.00306	0.000124	COG7
220213_at	-0.766868	0.00605	0.000347	TSHZ2
202543_s_at	-0.76763	0.00418	0.000197	GMFB
222482_at	-0.777981	0.00456	0.000225	SSBP3
221780_s_at	-0.779622	0.00338	0.000144	DDX27
209479_at	-0.785414	0.00457	0.000226	CCDC28A
225379_at	-0.787106	3.69e-05	1.15e-07	MAPT
1554110_at	-0.796123	0.00315	0.00013	CDCP1
218727_at	-0.796906	0.000791	1.63e-05	SLC38A7
220690_s_at	-0.798981	0.00308	0.000125	DHRS7B
211337_s_at	-0.810283	0.00299	0.00012	TUBGCP4
202673_at	-0.814242	0.000946	2.14e-05	DPM1
222683_at	-0.816633	0.00866	0.000576	RNF20
224301_x_at	-0.817685	0.00407	0.00019	H2AFJ
207181_s_at	-0.819896	9.38e-05	5.11e-07	CASP7
204291_at	-0.824466	0.00593	0.000338	ZNF518A
211662_s_at	-0.826236	0.00299	0.00012	VDAC2
223574_x_at	-0.834202	0.00321	0.000133	PPP2R2C
222437_s_at	-0.835783	0.00283	0.00011	RNF103-CHMP3///CHMP3
227545_at	-0.846315	0.00127	3.33e-05	BARD1
218506_x_at	-0.847794	0.00783	0.000498	GLYR1
225994_at	-0.85241	0.00585	0.000332	CPSF2
225867_at	-0.857394	0.00315	0.000129	VASN
224617_at	-0.857462	0.00539	0.000289	PTBP3
226398_s_at	-0.857826	0.00553	0.000301	FRA10AC1
242055_at	-0.858315	0.00577	0.000325	PSMG4
225245_x_at	-0.859402	0.00129	3.43e-05	H2AFJ
202528_at	-0.860151	0.00524	0.000275	GALE
213291_s_at	-0.860886	0.00552	0.0003	UBE3A
223710_at	-0.866109	0.00708	0.000432	CCL26
53987_at	-0.870805	0.00944	0.000652	RANBP10
215588_x_at	-0.871391	0.00242	8.68e-05	RIOK3
202024_at	-0.874644	0.00173	5.29e-05	ASNA1
232609_at	-0.877256	0.00175	5.35e-05	CRB3
221899_at	-0.879059	0.00248	9.09e-05	N4BP2L2
205677_s_at	-0.882506	0.00921	0.000627	DLEU1
218414_s_at	-0.885921	0.00424	0.000203	NDE1
202399_s_at	-0.889942	0.00592	0.000337	C15orf38-AP3S2///AP3S2
218092_s_at	-0.890261	0.00532	0.000282	AGFG1
228694_at	-0.892221	0.00847	0.000558	AQR
218440_at	-0.892597	0.00327	0.000136	MCCC1
221519_at	-0.897299	0.00551	0.000299	FBXW4
217499_x_at	-0.904529	0.00758	0.000476	OR7E37P
212082_s_at	-0.908625	0.000337	4.31e-06	MYL6
214020_x_at	-0.911073	0.00575	0.000323	ITGB5
222887_s_at	-0.912023	0.00216	7.32e-05	TMEM127
235706_at	-0.925765	0.00217	7.38e-05	CPM
221772_s_at	-0.928436	0.00283	0.00011	PPP2R2D
200694_s_at	-0.931544	0.000559	9.5e-06	DDX24
208865_at	-0.933508	0.00299	0.00012	CSNK1A1
225052_at	-0.93434	0.000759	1.51e-05	TMEM203
222811_at	-0.934909	0.00256	9.5e-05	CMTR2
200849_s_at	-0.935111	0.00581	0.000328	AHCYL1
222460_s_at	-0.939228	0.00206	6.8e-05	FAM192A
208684_at	-0.940693	0.00333	0.00014	COPA
225773_at	-0.941438	0.00765	0.000483	RSPRY1
218890_x_at	-0.942958	0.00997	0.000704	MRPL35
200747_s_at	-0.943609	0.00375	0.000168	NUMA1
223377_x_at	-0.944459	0.00309	0.000126	CISH
225557_at	-0.946566	0.00921	0.000627	CSRNP1
224570_s_at	-0.950133	0.00836	0.000547	IRF2BP2
223095_at	-0.952869	0.006	0.000344	MARVELD1
202659_at	-0.959397	0.00121	3.12e-05	PSMB10
224651_at	-0.960281	0.00555	0.000304	CCNY
221515_s_at	-0.960484	0.00081	1.69e-05	LCMT1
209837_at	-0.961723	0.00698	0.000424	AP4M1
201223_s_at	-0.962335	0.00494	0.000253	RAD23B
203904_x_at	-0.964277	0.00896	0.000604	CD82
238524_at	-0.966735	0.00824	0.000536	DENND2D
1554132_a_at	-0.972128	0.00892	0.0006	CCSER2
208912_s_at	-0.975975	0.00334	0.000141	CNP
217977_at	-0.979112	0.00338	0.000144	MSRB1
212282_at	-0.980148	0.00607	0.000349	TMEM97
214894_x_at	-0.980703	0.00851	0.000563	MACF1
222980_at	-0.981709	0.00534	0.000284	RAB10
202433_at	-0.985776	0.00635	0.000371	SLC35B1
1553055_a_at	-0.985905	5.7e-05	2.33e-07	SLFN5
201879_at	-0.988322	0.00363	0.000159	ARIH1
217860_at	-0.990613	0.0037	0.000164	NDUFA10
201660_at	-0.991817	0.00244	8.86e-05	ACSL3
225397_at	-0.992219	0.00105	2.5e-05	C15orf57
203137_at	-0.992877	0.00683	0.000411	WTAP
227197_at	-0.993426	0.00765	0.000482	ARHGEF26
202366_at	-0.995219	0.00847	0.000558	ACADS
238550_at	-0.995371	0.0012	3.04e-05	RUFY2
238327_at	-0.99547	0.00752	0.000471	ODF3B
208643_s_at	-0.996403	0.00419	0.000198	XRCC5
209071_s_at	-1.00124	0.00115	2.89e-05	RGS5
217738_at	-1.00142	0.00466	0.000232	NAMPT
226031_at	-1.0059	0.00995	0.000702	VPS50
204366_s_at	-1.01292	0.00798	0.000512	GTF3C2
241355_at	-1.01797	0.00842	0.000552	HR
221589_s_at	-1.01915	0.00791	0.000505	ALDH6A1
209403_at	-1.02405	0.00528	0.000278	TBC1D3I///TBC1D3E///LOC101060389///TBC1D3L///TBC1D3K///TBC1D3G///TBC1D3H///TBC1D3///TBC1D3C///TBC1D3F
216903_s_at	-1.0262	0.00556	0.000306	MICU1
217913_at	-1.02683	0.00375	0.000169	VPS4A
226796_at	-1.03028	0.00764	0.000481	ABHD15
203575_at	-1.03999	0.00408	0.000191	CSNK2A2
210396_s_at	-1.043	0.00496	0.000255	SMG1P5///BOLA2///SMG1P2
210964_s_at	-1.04436	0.00192	6.16e-05	GYG2
224695_at	-1.04693	0.0011	2.68e-05	CNOT11
224647_at	-1.04869	0.00653	0.000386	CCNY
233982_x_at	-1.049	0.00838	0.000549	STYXL1
231763_at	-1.05034	0.000857	1.86e-05	POLR3A
210707_x_at	-1.05098	0.00727	0.000449	DTX2P1-UPK3BP1-PMS2P11
238896_at	-1.05242	0.00998	0.000704	ST3GAL2
218008_at	-1.05285	0.00222	7.67e-05	TMEM248
212508_at	-1.05423	0.00974	0.000682	MOAP1
209940_at	-1.06253	0.0056	0.000309	PARP3
212045_at	-1.0631	0.00944	0.000652	GLG1
229829_at	-1.06426	0.00913	0.00062	LINC00526
203723_at	-1.06556	0.00109	2.63e-05	ITPKB
212572_at	-1.06715	0.00727	0.000448	STK38L
204608_at	-1.06759	0.00521	0.000273	ASL
200904_at	-1.06938	0.00846	0.000556	HLA-E
241541_at	-1.07271	0.000495	7.76e-06	MIB2
210732_s_at	-1.08217	0.00697	0.000423	LGALS8
205452_at	-1.08383	0.00539	0.000289	PIGB
206027_at	-1.08441	0.000939	2.11e-05	S100A3
225032_at	-1.0853	0.00848	0.000559	LOC101928615///FNDC3B
201863_at	-1.091	0.00696	0.000422	FAM32A
208072_s_at	-1.09228	0.000851	1.84e-05	DGKD
225502_at	-1.09319	0.000579	9.93e-06	DOCK8
242798_at	-1.10264	0.00637	0.000372	LINC01424
202930_s_at	-1.10274	0.0075	0.000469	SUCLA2
202190_at	-1.10337	0.00628	0.000366	CSTF1
224798_s_at	-1.10414	0.00141	3.91e-05	FAM219B
202494_at	-1.10539	0.00835	0.000545	PPIE
225908_at	-1.10692	0.00178	5.53e-05	IAH1
201041_s_at	-1.1078	0.000901	1.99e-05	DUSP1
212429_s_at	-1.10805	0.00533	0.000283	GTF3C2
223671_x_at	-1.11118	0.000817	1.72e-05	DPH5
212450_at	-1.11537	0.00845	0.000554	SECISBP2L
209515_s_at	-1.11751	0.00528	0.000279	RAB27A
219925_at	-1.13277	0.00173	5.26e-05	ZMYM6
217168_s_at	-1.13316	0.00428	0.000206	HERPUD1
200661_at	-1.13389	0.00271	0.000103	CTSA
218620_s_at	-1.13405	0.00527	0.000278	HEMK1
201662_s_at	-1.13554	0.000149	1.07e-06	ACSL3
209668_x_at	-1.14215	0.00944	0.000653	CES2
212260_at	-1.14592	0.00534	0.000284	GIGYF2
228391_at	-1.14629	0.00215	7.29e-05	CYP4V2
1552729_at	-1.1482	0.00408	0.000191	SNORA17B///SNORA17A///SNHG7
219104_at	-1.14894	0.00674	0.000404	RNF141
226020_s_at	-1.14981	0.00352	0.000152	OMA1///DAB1
211023_at	-1.16081	0.00319	0.000132	PDHB
215222_x_at	-1.1616	0.00488	0.000249	MACF1
221711_s_at	-1.16286	0.00263	9.86e-05	BABAM1
223329_x_at	-1.16314	0.00729	0.000451	SUGT1
1558487_a_at	-1.16474	0.00838	0.000549	TMED4
207111_at	-1.1651	0.00826	0.000538	ADGRE1
213454_at	-1.17044	0.0027	0.000102	APITD1-CORT///APITD1
202370_s_at	-1.1715	0.00121	3.12e-05	CBFB
222989_s_at	-1.17178	0.00152	4.4e-05	UBQLN1
235181_at	-1.17266	0.00351	0.000151	TYW5
201331_s_at	-1.17541	0.00334	0.000141	STAT6
212505_s_at	-1.17607	0.0078	0.000495	MAU2
212460_at	-1.17783	0.00519	0.000271	SPTSSA
218321_x_at	-1.17856	0.00199	6.49e-05	STYXL1
214334_x_at	-1.18161	0.00845	0.000554	DAZAP2
225993_at	-1.18225	0.00423	0.000202	EARS2
225950_at	-1.18424	0.00936	0.000643	SAMD8
209248_at	-1.18709	0.000206	1.87e-06	GHITM
41220_at	-1.18722	0.00259	9.67e-05	SEP9
211989_at	-1.18791	0.00421	0.0002	SMARCE1
201253_s_at	-1.18838	0.00206	6.83e-05	CDIPT
202073_at	-1.19072	0.00277	0.000107	OPTN
222991_s_at	-1.19352	0.00511	0.000265	UBQLN1
202575_at	-1.19516	0.00422	0.000201	CRABP2
209702_at	-1.19862	0.0045	0.000221	FTO
223059_s_at	-1.19934	0.0094	0.000648	FAM107B
238948_at	-1.20513	0.00542	0.000291	TM9SF1
235903_at	-1.20515	0.00675	0.000405	ANKS6
222994_at	-1.2054	0.00794	0.000508	PRDX5
225581_s_at	-1.20751	0.00816	0.000529	MRPL50
209626_s_at	-1.20868	0.00062	1.11e-05	OSBPL3
236656_s_at	-1.21349	0.000878	1.92e-05	LOC100288911
244411_at	-1.21662	0.00312	0.000128	MINCR
203283_s_at	-1.21869	0.00173	5.3e-05	HS2ST1
225214_at	-1.21934	0.00136	3.72e-05	LOC100129034
AFFX-HUMISGF3A/M97935_3_at	-1.21956	0.00245	8.88e-05	STAT1
212006_at	-1.21987	0.00115	2.88e-05	UBXN4
227196_at	-1.22109	0.0036	0.000157	RHPN2
203916_at	-1.22402	0.00901	0.000608	NDST2
1552279_a_at	-1.22585	0.000429	6.23e-06	SLC46A1
211800_s_at	-1.22768	0.00183	5.74e-05	USP4
203917_at	-1.23382	0.00314	0.000129	CXADR
201798_s_at	-1.23517	0.00704	0.000428	MYOF
203165_s_at	-1.23741	0.00559	0.000309	SLC33A1
232810_at	-1.24061	0.0043	0.000207	AIG1
203614_at	-1.24248	0.00955	0.000665	ALG11///UTP14C
200887_s_at	-1.24631	0.00201	6.58e-05	STAT1
220177_s_at	-1.24652	3.32e-05	9.69e-08	TMPRSS3
212895_s_at	-1.24764	0.00142	3.96e-05	ABR
204921_at	-1.25034	0.00513	0.000266	GAS8
229518_at	-1.25306	0.00427	0.000205	FAM46B
227607_at	-1.254	0.00142	3.96e-05	STAMBPL1
203133_at	-1.25563	0.00375	0.000168	SEC61B
203608_at	-1.25895	0.00635	0.00037	ALDH5A1
222689_at	-1.25958	0.00835	0.000546	ACER3
202857_at	-1.2627	0.0077	0.000487	CNPY2
225448_at	-1.26389	0.00228	7.98e-05	NAPG
213257_at	-1.26709	2.44e-05	5.52e-08	SARM1
200794_x_at	-1.26863	0.00143	4.02e-05	DAZAP2
208991_at	-1.27147	0.00767	0.000485	STAT3
204012_s_at	-1.27177	0.00112	2.76e-05	LCMT2
217935_s_at	-1.27192	0.00295	0.000118	UQCC1
203284_s_at	-1.27366	0.00285	0.000111	HS2ST1
212067_s_at	-1.2753	0.00175	5.39e-05	C1R
219143_s_at	-1.27767	0.00625	0.000362	RPP25
209354_at	-1.27908	0.00946	0.000655	TNFRSF14
224699_s_at	-1.28204	0.00127	3.32e-05	ESYT2
239598_s_at	-1.28777	0.00693	0.00042	LPCAT2
226519_s_at	-1.2879	0.00226	7.85e-05	PHYKPL
202804_at	-1.2895	0.00499	0.000257	ABCC1
221820_s_at	-1.29147	0.00306	0.000124	KAT8
211979_at	-1.29186	0.00222	7.64e-05	GPR107
228261_at	-1.29452	0.00321	0.000133	MIB2
201830_s_at	-1.29859	0.00145	4.1e-05	NET1
210608_s_at	-1.30117	0.00732	0.000454	FUT2
223598_at	-1.30306	0.00929	0.000637	RAD23B
212189_s_at	-1.30739	0.00888	0.000597	COG4
203180_at	-1.30789	0.000947	2.14e-05	ALDH1A3
216219_at	-1.30914	0.00312	0.000127	AQP6
203831_at	-1.31169	0.00104	2.46e-05	R3HDM2
222594_s_at	-1.31412	0.00693	0.000419	SPATS2
213259_s_at	-1.31415	0.00134	3.61e-05	SARM1
221815_at	-1.31619	0.00907	0.000614	ABHD2
231920_s_at	-1.31685	0.00555	0.000304	CSNK1G1
218282_at	-1.32083	0.00105	2.51e-05	EDEM2
213932_x_at	-1.32414	0.00435	0.000211	HLA-A
215090_x_at	-1.32564	0.0075	0.000469	LOC440434
[truncated: 1,708 more rows]
