# Supplementary material for: CDKN2A-Inactivated Pancreatic Ductal Adenocarcinoma Exhibits Therapeutic Sensitivity to Paclitaxel: A Bioinformatics Study
Source: J Clin Med. 2020 Dec 12;9(12):4019. doi: 10.3390/jcm9124019 (PMC7763913; doi:10.3390/jcm9124019)
Supplement: Supplementary file 1 [file jcm-09-04019-s001.zip › jcm-1006906supple/Table-S4-CTRP.xlsx]

## Sheet: table
Table S4. Genes correlated with paclitaxel and SN-38 drug sensitivity in PDAC cell lines. Data source: CTRP-PAAD data from the CellMinerCDB website (https://discover.nci.nih.gov/cellminercdb/).
Gene Symbol	Paclitaxel		SN-38
	Correlation	P-Value	Correlation	P-Value
A1BG	0.277	0.238	-0.262	0.265
A1BG-AS1	-0.127	0.595	-0.052	0.828
A1CF	-0.212	0.369	-0.479	0.0326
A2M	-0.291	0.213	0.162	0.495
A2M-AS1	-0.263	0.262	-0.465	0.0388
A2ML1	-0.102	0.67	0.337	0.146
A2MP1	-0.183	0.439	0.101	0.672
A4GALT	-0.234	0.321	0.161	0.498
A4GNT	-0.044	0.854	-0.232	0.324
AA06	0.001	0.997	0.065	0.786
AAAS	0.227	0.337	-0.338	0.145
AACS	0.327	0.16	0.042	0.861
AACSP1	-0.055	0.817	0.108	0.651
AADAC	0.262	0.264	0.16	0.501
AADACL2	0.094	0.693	-0.16	0.499
AADAT	0.264	0.261	0.389	0.0903
AAED1	0.218	0.356	0.061	0.798
AAGAB	0.363	0.115	0.242	0.303
AAK1	-0.155	0.515	0.443	0.0507
AAMDC	0.008	0.975	-0.161	0.496
AAMP	0.083	0.728	-0.138	0.561
AANAT	-0.199	0.401	-0.59	0.00616
AAR2	0.16	0.499	0.163	0.492
AARS	-0.161	0.498	-0.544	0.0132
AARS2	0.119	0.616	0.59	0.00622
AASDH	-0.075	0.753	0.144	0.546
AASDHPPT	0.153	0.519	-0.004	0.986
AASS	0.035	0.884	0.292	0.211
AATF	0.19	0.422	0.261	0.266
AATK	0.072	0.762	0.031	0.895
ABAT	0.299	0.2	-0.019	0.938
ABCA1	0.099	0.679	-0.116	0.625
ABCA11P	0.208	0.38	0.151	0.526
ABCA12	0.072	0.761	0.313	0.179
ABCA13	0.109	0.648	-0.443	0.0502
ABCA17P	-0.03	0.9	-0.139	0.558
ABCA2	-0.268	0.254	-0.106	0.657
ABCA3	0.002	0.995	-0.425	0.0616
ABCA4	-0.31	0.184	-0.129	0.587
ABCA5	-0.123	0.607	0.168	0.48
ABCA6	-0.061	0.799	0.006	0.98
ABCA7	0.042	0.861	0.035	0.884
ABCA8	-0.047	0.843	0.069	0.773
ABCA9	0.027	0.909	-0.032	0.895
ABCB1	-0.274	0.242	-0.226	0.338
ABCB10	0.033	0.891	-0.157	0.508
ABCB11	-0.149	0.529	-0.115	0.629
ABCB4	-0.182	0.443	-0.529	0.0165
ABCB5	0.135	0.571	0.143	0.547
ABCB6	-0.094	0.694	0.224	0.342
ABCB7	0.063	0.792	-0.22	0.35
ABCB8	0.167	0.48	0.034	0.886
ABCB9	0.484	0.0306	0.265	0.259
ABCC1	-0.373	0.105	-0.159	0.504
ABCC10	0.302	0.195	0.402	0.0793
ABCC11	-0.241	0.307	-0.708	0.000473
ABCC12	-0.041	0.865	-0.441	0.0519
ABCC13	0.259	0.27	-0.366	0.113
ABCC2	-0.192	0.416	-0.459	0.0417
ABCC3	-0.471	0.036	-0.012	0.962
ABCC4	0.288	0.218	-0.058	0.809
ABCC5	0.063	0.792	0.433	0.0565
ABCC6	-0.324	0.164	-0.707	0.000485
ABCC6P1	-0.328	0.157	-0.536	0.0148
ABCC8	0.109	0.648	-0.154	0.518
ABCC9	0.113	0.636	0.29	0.215
ABCD1	0.474	0.0348	0.032	0.892
ABCD2	0.295	0.206	-0.097	0.684
ABCD3	0.135	0.57	0.016	0.946
ABCD4	-0.034	0.887	0.324	0.163
ABCE1	0.328	0.158	0.541	0.0137
ABCF1	0.363	0.115	0.534	0.0152
ABCF2	0.611	0.00424	0.507	0.0224
ABCF3	0.131	0.581	0.197	0.404
ABCG1	-0.23	0.33	-0.153	0.518
ABCG2	-0.018	0.939	-0.368	0.11
ABCG4	0.023	0.924	0.195	0.41
ABCG5	-0.318	0.172	-0.255	0.278
ABCG8	0.062	0.795	-0.127	0.595
ABHD1	0.041	0.865	-0.125	0.599
ABHD10	0.054	0.821	0.015	0.949
ABHD11	0.015	0.951	-0.081	0.733
ABHD12	-0.2	0.397	-0.514	0.0204
ABHD13	0.32	0.169	0.235	0.319
ABHD14A	0.01	0.967	0.356	0.124
ABHD14B	-0.01	0.968	-0.231	0.327
ABHD15	0.253	0.282	0.192	0.417
ABHD16A	0.336	0.148	0.197	0.405
ABHD16B	0.163	0.493	-0.039	0.872
ABHD17A	0.41	0.0723	0.252	0.284
ABHD17B	0.12	0.615	-0.187	0.43
ABHD17C	-0.242	0.305	-0.045	0.851
ABHD2	-0.382	0.0964	-0.106	0.657
ABHD3	-0.401	0.0797	-0.282	0.228
ABHD4	-0.119	0.616	0.042	0.861
ABHD5	0.091	0.702	0.544	0.0132
ABHD6	-0.079	0.74	-0.1	0.676
ABHD8	0.608	0.00442	0.36	0.119
ABI1	-0.348	0.132	-0.517	0.0196
ABI2	0.056	0.816	0.111	0.641
ABI3	0.047	0.843	-0.157	0.509
ABI3BP	-0.07	0.768	0.242	0.305
ABL1	0.382	0.0962	0.453	0.0448
ABL2	0.119	0.616	-0.085	0.723
ABLIM1	-0.156	0.511	-0.273	0.243
ABLIM2	-0.219	0.354	-0.181	0.446
ABLIM3	-0.255	0.279	0.319	0.171
ABO	-0.341	0.141	-0.077	0.748
ABR	-0.039	0.872	-0.364	0.115
ABRA	-0.141	0.552	-0.283	0.227
ABRACL	-0.085	0.723	-0.144	0.544
ABT1	0.351	0.129	0.007	0.976
ABTB1	-0.225	0.34	0.039	0.87
ABTB2	0.35	0.131	0.2	0.397
ACAA1	0.078	0.745	0.103	0.665
ACAA2	0.253	0.281	-0.22	0.352
ACACA	0.178	0.452	0.339	0.143
ACACB	0.14	0.555	-0.109	0.647
ACAD10	-0.254	0.281	-0.318	0.171
ACAD8	-0.022	0.928	-0.133	0.576
ACAD9	0.527	0.0169	0.463	0.0396
ACADL	0.307	0.189	0.134	0.573
ACADM	-0.021	0.93	0.056	0.815
ACADS	-0.384	0.0943	-0.207	0.381
ACADSB	0.236	0.316	0.101	0.673
ACADVL	-0.073	0.76	-0.1	0.675
ACAN	0.159	0.503	-0.227	0.336
ACAP1	0.353	0.126	-0.156	0.512
ACAP2	0.048	0.841	-0.067	0.78
ACAP3	-0.198	0.403	0.276	0.239
ACAT1	0.126	0.598	-0.279	0.234
ACAT2	0.175	0.46	-0.155	0.513
ACBD3	-0.492	0.0277	-0.214	0.364
ACBD4	-0.327	0.159	-0.172	0.47
ACBD5	-0.306	0.19	-0.507	0.0224
ACBD6	0.224	0.341	-0.102	0.668
ACCS	-0.086	0.718	-0.509	0.0218
ACD	0.317	0.173	0.033	0.89
ACE	-0.015	0.952	0.306	0.189
ACE2	-0.342	0.139	-0.053	0.825
ACER1	0.415	0.0687	-0.049	0.836
ACER3	0.083	0.728	0.157	0.507
ACHE	-0.011	0.962	-0.006	0.98
ACIN1	-0.075	0.753	0.331	0.154
ACKR2	0.133	0.575	-0.022	0.927
ACKR3	0.201	0.396	0.053	0.824
ACKR4	-0.198	0.403	-0.296	0.205
ACLY	0.13	0.585	0.474	0.0347
ACMSD	-0.064	0.788	0.032	0.894
ACN9	0.091	0.704	-0.027	0.909
ACO1	0.284	0.225	-0.075	0.754
ACO2	-0.147	0.537	-0.363	0.115
ACOT11	-0.159	0.504	-0.097	0.684
ACOT12	0.262	0.265	-0.236	0.317
ACOT13	0.179	0.451	-0.403	0.0779
ACOT4	-0.108	0.65	-0.106	0.656
ACOT6	-0.013	0.958	-0.501	0.0244
ACOT7	0.488	0.0289	0.112	0.639
ACOT8	-0.114	0.632	-0.253	0.282
ACOT9	0.035	0.885	-0.09	0.705
ACOX1	-0.337	0.147	0.004	0.986
ACOX2	0.261	0.266	0.625	0.0032
ACOX3	-0.152	0.522	-0.466	0.0382
ACOXL	0.091	0.702	0.259	0.269
ACP1	-0.11	0.645	-0.096	0.687
ACP2	0.084	0.726	-0.271	0.248
ACP5	-0.14	0.555	0.021	0.931
ACP6	-0.24	0.309	-0.058	0.809
ACPL2	0.169	0.477	0.467	0.0378
ACPP	0.064	0.79	0.214	0.364
ACPT	-0.408	0.0744	0.077	0.748
ACR	0.312	0.181	-0.17	0.474
ACRBP	-0.002	0.992	0.035	0.882
ACRC	-0.101	0.672	-0.048	0.84
ACRV1	-0.414	0.0693	-0.597	0.00542
ACSBG1	0.274	0.243	0.496	0.0261
ACSBG2	-0.083	0.727	0.099	0.676
ACSF2	-0.128	0.59	0.364	0.115
ACSF3	0.151	0.525	0.042	0.86
ACSL1	0.413	0.0706	0.351	0.129
ACSL3	-0.179	0.451	-0.123	0.605
ACSL4	-0.158	0.505	0.202	0.393
ACSL5	-0.383	0.0953	-0.073	0.758
ACSL6	0.118	0.62	0.288	0.218
ACSM1	-0.362	0.117	-0.239	0.311
ACSM2A	-0.105	0.659	0.122	0.61
ACSM2B	-0.294	0.208	-0.621	0.0035
ACSM3	-0.487	0.0294	-0.589	0.00632
ACSM5	-0.115	0.629	-0.17	0.474
ACSS1	0.185	0.434	0.106	0.655
ACSS2	-0.06	0.802	-0.706	0.000499
ACSS3	0.008	0.974	-0.039	0.869
ACTA1	0.212	0.369	0.246	0.295
ACTA2	0.123	0.605	-0.352	0.128
ACTA2-AS1	0.171	0.472	0.158	0.505
ACTB	0.022	0.926	-0.151	0.524
ACTC1	-0.224	0.342	-0.4	0.0805
ACTG1	-0.176	0.459	0.385	0.0941
ACTG2	0.054	0.822	-0.028	0.906
ACTL10	-0.325	0.162	-0.101	0.671
ACTL6A	0.15	0.527	0.042	0.862
ACTL6B	-0.197	0.404	0.087	0.715
ACTL7A	-0.192	0.417	-0.292	0.212
ACTL7B	-0.213	0.368	-0.204	0.388
ACTL8	0.49	0.0282	-0.135	0.57
ACTL9	0.138	0.561	0.291	0.214
ACTN1	0.578	0.00755	0.163	0.491
ACTN2	0.604	0.00476	0.292	0.212
ACTN3	0.234	0.321	-0.124	0.602
ACTN4	-0.054	0.822	-0.173	0.465
ACTR10	0.212	0.369	0.556	0.0109
ACTR1A	0.342	0.14	-0.108	0.65
ACTR1B	-0.081	0.736	-0.243	0.301
ACTR2	-0.214	0.364	-0.137	0.564
ACTR3	-0.05	0.833	-0.208	0.379
ACTR3B	0.373	0.105	0.206	0.384
ACTR3BP2	0.081	0.734	-0.089	0.708
ACTR3C	-0.292	0.212	-0.152	0.523
ACTR5	-0.095	0.691	0.198	0.403
ACTR6	-0.108	0.651	-0.093	0.696
ACTR8	0.114	0.633	0.074	0.756
ACTRT2	-0.275	0.241	-0.307	0.188
ACTRT3	0.33	0.156	0.263	0.263
ACVR1	-0.053	0.824	-0.37	0.108
ACVR1B	0.205	0.385	-0.343	0.138
ACVR1C	0.029	0.903	-0.025	0.916
ACVR2A	-0.488	0.0291	-0.11	0.643
ACVR2B	-0.202	0.393	-0.078	0.745
ACVR2B-AS1	0.294	0.208	-0.268	0.253
ACVRL1	-0.08	0.737	0.06	0.801
ACY1	0.28	0.232	-0.025	0.917
ACY3	-0.16	0.501	-0.608	0.00442
ACYP1	0.04	0.867	0.008	0.974
ACYP2	-0.032	0.895	-0.332	0.152
ADA	0.342	0.14	0.351	0.13
ADAD1	0.228	0.335	-0.258	0.272
ADAD2	-0.182	0.442	-0.202	0.393
ADAL	0.265	0.259	0.229	0.33
ADAM10	-0.149	0.531	0.158	0.507
ADAM11	0.154	0.517	0.154	0.518
ADAM12	0.149	0.531	-0.396	0.0838
ADAM15	0.218	0.356	0.02	0.932
ADAM17	-0.086	0.718	-0.097	0.683
ADAM18	0.299	0.2	0.322	0.167
ADAM19	-0.366	0.112	-0.251	0.287
ADAM1A	-0.248	0.292	0.042	0.861
ADAM2	-0.326	0.161	0.076	0.749
ADAM20	0.234	0.322	-0.061	0.799
ADAM21	0.171	0.471	-0.065	0.785
ADAM22	-0.005	0.985	-0.061	0.799
ADAM23	0.048	0.842	-0.102	0.669
ADAM28	-0.293	0.21	-0.514	0.0204
ADAM29	0.175	0.461	-0.196	0.408
ADAM30	0.069	0.774	-0.04	0.868
ADAM32	-0.254	0.28	0.099	0.677
ADAM33	-0.166	0.484	0.387	0.0919
ADAM3A	-0.03	0.901	0.061	0.8
ADAM5	0.42	0.0654	-0.26	0.269
ADAM6	-0.01	0.968	0.127	0.595
ADAM7	0.18	0.448	-0.23	0.33
ADAM8	-0.017	0.943	-0.028	0.907
ADAM9	-0.285	0.223	-0.441	0.0515
ADAMDEC1	0.01	0.967	0.09	0.705
ADAMTS1	0.094	0.692	-0.128	0.591
ADAMTS10	0.576	0.00781	-0.006	0.982
ADAMTS12	0.408	0.0741	0.277	0.237
ADAMTS13	-0.335	0.149	-0.067	0.778
ADAMTS14	-0.561	0.01	0.008	0.973
ADAMTS15	-0.149	0.532	-0.046	0.849
ADAMTS16	0.386	0.0923	-0.151	0.526
ADAMTS17	-0.247	0.294	-0.042	0.86
ADAMTS18	-0.122	0.607	-0.264	0.261
ADAMTS19	-0.121	0.611	0.045	0.851
ADAMTS2	0.316	0.175	0.146	0.539
ADAMTS20	0.288	0.219	-0.147	0.536
ADAMTS3	0.005	0.982	0.167	0.481
ADAMTS4	-0.568	0.00893	-0.411	0.0715
ADAMTS5	0.362	0.117	-0.149	0.531
ADAMTS6	0.548	0.0123	0.27	0.249
ADAMTS7	0.055	0.819	-0.119	0.616
ADAMTS8	-0.039	0.87	-0.146	0.539
ADAMTS9	0.143	0.549	0.438	0.0532
ADAMTS9-AS2	0.057	0.812	-0.548	0.0124
ADAMTSL1	0.465	0.039	0.086	0.719
ADAMTSL2	-0.099	0.677	0.125	0.598
ADAMTSL3	-0.144	0.546	-0.415	0.0691
ADAMTSL4	-0.054	0.823	-0.094	0.695
ADAMTSL5	0	1	-0.237	0.314
ADAP1	-0.369	0.11	-0.084	0.726
ADAP2	0.115	0.63	0.146	0.54
ADAR	0.448	0.0476	0.532	0.0157
ADARB1	0.391	0.088	0.263	0.262
ADARB2	-0.04	0.867	-0.073	0.758
ADARB2-AS1	0.051	0.83	-0.43	0.0587
ADAT1	0.183	0.44	0.229	0.332
ADAT2	0.064	0.789	0.393	0.0865
ADC	-0.107	0.654	-0.125	0.599
ADCK1	0.436	0.0544	0	0.999
ADCK2	0.539	0.0142	0.023	0.923
ADCK3	0.063	0.791	-0.01	0.966
ADCK4	0.006	0.98	0.204	0.387
ADCK5	-0.054	0.82	-0.102	0.67
ADCY1	-0.127	0.593	-0.014	0.954
ADCY10	0.074	0.756	0.154	0.517
ADCY10P1	-0.09	0.706	0.208	0.38
ADCY2	-0.096	0.688	-0.383	0.0958
ADCY3	0.338	0.145	0.247	0.294
ADCY4	-0.179	0.45	-0.147	0.536
ADCY5	-0.434	0.0559	-0.083	0.729
ADCY6	-0.51	0.0217	-0.496	0.0262
ADCY7	-0.128	0.59	-0.256	0.275
ADCY8	0.003	0.988	0.096	0.687
ADCY9	-0.192	0.417	-0.376	0.102
ADCYAP1	0.059	0.806	-0.035	0.884
ADCYAP1R1	0.221	0.349	-0.204	0.388
ADD1	-0.14	0.557	-0.398	0.0824
ADD2	0.073	0.759	-0.106	0.657
ADD3	-0.444	0.0498	-0.467	0.0379
ADD3-AS1	-0.064	0.789	-0.331	0.154
ADGB	-0.17	0.474	0.095	0.692
ADH1A	0.035	0.884	-0.051	0.831
ADH1B	0.01	0.968	-0.29	0.215
ADH1C	-0.18	0.446	0.005	0.984
ADH4	0.042	0.861	0.167	0.482
ADH5	0.248	0.291	0.304	0.193
ADH6	-0.227	0.336	-0.176	0.458
ADH7	0.211	0.372	-0.107	0.653
ADHFE1	-0.071	0.765	-0.288	0.218
ADI1	-0.255	0.278	-0.413	0.0703
ADIG	-0.098	0.682	-0.204	0.389
ADIPOQ	0.152	0.521	-0.2	0.398
ADIPOR1	0.116	0.627	-0.275	0.241
ADIPOR2	0.05	0.834	0.029	0.904
ADIRF	-0.101	0.67	0.474	0.0347
ADIRF-AS1	-0.069	0.773	0.012	0.959
ADK	-0.116	0.625	-0.182	0.442
ADM	0.203	0.39	-0.377	0.101
ADM2	-0.212	0.37	-0.408	0.0738
ADM5	0.352	0.128	0.502	0.024
ADNP	-0.232	0.325	-0.188	0.427
ADNP2	0.46	0.0414	0.221	0.35
ADO	0.321	0.167	0.354	0.125
ADORA1	0.052	0.829	-0.128	0.59
ADORA2A	0.347	0.134	0.259	0.271
ADORA2A-AS1	-0.023	0.925	0.066	0.782
ADORA2B	0.227	0.337	0.265	0.259
ADORA3	0.033	0.891	0.141	0.554
ADPGK	0.264	0.261	-0.057	0.81
ADPRH	0.194	0.412	0.17	0.474
ADPRHL1	-0.254	0.28	-0.528	0.0166
ADPRHL2	0.155	0.513	0.137	0.564
ADPRM	0.241	0.305	-0.204	0.389
ADRA1A	0.212	0.37	-0.128	0.592
ADRA1B	0.115	0.63	0.024	0.92
ADRA1D	-0.366	0.113	-0.256	0.275
ADRA2A	0.164	0.489	0.103	0.665
ADRA2B	-0.18	0.448	-0.156	0.511
ADRA2C	0.194	0.411	-0.028	0.908
ADRB1	-0.083	0.729	-0.742	0.000178
ADRB2	0.051	0.833	0.262	0.264
ADRB3	0.04	0.868	-0.356	0.123
ADRBK1	0.008	0.973	-0.122	0.609
ADRBK2	0.243	0.302	0.051	0.829
ADRM1	0.075	0.754	-0.165	0.486
ADSL	0.277	0.237	0.188	0.427
ADSS	-0.359	0.12	-0.013	0.955
ADSSL1	-0.061	0.8	0.058	0.808
ADTRP	0.011	0.964	0.165	0.486
AEBP1	-0.184	0.438	0.047	0.843
AEBP2	-0.139	0.558	0.016	0.945
AEN	0.32	0.169	0.129	0.588
AES	0.268	0.252	0.08	0.737
AFAP1	0.117	0.622	-0.139	0.56
AFAP1-AS1	-0.031	0.897	0.17	0.473
AFAP1L1	0.438	0.0537	0.318	0.171
AFAP1L2	0.036	0.88	0.279	0.234
AFF1	-0.223	0.345	-0.197	0.404
AFF2	0.332	0.152	0.072	0.762
AFF3	0.322	0.167	0.107	0.653
AFF4	-0.155	0.513	-0.046	0.847
AFG3L1P	-0.114	0.633	-0.13	0.585
AFG3L2	0.366	0.113	0.184	0.437
AFM	0.095	0.689	-0.152	0.523
AFMID	-0.001	0.996	0.318	0.172
AFP	-0.031	0.897	0.171	0.472
AFTPH	-0.292	0.212	-0.412	0.0707
AGA	0.065	0.784	-0.461	0.0408
AGAP1	-0.423	0.0632	-0.349	0.132
AGAP11	-0.35	0.13	0.231	0.326
AGAP2	0.121	0.611	0.185	0.434
AGAP2-AS1	0.16	0.501	-0.027	0.909
AGAP3	0.308	0.186	-0.238	0.312
AGAP4	-0.175	0.46	0.24	0.308
AGAP9	-0.265	0.26	0.288	0.219
AGBL1	0.21	0.375	-0.382	0.0963
AGBL2	-0.024	0.92	-0.457	0.0428
AGBL3	0.112	0.639	-0.222	0.348
AGBL4	-0.116	0.626	-0.26	0.268
AGBL5	0.102	0.67	-0.29	0.215
AGER	-0.411	0.0721	0.191	0.42
AGFG1	0.042	0.861	0.034	0.886
AGFG2	-0.361	0.118	0.139	0.56
AGGF1	0.137	0.564	-0.049	0.838
AGK	0.695	0.000673	0.418	0.0668
AGL	-0.152	0.524	-0.001	0.995
AGMAT	-0.327	0.159	-0.407	0.0746
AGO1	0.071	0.767	0.492	0.0274
AGO2	-0.077	0.748	0.389	0.0901
AGO3	-0.067	0.779	0.326	0.16
AGO4	-0.194	0.411	0.123	0.604
AGPAT1	0.228	0.333	0.259	0.269
AGPAT2	-0.143	0.547	0.097	0.683
AGPAT3	-0.017	0.943	-0.015	0.948
AGPAT4	0.094	0.692	0.154	0.516
AGPAT4-IT1	0.149	0.53	0.321	0.168
AGPAT5	-0.134	0.574	-0.192	0.418
AGPAT6	-0.469	0.0372	-0.08	0.737
AGPAT9	-0.235	0.318	-0.088	0.712
AGPS	-0.008	0.973	-0.032	0.894
AGR2	-0.124	0.602	-0.189	0.425
AGR3	-0.078	0.745	-0.044	0.854
AGRN	0.025	0.917	-0.055	0.817
AGRP	0.213	0.367	-0.119	0.618
AGT	-0.142	0.55	0.121	0.613
AGTPBP1	0.368	0.11	-0.076	0.749
AGTR1	-0.154	0.518	-0.015	0.951
AGTR2	0.034	0.886	-0.02	0.934
AGTRAP	0.053	0.826	-0.017	0.942
AGXT	0.255	0.278	-0.235	0.319
AGXT2	-0.173	0.465	-0.099	0.678
AHCTF1	0.197	0.404	0.066	0.782
AHCY	0.317	0.174	0.132	0.579
AHCYL1	-0.147	0.536	0.264	0.261
AHCYL2	-0.036	0.881	-0.073	0.76
AHDC1	0.167	0.482	0.006	0.98
AHI1	-0.13	0.586	0.003	0.989
AHNAK	0.236	0.316	-0.162	0.496
AHNAK2	-0.23	0.33	-0.003	0.991
AHR	-0.262	0.264	-0.123	0.606
AHRR	-0.301	0.197	-0.133	0.575
AHSA1	0.277	0.237	0.418	0.067
AHSA2	-0.303	0.194	-0.18	0.448
AHSG	-0.435	0.0554	-0.393	0.0865
AHSP	0.091	0.703	-0.182	0.443
AICDA	0.529	0.0164	0.135	0.572
AIDA	0.173	0.466	0.193	0.415
AIF1	-0.009	0.968	-0.218	0.356
AIF1L	0.145	0.543	0.141	0.554
AIFM1	0.323	0.165	-0.204	0.387
AIFM2	-0.247	0.293	-0.19	0.423
AIFM3	0.051	0.83	-0.06	0.802
AIG1	-0.199	0.401	0.242	0.303
AIM1	-0.027	0.909	0.149	0.531
AIM1L	-0.417	0.0672	-0.171	0.471
AIM2	0.316	0.174	0.299	0.2
AIMP1	-0.243	0.302	-0.138	0.563
AIMP2	0.109	0.646	-0.331	0.154
AIP	-0.202	0.393	-0.571	0.00857
AIPL1	0.182	0.443	-0.036	0.879
AIRE	-0.179	0.45	-0.319	0.17
AJAP1	-0.009	0.969	-0.194	0.412
AJUBA	0.198	0.403	0.087	0.715
AK1	0.18	0.447	0.124	0.602
AK2	0.09	0.706	0.28	0.231
AK3	0.16	0.501	0.28	0.231
AK5	0.298	0.202	0.249	0.29
AK7	-0.456	0.0432	-0.392	0.0875
AK8	0.523	0.0179	0.005	0.984
AK9	-0.277	0.237	-0.29	0.215
AKAP1	-0.166	0.485	0.206	0.384
AKAP10	-0.204	0.389	0.184	0.438
AKAP11	-0.266	0.256	0.087	0.714
AKAP12	0.052	0.828	0.096	0.687
AKAP13	-0.33	0.156	-0.02	0.933
AKAP14	-0.043	0.858	-0.232	0.325
AKAP17A	-0.096	0.686	-0.091	0.702
AKAP3	-0.026	0.912	-0.188	0.426
AKAP4	-0.499	0.0251	-0.054	0.822
AKAP5	-0.442	0.0512	0.129	0.587
AKAP6	-0.32	0.169	-0.139	0.559
AKAP7	0.426	0.061	0.16	0.5
AKAP8	-0.038	0.872	0.259	0.27
AKAP8L	-0.028	0.908	0.514	0.0204
AKAP9	-0.218	0.355	0.213	0.367
AKIP1	0.268	0.254	-0.44	0.052
AKIRIN1	0.457	0.0427	0.637	0.0025
AKIRIN2	0.42	0.0649	-0.119	0.617
AKNA	-0.077	0.748	-0.037	0.877
AKNAD1	0.208	0.38	-0.093	0.696
AKR1A1	0.227	0.335	0.189	0.425
AKR1B1	0.257	0.274	0.572	0.00845
AKR1B10	-0.106	0.657	0.044	0.854
AKR1C1	-0.336	0.147	0.008	0.975
AKR1C2	-0.356	0.123	0.047	0.845
AKR1C3	-0.481	0.0318	-0.233	0.323
AKR1C4	-0.181	0.444	-0.2	0.397
AKR1C6P	0.15	0.527	-0.101	0.673
AKR1D1	-0.101	0.672	0.167	0.483
AKR1E2	0.273	0.244	0.116	0.627
AKR7A2	0.249	0.29	-0.271	0.248
AKR7A3	-0.07	0.77	-0.57	0.00865
AKT1	0.181	0.444	0.323	0.165
AKT1S1	0.308	0.187	0.07	0.769
AKT2	0.321	0.168	0.4	0.0806
AKT3	0.143	0.548	-0.018	0.941
AKTIP	0.291	0.214	-0.061	0.797
ALAD	0.223	0.344	-0.165	0.488
ALAS1	-0.019	0.936	-0.22	0.351
ALAS2	-0.068	0.775	-0.431	0.0577
ALB	0.027	0.91	-0.114	0.633
ALCAM	-0.305	0.192	-0.035	0.883
ALDH16A1	0.135	0.57	0.017	0.945
ALDH18A1	0.128	0.591	-0.352	0.128
ALDH1A1	0.101	0.671	-0.071	0.767
ALDH1A2	-0.003	0.991	-0.057	0.81
ALDH1A3	-0.44	0.0525	0.113	0.635
ALDH1B1	0.436	0.0546	0.266	0.257
ALDH1L1	0.046	0.846	0.071	0.766
ALDH1L1-AS2	0.232	0.326	0.261	0.265
ALDH1L2	-0.115	0.629	0.16	0.501
ALDH2	-0.334	0.149	-0.492	0.0277
ALDH3A1	-0.479	0.0325	0.046	0.848
ALDH3A2	-0.398	0.0823	0.205	0.387
ALDH3B1	-0.639	0.0024	-0.338	0.145
ALDH3B2	-0.185	0.436	0.065	0.787
ALDH4A1	0.461	0.0409	0.13	0.585
ALDH5A1	0.21	0.375	0.12	0.614
ALDH6A1	-0.214	0.364	-0.224	0.343
ALDH7A1	0.099	0.677	-0.043	0.859
ALDH8A1	0.307	0.188	0.387	0.0916
ALDH9A1	0.077	0.748	-0.265	0.258
ALDOA	-0.019	0.937	-0.359	0.12
ALDOAP2	0.196	0.409	-0.011	0.962
ALDOB	0.068	0.775	0.013	0.956
ALDOC	-0.213	0.368	0.075	0.755
ALG1	-0.052	0.826	-0.119	0.618
ALG10	-0.116	0.627	-0.425	0.0617
ALG10B	-0.286	0.221	-0.51	0.0216
ALG12	-0.255	0.279	0.177	0.455
ALG13	-0.138	0.562	-0.42	0.0652
ALG14	0.106	0.656	-0.064	0.79
ALG1L2	-0.366	0.113	0.092	0.7
ALG2	0.356	0.123	0.354	0.126
ALG3	0.313	0.179	-0.094	0.694
ALG5	0.076	0.751	-0.255	0.277
ALG6	0.266	0.257	0.096	0.688
ALG8	-0.235	0.318	-0.522	0.0181
ALG9	0.243	0.303	0.264	0.26
ALK	-0.092	0.701	-0.689	0.000784
ALKBH1	0.507	0.0225	0.382	0.097
ALKBH2	-0.164	0.49	-0.477	0.0337
ALKBH3	0.392	0.0872	-0.093	0.696
ALKBH3-AS1	0.229	0.331	-0.221	0.349
ALKBH4	0.417	0.0677	0.285	0.224
ALKBH5	0.416	0.068	-0.072	0.763
ALKBH6	0.36	0.12	0.39	0.089
ALKBH7	0.124	0.601	-0.273	0.243
ALKBH8	-0.032	0.892	-0.029	0.903
ALLC	0.074	0.757	-0.524	0.0176
ALMS1	0.29	0.214	0.299	0.2
ALMS1P	-0.021	0.932	0.087	0.714
ALOX12	-0.069	0.773	-0.098	0.681
ALOX12B	0.254	0.281	0.114	0.633
ALOX12P2	-0.179	0.45	-0.041	0.865
ALOX15	0.063	0.791	-0.047	0.846
ALOX15B	0.034	0.886	0.008	0.973
ALOX5	-0.303	0.193	-0.073	0.759
ALOX5AP	-0.089	0.71	-0.288	0.219
ALOXE3	0.056	0.815	-0.358	0.122
ALPI	-0.335	0.149	0.006	0.979
ALPK1	-0.45	0.0466	-0.268	0.253
ALPK2	0.24	0.308	-0.283	0.227
ALPK3	-0.185	0.434	0.211	0.372
ALPL	-0.045	0.852	-0.109	0.647
ALPP	-0.516	0.0199	-0.027	0.911
ALPPL2	-0.33	0.155	-0.042	0.862
ALS2	0.108	0.65	0.034	0.887
ALS2CL	-0.345	0.136	0.123	0.607
ALS2CR11	0.066	0.784	0.029	0.902
ALS2CR12	-0.087	0.717	0.047	0.846
ALX1	-0.192	0.418	-0.423	0.0629
ALX3	0.166	0.485	0.228	0.334
ALX4	0.004	0.986	-0.258	0.271
ALYREF	0.267	0.256	0.233	0.324
AMACR	0.066	0.783	0.031	0.898
AMBN	0.089	0.71	-0.186	0.432
AMBP	0.171	0.47	-0.34	0.143
AMBRA1	0.082	0.73	-0.355	0.125
AMD1	0.292	0.212	0.075	0.754
AMDHD1	-0.241	0.307	-0.353	0.127
AMELX	-0.034	0.885	-0.332	0.153
AMELY	-0.075	0.753	-0.449	0.0472
AMER1	-0.174	0.463	0.062	0.795
AMER2	-0.236	0.317	-0.363	0.116
AMER3	-0.061	0.797	-0.267	0.256
AMFR	-0.119	0.618	-0.421	0.0648
AMH	0.014	0.952	0.213	0.368
AMHR2	-0.328	0.158	-0.31	0.184
AMICA1	0.038	0.874	0.099	0.677
AMIGO1	0.2	0.398	0.377	0.102
AMIGO2	-0.212	0.371	-0.073	0.761
AMMECR1	0.141	0.553	-0.055	0.819
AMMECR1L	0.08	0.736	0.065	0.787
AMN	-0.126	0.598	0.115	0.631
AMOT	0.051	0.829	-0.137	0.565
AMOTL1	0.299	0.201	0.462	0.0404
AMOTL2	0.11	0.644	-0.015	0.951
AMPD1	0.301	0.197	-0.162	0.494
AMPD2	0.022	0.927	0.101	0.671
AMPD3	-0.086	0.72	0.183	0.441
AMPH	0.052	0.828	-0.172	0.468
AMT	-0.344	0.138	-0.032	0.895
AMZ1	0.033	0.892	-0.051	0.83
AMZ2	0.231	0.326	0.151	0.525
AMZ2P1	0.31	0.183	0.02	0.934
ANAPC10	0.335	0.148	0.131	0.581
ANAPC11	0.099	0.676	0.211	0.372
ANAPC13	0.262	0.265	-0.131	0.583
ANAPC15	0.049	0.839	-0.483	0.031
ANAPC16	-0.445	0.0496	-0.238	0.311
ANAPC2	-0.021	0.928	0.405	0.0762
ANAPC4	-0.374	0.104	-0.315	0.175
ANAPC5	-0.008	0.973	-0.372	0.107
ANAPC7	0.064	0.79	-0.015	0.95
ANG	-0.121	0.61	-0.211	0.371
ANGEL1	0.266	0.258	0.336	0.148
ANGEL2	0.128	0.591	0.006	0.982
ANGPT1	-0.223	0.345	0.174	0.463
ANGPT2	-0.029	0.904	0.233	0.323
ANGPT4	0.043	0.858	-0.229	0.332
ANGPTL1	-0.165	0.486	-0.191	0.421
ANGPTL2	-0.297	0.203	0.07	0.77
ANGPTL3	0.315	0.176	-0.159	0.502
ANGPTL4	-0.016	0.945	0.077	0.747
ANGPTL6	-0.135	0.57	-0.403	0.0783
ANGPTL7	0.135	0.569	0.183	0.441
ANHX	-0.159	0.504	-0.388	0.0907
ANK1	0.128	0.592	0.079	0.741
ANK2	0.337	0.146	0.144	0.544
ANK3	0.16	0.5	0.349	0.132
ANKAR	-0.012	0.96	0.254	0.28
ANKDD1A	0.334	0.15	0.48	0.0322
ANKEF1	-0.315	0.176	-0.442	0.0507
ANKFN1	-0.044	0.854	0.149	0.53
ANKFY1	0.323	0.165	0.344	0.138
ANKH	-0.197	0.404	-0.298	0.202
ANKHD1	-0.201	0.396	0.263	0.263
ANKIB1	-0.234	0.321	0.148	0.533
ANKLE1	0.192	0.419	0.214	0.365
ANKLE2	-0.51	0.0215	-0.035	0.883
ANKMY1	-0.25	0.288	-0.166	0.485
ANKMY2	-0.174	0.464	-0.534	0.0154
ANKRA2	-0.351	0.129	-0.205	0.386
ANKRD1	0.192	0.418	-0.017	0.945
ANKRD10	-0.092	0.699	-0.064	0.789
ANKRD10-IT1	-0.187	0.431	-0.053	0.824
ANKRD11	-0.263	0.263	-0.159	0.503
ANKRD12	0.09	0.705	0.255	0.277
ANKRD13A	-0.155	0.513	-0.251	0.286
ANKRD13B	0.279	0.234	0.471	0.0361
ANKRD13C	-0.275	0.24	0.012	0.96
ANKRD13D	-0.236	0.317	0.303	0.194
ANKRD16	0.038	0.872	-0.274	0.243
ANKRD17	-0.253	0.282	0.267	0.255
ANKRD18A	-0.108	0.651	-0.505	0.0231
ANKRD18B	0.221	0.35	0.003	0.992
ANKRD19P	-0.126	0.596	0.023	0.923
ANKRD2	-0.145	0.541	-0.623	0.00336
ANKRD20A11P	-0.419	0.0661	-0.34	0.143
ANKRD20A12P	0.003	0.989	0.173	0.465
ANKRD20A5P	-0.232	0.325	-0.509	0.0218
ANKRD22	-0.151	0.524	0.081	0.735
ANKRD23	0.092	0.699	0.063	0.792
ANKRD24	0.013	0.958	-0.292	0.212
ANKRD26	0.202	0.393	-0.091	0.702
ANKRD26P3	-0.317	0.174	0.188	0.427
ANKRD27	0.306	0.189	0.474	0.0348
ANKRD28	-0.029	0.904	0.086	0.719
ANKRD29	-0.285	0.223	0.179	0.45
ANKRD30A	0.131	0.581	0.316	0.175
ANKRD30B	-0.081	0.736	0.142	0.549
ANKRD30BP2	0.315	0.176	0.108	0.649
ANKRD30BP3	-0.328	0.158	-0.102	0.67
ANKRD31	0.132	0.578	-0.212	0.37
ANKRD32	0.073	0.76	0.183	0.439
ANKRD33	-0.165	0.488	-0.153	0.518
ANKRD33B	0.211	0.372	-0.035	0.885
ANKRD34A	-0.024	0.918	-0.119	0.616
ANKRD34C	0.499	0.0251	0.059	0.804
ANKRD35	0.076	0.749	-0.35	0.13
ANKRD36	-0.184	0.437	0.163	0.493
ANKRD36B	-0.205	0.386	0.271	0.247
ANKRD36BP2	0.231	0.328	0.052	0.829
ANKRD36C	-0.087	0.715	0.457	0.0426
ANKRD37	0.275	0.241	0.121	0.611
ANKRD39	0.395	0.0846	-0.176	0.458
ANKRD40	0.354	0.126	0.373	0.105
ANKRD44	0.147	0.536	-0.072	0.762
ANKRD45	-0.159	0.504	0.133	0.577
ANKRD46	-0.03	0.9	-0.393	0.0862
ANKRD49	0.145	0.542	0.026	0.913
ANKRD50	-0.162	0.495	0.216	0.36
ANKRD52	0.481	0.0318	0.261	0.267
ANKRD53	0.149	0.532	-0.251	0.286
ANKRD54	0.112	0.638	0.24	0.309
ANKRD55	0.076	0.751	-0.021	0.929
ANKRD6	0.214	0.366	0.213	0.367
ANKRD60	0.108	0.649	0.21	0.374
ANKRD65	0.348	0.133	-0.027	0.911
ANKRD7	0.062	0.795	0.266	0.257
ANKRD9	0.064	0.79	0.016	0.945
ANKS1A	0.086	0.717	0.243	0.302
ANKS1B	0.331	0.153	-0.066	0.781
ANKS3	-0.196	0.409	-0.105	0.66
ANKS4B	-0.244	0.301	-0.684	0.000886
ANKS6	-0.307	0.188	-0.029	0.902
ANKUB1	0.503	0.0239	-0.049	0.839
ANKZF1	-0.198	0.402	0.233	0.322
ANLN	0.121	0.61	0.102	0.669
ANO1	-0.222	0.347	0.023	0.923
ANO10	0.157	0.509	0.189	0.424
ANO2	0.001	0.996	-0.049	0.838
ANO3	-0.008	0.972	0	0.999
ANO4	0.084	0.724	-0.244	0.3
ANO5	-0.132	0.579	-0.31	0.184
ANO6	-0.043	0.856	-0.452	0.0455
ANO7	0.312	0.18	-0.267	0.256
ANO8	0.08	0.737	-0.092	0.7
ANO9	-0.281	0.23	-0.168	0.478
ANP32A	0.382	0.0962	0.091	0.702
ANP32A-IT1	-0.07	0.77	0.406	0.0757
ANP32B	0.123	0.604	0.309	0.184
ANP32C	0.151	0.526	-0.313	0.179
ANP32D	0.104	0.662	-0.08	0.738
ANP32E	0.092	0.699	-0.014	0.955
ANPEP	0.254	0.28	0.152	0.522
ANTXR1	0.636	0.00258	0.344	0.137
ANTXR2	0.054	0.82	0.214	0.364
ANXA1	-0.441	0.0515	0.034	0.888
ANXA10	-0.137	0.564	0.064	0.789
ANXA11	-0.22	0.352	0.002	0.993
ANXA13	-0.195	0.41	-0.445	0.0493
ANXA2	0.254	0.28	0.263	0.263
ANXA2P1	0.29	0.215	0.076	0.749
ANXA2P2	0.043	0.857	0.24	0.309
ANXA2P3	0.498	0.0256	0.177	0.455
ANXA2R	-0.218	0.355	0.206	0.383
ANXA3	-0.304	0.192	-0.265	0.259
ANXA4	-0.218	0.356	-0.406	0.0758
ANXA5	0.342	0.14	0.153	0.519
ANXA6	0.497	0.0257	0.491	0.0278
ANXA7	-0.099	0.679	-0.442	0.0511
ANXA9	-0.283	0.227	0.02	0.934
AOAH	-0.227	0.336	-0.41	0.0723
AOC1	-0.31	0.183	-0.312	0.18
AOC2	0.348	0.133	0.509	0.0219
AOC3	0.28	0.231	0.241	0.306
AOC4P	0.259	0.27	0.03	0.901
AOX1	0.24	0.307	-0.131	0.583
AOX2P	-0.521	0.0185	-0.474	0.0345
AP1AR	-0.118	0.621	-0.372	0.106
AP1B1	0.206	0.383	0.32	0.169
AP1G1	-0.054	0.821	-0.248	0.292
AP1G2	-0.36	0.119	0.18	0.447
AP1M1	0.467	0.038	0.145	0.542
AP1M2	-0.07	0.769	-0.212	0.368
AP1S1	0.158	0.505	-0.317	0.173
AP1S2	-0.243	0.302	-0.179	0.451
AP1S3	-0.31	0.183	-0.309	0.185
AP2A1	-0.035	0.885	0.196	0.406
AP2A2	0.238	0.312	-0.147	0.535
AP2B1	0.262	0.265	0.359	0.12
AP2M1	0.23	0.328	-0.054	0.821
AP2S1	0.176	0.458	0.375	0.103
AP3B1	0.17	0.474	0.004	0.985
AP3B2	0.22	0.351	0.401	0.08
AP3D1	0.484	0.0306	0.592	0.00597
AP3M1	0.046	0.847	-0.169	0.478
AP3M2	0.121	0.611	0.194	0.412
AP3S1	-0.002	0.992	-0.517	0.0195
AP4B1	-0.077	0.748	0.265	0.258
AP4E1	0.292	0.212	-0.026	0.914
AP4M1	0.235	0.32	-0.345	0.137
AP4S1	0.173	0.465	0.545	0.013
AP5B1	-0.079	0.74	0.225	0.34
AP5M1	0.182	0.443	0.454	0.0445
AP5S1	0.095	0.689	-0.327	0.16
AP5Z1	0.015	0.951	0.046	0.847
APAF1	-0.508	0.0222	-0.297	0.204
APBA1	0.068	0.775	-0.112	0.639
APBA2	0.041	0.865	-0.159	0.503
APBA3	0.436	0.0546	0.468	0.0375
APBB1	0.117	0.624	-0.146	0.539
APBB1IP	0.24	0.307	-0.238	0.312
APBB2	-0.131	0.583	-0.553	0.0114
APBB3	0.197	0.406	0.313	0.179
APC	-0.112	0.639	-0.05	0.836
APC2	0.182	0.442	0.272	0.246
APCDD1	0.147	0.537	0.216	0.362
APCDD1L	0.046	0.847	0.045	0.849
APCDD1L-AS1	0.058	0.809	0.094	0.694
APCS	-0.207	0.382	0.01	0.965
APEH	0.4	0.0807	0.276	0.24
APEX1	0.096	0.686	0.57	0.0087
APEX2	0.19	0.423	-0.037	0.878
APH1A	-0.047	0.844	-0.176	0.458
APH1B	0.286	0.221	0.053	0.825
API5	0.548	0.0123	0.217	0.358
APIP	0.31	0.184	-0.169	0.477
APLF	0.3	0.199	-0.276	0.238
APLN	0.153	0.52	-0.064	0.787
APLNR	-0.155	0.513	-0.311	0.182
APLP1	0.189	0.425	-0.265	0.26
APLP2	-0.36	0.119	-0.413	0.0703
APMAP	0.175	0.46	-0.271	0.247
APOA1	-0.013	0.958	0.058	0.809
APOA1BP	0.187	0.429	-0.153	0.52
APOA2	0.07	0.769	0.006	0.981
APOA4	-0.366	0.113	-0.104	0.662
APOA5	-0.283	0.227	-0.361	0.118
APOB	-0.093	0.696	-0.399	0.0817
APOBEC1	-0.406	0.0753	-0.397	0.0829
APOBEC2	-0.235	0.32	-0.656	0.00169
APOBEC3A	0.403	0.0784	0.055	0.819
APOBEC3B	-0.162	0.495	0.191	0.421
APOBEC3C	-0.321	0.168	0.253	0.283
APOBEC3D	-0.188	0.426	-0.335	0.148
APOBEC3F	-0.268	0.254	0.032	0.895
APOBEC3G	0.363	0.116	0.143	0.548
APOBEC4	-0.077	0.747	-0.397	0.0831
APOBR	0.122	0.608	-0.19	0.421
APOC1	0.214	0.366	0.214	0.366
APOC2	0.213	0.368	-0.23	0.328
APOC3	-0.002	0.992	0.056	0.816
APOD	-0.261	0.267	-0.113	0.636
APOE	0.447	0.0481	0.265	0.259
APOF	-0.027	0.911	0.047	0.845
APOH	0.067	0.78	-0.235	0.319
APOL1	-0.551	0.0119	-0.111	0.64
APOL2	-0.215	0.362	-0.073	0.759
APOL3	-0.147	0.536	-0.005	0.985
APOL4	0.045	0.85	-0.351	0.129
APOL5	-0.02	0.933	-0.34	0.143
APOL6	-0.271	0.247	0.026	0.913
APOLD1	-0.048	0.84	-0.068	0.776
APOM	-0.053	0.823	-0.414	0.0696
APOO	0.303	0.194	-0.108	0.65
APOOL	0.355	0.124	0.06	0.802
APOPT1	-0.276	0.239	0.265	0.259
APP	-0.188	0.427	-0.42	0.0654
APPBP2	-0.062	0.794	0.569	0.00877
APPL1	0.191	0.421	0.118	0.621
APPL2	-0.33	0.155	-0.668	0.0013
APRT	-0.127	0.594	-0.245	0.298
APTX	0.49	0.0283	0.127	0.593
AQP1	-0.03	0.901	0.082	0.732
AQP10	0.18	0.448	-0.03	0.9
AQP11	-0.391	0.088	-0.643	0.00221
AQP2	-0.232	0.326	-0.096	0.689
AQP3	-0.088	0.712	0.177	0.456
AQP4	-0.089	0.711	-0.553	0.0115
AQP4-AS1	0.125	0.601	-0.285	0.223
AQP5	-0.165	0.486	-0.077	0.748
AQP6	-0.267	0.256	-0.325	0.162
AQP8	-0.05	0.834	0.081	0.734
AQP9	0.539	0.0142	0.094	0.693
AQPEP	-0.397	0.0831	-0.311	0.182
AQR	0.189	0.425	0.564	0.00964
AR	0.096	0.688	0.087	0.716
ARAF	0.112	0.637	-0.242	0.304
ARAP1	-0.131	0.583	-0.375	0.103
ARAP2	-0.404	0.0774	-0.455	0.0441
ARAP3	-0.023	0.923	0.41	0.0728
ARC	0.17	0.474	0.454	0.0444
ARCN1	-0.162	0.496	-0.297	0.204
AREG	0.404	0.0772	-0.247	0.294
AREGB	-0.009	0.97	0.027	0.911
AREL1	0.431	0.0581	0.389	0.09
ARF1	-0.237	0.314	0.233	0.323
ARF3	-0.147	0.535	-0.402	0.0788
ARF4	-0.164	0.49	-0.065	0.785
ARF5	0.284	0.225	0.254	0.281
ARF6	-0.086	0.718	0.359	0.12
ARFGAP1	-0.064	0.788	0.306	0.19
ARFGAP2	0.142	0.549	-0.128	0.589
ARFGAP3	-0.309	0.185	-0.085	0.723
ARFGEF1	-0.388	0.0909	-0.174	0.463
ARFGEF2	-0.502	0.0241	-0.218	0.356
ARFIP1	-0.553	0.0115	-0.353	0.127
ARFIP2	0.041	0.865	-0.189	0.425
ARFRP1	0.144	0.544	-0.221	0.349
ARG1	-0.15	0.527	0.095	0.69
ARG2	-0.072	0.764	0.122	0.607
ARGLU1	-0.137	0.565	0.329	0.156
ARHGAP1	-0.008	0.974	-0.432	0.0569
ARHGAP10	-0.355	0.125	-0.117	0.622
ARHGAP11A	0.16	0.499	0.151	0.525
ARHGAP12	-0.477	0.0333	-0.295	0.207
ARHGAP15	0.172	0.468	-0.014	0.952
ARHGAP17	0.26	0.268	-0.109	0.648
ARHGAP18	-0.361	0.118	-0.215	0.362
ARHGAP19	0.257	0.274	-0.064	0.788
ARHGAP20	-0.231	0.326	-0.425	0.0616
ARHGAP21	-0.318	0.172	-0.206	0.382
ARHGAP22	0.372	0.106	0.317	0.173
ARHGAP22-IT1	-0.235	0.32	-0.315	0.177
ARHGAP23	-0.116	0.627	0.078	0.745
ARHGAP24	0.122	0.608	-0.037	0.878
ARHGAP25	0.167	0.481	-0.017	0.944
ARHGAP26	-0.48	0.032	-0.082	0.732
ARHGAP26-AS1	0.405	0.0765	0.199	0.399
ARHGAP27	-0.547	0.0125	0.133	0.575
ARHGAP28	0.225	0.341	0.067	0.78
ARHGAP29	0.185	0.436	0.406	0.0759
ARHGAP30	-0.173	0.467	0.063	0.792
ARHGAP31	0.08	0.739	0.072	0.764
ARHGAP32	-0.496	0.0262	-0.17	0.474
ARHGAP33	-0.131	0.581	-0.212	0.37
ARHGAP35	0.156	0.512	0.369	0.109
ARHGAP36	0.127	0.595	-0.203	0.392
ARHGAP39	0.025	0.916	0.173	0.466
ARHGAP4	-0.24	0.309	-0.259	0.27
ARHGAP42	-0.421	0.0647	-0.256	0.277
ARHGAP44	0.333	0.151	0.218	0.355
ARHGAP5	0.049	0.838	0.443	0.0503
ARHGAP5-AS1	-0.033	0.89	0.24	0.309
ARHGAP6	0.034	0.886	0.211	0.371
ARHGAP9	-0.162	0.496	-0.032	0.893
ARHGDIA	0.304	0.193	0.074	0.756
ARHGDIB	-0.094	0.694	0.255	0.278
ARHGDIG	0.181	0.446	0.106	0.655
ARHGEF1	-0.184	0.437	0.377	0.102
ARHGEF10	-0.255	0.278	-0.103	0.665
ARHGEF10L	-0.42	0.0652	-0.085	0.721
ARHGEF11	0.314	0.177	0.106	0.655
ARHGEF12	0.025	0.915	-0.37	0.108
ARHGEF15	-0.091	0.702	-0.346	0.135
ARHGEF16	-0.158	0.507	-0.086	0.718
ARHGEF17	0.317	0.174	0.393	0.0868
ARHGEF18	0.072	0.764	-0.131	0.583
ARHGEF19	0.096	0.686	0.267	0.256
ARHGEF2	-0.014	0.953	-0.27	0.249
ARHGEF25	0.203	0.391	0.215	0.363
ARHGEF26	0.278	0.235	0.029	0.902
ARHGEF26-AS1	-0.04	0.867	-0.107	0.653
ARHGEF28	-0.193	0.415	-0.056	0.814
ARHGEF3	-0.36	0.119	0.176	0.458
ARHGEF33	-0.129	0.589	-0.254	0.281
ARHGEF37	0.034	0.888	-0.112	0.637
ARHGEF38	0.152	0.521	-0.202	0.394
ARHGEF39	0.173	0.466	0.245	0.298
ARHGEF4	-0.358	0.121	0.254	0.28
ARHGEF40	0.064	0.788	0.089	0.708
ARHGEF5	-0.088	0.711	-0.215	0.363
ARHGEF6	0.213	0.368	-0.154	0.517
ARHGEF7	0.054	0.821	0.057	0.812
ARHGEF9	-0.092	0.701	-0.172	0.469
ARID1A	0.497	0.0258	0.19	0.421
ARID1B	0.054	0.821	-0.209	0.378
ARID2	-0.048	0.842	-0.089	0.71
ARID3A	0.024	0.921	0.195	0.41
ARID3B	0.469	0.0369	0.284	0.225
ARID4A	-0.328	0.158	0.261	0.266
ARID4B	-0.349	0.132	0.18	0.449
ARID5A	0.367	0.112	0.056	0.814
ARID5B	0.119	0.618	0.15	0.527
ARIH1	0.446	0.0486	-0.052	0.826
ARIH2	0.109	0.649	0.435	0.055
ARIH2OS	-0.209	0.376	-0.094	0.693
ARL1	-0.13	0.585	-0.53	0.0161
ARL10	0.296	0.205	0.303	0.195
ARL11	-0.39	0.089	-0.356	0.123
ARL13B	0.299	0.201	0.19	0.424
ARL14	-0.284	0.225	-0.266	0.258
ARL14EP	0.623	0.00331	0.278	0.235
ARL15	0.42	0.0655	0.133	0.577
ARL16	-0.205	0.385	0.214	0.366
ARL2	0.286	0.222	-0.242	0.303
ARL2BP	0.311	0.183	-0.042	0.859
ARL3	0.158	0.507	0.003	0.988
ARL4A	-0.215	0.364	-0.016	0.945
ARL4C	-0.123	0.606	0.178	0.453
ARL4D	0.036	0.879	0.244	0.3
ARL5A	0.233	0.323	-0.063	0.793
ARL5B	0.366	0.113	-0.048	0.841
ARL5B-AS1	-0.201	0.396	-0.237	0.315
ARL5C	-0.027	0.91	-0.439	0.0529
ARL6	0.188	0.427	0.2	0.398
ARL6IP1	-0.322	0.166	-0.395	0.0847
ARL6IP4	0.075	0.753	-0.282	0.229
ARL6IP5	-0.136	0.567	-0.038	0.874
ARL6IP6	0.356	0.124	-0.021	0.931
ARL8A	0.139	0.56	-0.156	0.51
ARL8B	0.341	0.142	-0.022	0.925
ARL9	0.023	0.925	0.184	0.439
ARMC1	0.034	0.887	-0.067	0.779
ARMC10	0.14	0.556	-0.226	0.338
ARMC12	0.586	0.00659	-0.13	0.585
ARMC2	0.044	0.853	-0.034	0.887
ARMC3	-0.138	0.562	-0.178	0.452
ARMC4	0.322	0.167	-0.398	0.0826
ARMC5	0.019	0.938	0.042	0.861
ARMC6	0.363	0.116	0.17	0.472
ARMC7	-0.352	0.128	-0.143	0.546
ARMC8	0.474	0.0348	0.422	0.0635
ARMC9	0.317	0.173	0.561	0.01
ARMCX1	0.032	0.894	-0.129	0.589
ARMCX2	0.17	0.473	0.202	0.392
ARMCX3	0.092	0.701	0.066	0.782
ARMCX4	-0.139	0.558	-0.362	0.116
ARMCX5	0.24	0.309	-0.228	0.334
ARMCX6	0.272	0.246	0.235	0.319
ARNT	0.134	0.573	0.228	0.334
ARNT2	0.286	0.221	0.282	0.228
ARNTL	0.166	0.483	-0.126	0.595
ARNTL2	-0.112	0.637	0.256	0.276
ARPC1A	-0.136	0.568	-0.147	0.535
ARPC1B	-0.079	0.741	-0.122	0.61
ARPC2	-0.216	0.361	-0.053	0.825
ARPC3	-0.02	0.933	-0.599	0.00525
ARPC4	0.196	0.409	-0.205	0.387
ARPC5	-0.231	0.327	-0.507	0.0224
ARPC5L	0.379	0.099	0.245	0.298
ARPP19	0.254	0.28	0.22	0.351
ARPP21	0.399	0.0818	-0.103	0.664
ARR3	0.126	0.598	0.268	0.253
ARRB1	-0.314	0.177	-0.506	0.0229
ARRB2	0.335	0.149	-0.275	0.241
ARRDC1	-0.261	0.266	-0.179	0.451
ARRDC2	-0.221	0.35	0.073	0.76
ARRDC3	-0.186	0.431	0.023	0.924
ARRDC3-AS1	0.214	0.364	-0.1	0.675
ARRDC4	0.145	0.542	0.029	0.904
ARSA	-0.163	0.492	-0.14	0.555
ARSB	0.041	0.865	-0.445	0.0491
ARSD	-0.211	0.372	-0.348	0.133
ARSE	-0.493	0.0271	-0.303	0.194
ARSF	-0.259	0.269	-0.253	0.281
ARSG	-0.376	0.102	-0.041	0.863
ARSI	0.328	0.158	-0.287	0.22
ARSJ	0.027	0.91	-0.085	0.721
ARSK	0.073	0.76	0.041	0.862
ART1	-0.332	0.153	-0.274	0.242
ART3	0.091	0.703	-0.01	0.966
ART4	0.284	0.225	-0.573	0.00822
ART5	0.029	0.905	-0.314	0.178
ARTN	0.072	0.763	-0.071	0.766
ARV1	-0.012	0.96	0.352	0.128
ARVCF	0.431	0.0578	0.012	0.959
ARX	-0.252	0.283	-0.633	0.00275
AS3MT	0.173	0.465	0.306	0.189
ASAH1	-0.304	0.193	-0.324	0.164
ASAH2B	0.081	0.735	-0.208	0.378
ASAP1	0.427	0.0602	0.24	0.308
ASAP1-IT1	-0.038	0.874	0.345	0.136
ASAP1-IT2	0.018	0.94	0.279	0.233
ASAP2	-0.451	0.0462	-0.166	0.483
ASAP3	0.325	0.163	0.203	0.389
ASB1	-0.192	0.417	0.229	0.332
ASB10	0.313	0.179	-0.05	0.833
ASB11	0.139	0.559	-0.252	0.284
ASB12	-0.081	0.734	-0.246	0.296
ASB13	-0.225	0.339	-0.4	0.0809
ASB14	-0.001	0.997	-0.081	0.736
ASB15	0.256	0.276	-0.233	0.323
ASB16	0.373	0.105	-0.207	0.382
ASB16-AS1	0.155	0.515	0.207	0.382
ASB17	0.138	0.562	-0.426	0.0609
ASB2	-0.015	0.949	-0.012	0.959
ASB3	-0.52	0.0187	-0.292	0.211
ASB4	-0.338	0.145	-0.283	0.226
ASB5	0.388	0.0905	0.118	0.619
ASB6	0.217	0.357	0.244	0.299
ASB7	-0.163	0.491	0.027	0.91
ASB8	-0.268	0.254	-0.334	0.15
ASB9	0.342	0.14	0.257	0.274
ASCC1	-0.305	0.192	-0.284	0.225
ASCC2	0.112	0.638	0.451	0.0458
ASCC3	0.12	0.614	-0.096	0.687
ASCL1	-0.002	0.994	0.093	0.696
ASCL2	0.334	0.15	-0.03	0.9
ASCL3	-0.239	0.311	-0.513	0.0206
ASCL5	-0.303	0.194	-0.312	0.18
ASF1A	0.274	0.243	-0.011	0.965
ASF1B	0.328	0.159	0.171	0.471
ASGR1	0.198	0.402	0.418	0.0666
ASGR2	0.326	0.161	-0.178	0.454
ASH1L	-0.115	0.628	0.124	0.602
ASH1L-AS1	0.013	0.957	0.092	0.701
ASH2L	0.027	0.909	-0.207	0.381
ASIC1	0.299	0.2	0.295	0.207
ASIC2	0.302	0.196	-0.128	0.59
ASIC4	0.289	0.216	-0.156	0.511
ASIC5	-0.067	0.779	-0.321	0.168
ASIP	0.086	0.718	0.231	0.327
ASL	-0.087	0.717	-0.1	0.676
ASMT	0.163	0.493	0.001	0.998
ASMTL	0.197	0.406	-0.028	0.908
ASMTL-AS1	-0.192	0.418	-0.354	0.125
ASNA1	0.231	0.327	0.091	0.701
ASNS	0.076	0.751	-0.369	0.11
ASNSD1	0.248	0.293	0.246	0.295
ASPA	0.262	0.264	-0.003	0.991
ASPDH	0.463	0.0399	0.097	0.683
ASPG	0.249	0.29	-0.087	0.716
ASPH	-0.506	0.0229	-0.285	0.223
ASPHD1	-0.021	0.929	-0.401	0.0797
ASPHD2	0.423	0.0631	0.533	0.0156
ASPM	0.01	0.968	0.094	0.693
ASPN	0.043	0.857	0.011	0.965
ASPRV1	0.081	0.733	-0.374	0.104
ASPSCR1	0.076	0.751	-0.124	0.603
ASRGL1	0.298	0.201	-0.069	0.774
ASS1	0.056	0.815	0.328	0.158
ASTE1	0.26	0.268	0.025	0.916
ASTN1	-0.048	0.84	-0.217	0.359
ASTN2	-0.183	0.44	-0.035	0.883
ASUN	-0.099	0.679	-0.002	0.994
ASXL1	-0.076	0.751	-0.314	0.177
ASXL2	-0.253	0.281	-0.095	0.691
ASXL3	-0.035	0.884	-0.254	0.28
ASZ1	0.533	0.0156	0.525	0.0175
ATAD1	-0.241	0.306	-0.343	0.139
ATAD2	0.146	0.539	0.412	0.0708
ATAD2B	-0.071	0.765	0.018	0.94
ATAD3A	0.211	0.373	0.323	0.165
ATAD3B	0.274	0.243	0.311	0.182
ATAD3C	0.43	0.0585	0.263	0.263
ATAD5	0.173	0.465	0.574	0.00817
ATAT1	0.197	0.406	0.24	0.308
ATCAY	0.334	0.151	0.302	0.196
ATE1	-0.102	0.67	-0.501	0.0245
ATF1	0.013	0.956	-0.489	0.0288
ATF2	-0.362	0.116	-0.418	0.0665
ATF3	-0.122	0.607	-0.368	0.11
ATF4	-0.172	0.468	-0.069	0.772
ATF5	0.486	0.0298	0.19	0.423
ATF6	0.071	0.768	-0.014	0.954
ATF6B	-0.088	0.713	0.066	0.783
ATF7	-0.081	0.733	-0.488	0.029
ATF7IP	-0.032	0.895	0.281	0.23
ATF7IP2	0.003	0.988	-0.064	0.787
ATG10	0.131	0.583	-0.524	0.0178
ATG12	-0.006	0.981	-0.433	0.0565
ATG13	0.155	0.514	-0.362	0.117
ATG14	-0.131	0.581	0.488	0.029
ATG16L1	-0.431	0.058	0.066	0.784
ATG16L2	-0.253	0.283	0.135	0.569
ATG2A	0.057	0.811	-0.121	0.61
ATG2B	0.027	0.908	0.219	0.354
ATG3	0.095	0.69	-0.234	0.32
ATG4A	0.322	0.166	0	0.999
ATG4B	-0.096	0.687	0.074	0.758
ATG4C	0.269	0.252	0.309	0.185
ATG4D	0.381	0.0972	0.238	0.313
ATG5	0.176	0.458	-0.312	0.18
ATG7	0.131	0.583	-0.094	0.693
ATG9A	-0.025	0.915	0.201	0.395
ATG9B	-0.602	0.00502	-0.187	0.431
ATHL1	-0.479	0.0325	-0.275	0.24
ATIC	0.131	0.581	0.009	0.97
ATL1	0.174	0.464	0.171	0.472
ATL2	-0.246	0.296	-0.084	0.724
ATL3	-0.168	0.478	-0.49	0.0282
ATM	-0.168	0.478	-0.083	0.727
ATMIN	0.002	0.992	-0.284	0.226
ATN1	-0.11	0.643	0.211	0.373
ATOH1	0.174	0.462	-0.216	0.359
ATOH7	0.217	0.359	-0.034	0.888
ATOH8	0.172	0.467	0.15	0.527
ATOX1	0.198	0.403	-0.03	0.899
ATP10A	-0.39	0.0889	-0.43	0.0583
ATP10B	-0.192	0.417	0.03	0.899
ATP10D	0.113	0.635	-0.003	0.99
ATP11A	0.322	0.166	-0.13	0.584
ATP11B	-0.055	0.817	0.131	0.583
ATP11C	0.221	0.35	0.009	0.971
ATP12A	-0.036	0.879	-0.176	0.457
ATP13A1	0.084	0.724	0.121	0.612
ATP13A2	-0.121	0.61	-0.06	0.801
ATP13A3	0.31	0.184	-0.074	0.757
ATP13A4	-0.351	0.13	-0.211	0.373
ATP13A5	0.566	0.00931	0.031	0.896
ATP1A1	-0.259	0.27	0.231	0.328
ATP1A1OS	0.209	0.376	0.252	0.285
ATP1A2	-0.056	0.816	-0.244	0.299
ATP1A3	0.354	0.126	0.089	0.708
ATP1A4	0.277	0.237	-0.21	0.373
ATP1B1	-0.219	0.354	-0.123	0.605
ATP1B2	0.251	0.286	-0.03	0.9
ATP1B3	0.394	0.086	0.269	0.251
ATP1B4	0.394	0.0853	0.167	0.48
ATP2A1	0.083	0.728	-0.03	0.899
ATP2A2	-0.244	0.301	-0.306	0.189
ATP2A3	-0.137	0.566	-0.304	0.192
ATP2B1	-0.509	0.0219	-0.45	0.0466
ATP2B2	0.452	0.0453	-0.084	0.726
ATP2B3	0.174	0.463	-0.108	0.649
ATP2B4	-0.16	0.5	0.241	0.305
ATP2C1	-0.001	0.996	-0.019	0.937
ATP2C2	-0.073	0.76	0.058	0.809
ATP4A	-0.206	0.383	-0.154	0.516
ATP4B	-0.26	0.267	-0.195	0.409
ATP5A1	0.255	0.278	-0.064	0.79
ATP5B	0.205	0.386	-0.163	0.491
ATP5C1	-0.147	0.535	-0.298	0.202
ATP5D	0.336	0.147	0.074	0.755
ATP5E	-0.083	0.728	0.077	0.749
ATP5F1	0.19	0.423	0.169	0.476
ATP5G1	0.325	0.163	0.274	0.243
ATP5G2	-0.334	0.15	-0.531	0.0159
ATP5G3	0.285	0.224	0.078	0.744
ATP5H	0.164	0.49	0.416	0.0679
ATP5I	0.13	0.584	-0.408	0.0738
ATP5J	0.299	0.2	-0.042	0.86
ATP5J2	-0.04	0.867	0.41	0.0728
ATP5L	0.19	0.423	-0.418	0.0663
ATP5O	0.172	0.47	-0.16	0.5
ATP5S	0.191	0.42	0.143	0.547
ATP5SL	0.283	0.226	0.505	0.0231
ATP6	-0.115	0.631	-0.335	0.149
ATP6AP1	0.176	0.459	-0.26	0.268
ATP6AP2	-0.379	0.0991	-0.472	0.0355
ATP6V0A1	0.072	0.764	0.032	0.893
ATP6V0A2	0.398	0.0823	-0.125	0.6
ATP6V0A4	0.186	0.431	-0.229	0.331
ATP6V0B	0.248	0.292	0.196	0.409
ATP6V0C	0.056	0.813	-0.589	0.00633
ATP6V0D1	0.261	0.266	-0.279	0.233
ATP6V0D2	0.057	0.812	-0.474	0.0348
ATP6V0E1	0.221	0.349	-0.358	0.121
ATP6V0E2	0.133	0.577	-0.038	0.874
ATP6V0E2-AS1	0.26	0.268	0.298	0.203
ATP6V1A	0.168	0.48	-0.291	0.214
ATP6V1B1	-0.126	0.598	0.297	0.203
ATP6V1B2	0.292	0.211	-0.046	0.848
ATP6V1C1	-0.133	0.578	-0.346	0.135
ATP6V1C2	0.108	0.651	-0.101	0.67
ATP6V1D	0.338	0.145	0.252	0.284
ATP6V1E1	0.154	0.517	0.072	0.762
ATP6V1F	0.535	0.0152	0.213	0.367
ATP6V1G1	0.485	0.0301	0.022	0.926
ATP6V1G2	-0.315	0.176	-0.116	0.627
ATP6V1G3	-0.158	0.506	0.069	0.771
ATP6V1H	-0.258	0.273	-0.156	0.512
ATP7A	-0.275	0.241	-0.179	0.451
ATP7B	0.159	0.503	-0.041	0.863
ATP8A1	-0.284	0.225	-0.556	0.0109
ATP8A2	0.181	0.445	-0.166	0.485
ATP8B1	-0.34	0.142	-0.137	0.565
ATP8B2	0.435	0.0554	0.282	0.228
ATP8B3	-0.101	0.672	-0.138	0.562
ATP8B4	0.143	0.547	-0.029	0.904
ATP8B5P	0.066	0.784	-0.064	0.79
ATP9A	-0.391	0.0885	0.001	0.995
ATP9B	-0.128	0.59	-0.232	0.326
ATPAF1	0.315	0.177	0.148	0.533
ATPAF2	0.027	0.909	-0.038	0.872
ATPIF1	-0.026	0.914	-0.225	0.34
ATR	0.177	0.455	0.48	0.0324
ATRAID	-0.236	0.316	-0.607	0.00455
ATRIP	0.118	0.621	0.425	0.0619
ATRN	0.079	0.742	-0.094	0.694
ATRNL1	0.301	0.198	-0.259	0.271
ATRX	-0.049	0.836	-0.059	0.805
ATXN1	0.072	0.764	-0.099	0.679
ATXN10	-0.125	0.598	-0.064	0.789
ATXN1L	-0.077	0.747	-0.116	0.625
ATXN2	-0.454	0.0443	-0.227	0.335
ATXN2L	0.109	0.647	0.165	0.488
ATXN3	-0.168	0.479	0.307	0.189
ATXN3L	0.315	0.176	-0.024	0.92
ATXN7	0.045	0.85	0.282	0.229
ATXN7L1	-0.231	0.326	-0.387	0.0921
ATXN7L2	0.121	0.612	-0.036	0.881
ATXN7L3	0.037	0.877	0.383	0.0954
ATXN7L3B	-0.142	0.549	-0.019	0.937
ATXN8OS	0.507	0.0226	-0.024	0.919
AUH	-0.13	0.584	-0.111	0.642
AUNIP	0.48	0.0323	0.241	0.307
AUP1	0.051	0.831	0.33	0.156
AURKA	0.071	0.765	0.027	0.912
AURKAIP1	0.209	0.376	0.172	0.469
AURKB	0.309	0.185	0.158	0.506
AURKC	-0.115	0.63	0.442	0.0513
AUTS2	-0.049	0.838	-0.268	0.254
AVEN	0.324	0.164	0.108	0.651
AVIL	-0.335	0.149	0.282	0.229
AVL9	-0.484	0.0305	-0.322	0.166
AVP	0.004	0.987	-0.1	0.676
AVPI1	-0.116	0.625	-0.147	0.538
AVPR1A	-0.135	0.572	-0.172	0.469
AVPR1B	0.129	0.588	-0.235	0.319
AVPR2	0.146	0.539	-0.245	0.298
AWAT1	-0.546	0.0127	-0.217	0.359
AXDND1	-0.02	0.932	0.062	0.794
AXIN1	0.066	0.783	-0.165	0.488
AXIN2	-0.357	0.122	-0.122	0.607
AXL	0.115	0.629	-0.026	0.914
AZGP1	-0.392	0.0872	-0.336	0.147
AZGP1P1	0.186	0.433	-0.047	0.843
AZI1	0.017	0.944	0.194	0.412
AZI2	0.049	0.838	-0.157	0.509
AZIN1	0.07	0.769	-0.172	0.469
AZU1	0.258	0.273	-0.076	0.749
B2M	-0.427	0.0605	-0.053	0.825
B3GALNT1	0.049	0.839	0.11	0.643
B3GALNT2	0.02	0.934	0.165	0.486
B3GALT1	0.302	0.195	-0.147	0.536
B3GALT2	0.132	0.58	-0.104	0.664
B3GALT4	-0.031	0.896	-0.11	0.645
B3GALT5	-0.563	0.00975	-0.144	0.544
B3GALT6	-0.099	0.678	-0.34	0.142
B3GALTL	0.158	0.506	-0.375	0.103
B3GAT1	0.336	0.147	0.029	0.903
B3GAT2	0.496	0.026	-0.133	0.578
B3GAT3	0.001	0.998	-0.369	0.109
B3GNT1	0.08	0.737	-0.574	0.00818
B3GNT2	-0.477	0.0336	0.099	0.679
B3GNT3	-0.215	0.363	-0.195	0.41
B3GNT4	0.218	0.356	-0.245	0.298
B3GNT5	0.154	0.517	-0.02	0.935
B3GNT6	0.349	0.132	0.171	0.471
B3GNT7	0.181	0.446	0.345	0.136
B3GNT8	0.149	0.531	-0.241	0.305
B3GNT9	0.168	0.479	0.464	0.0395
B3GNTL1	-0.201	0.394	-0.56	0.0102
B4GALNT1	0.102	0.668	-0.316	0.175
B4GALNT2	0.165	0.488	-0.368	0.11
B4GALNT3	-0.168	0.48	-0.089	0.71
B4GALNT4	-0.015	0.95	-0.069	0.774
B4GALT1	-0.103	0.667	-0.144	0.545
B4GALT2	0.469	0.0368	0.272	0.246
B4GALT3	-0.256	0.275	0.217	0.358
B4GALT4	-0.145	0.541	-0.166	0.484
B4GALT5	-0.205	0.385	0.071	0.768
B4GALT6	0.188	0.428	-0.372	0.106
B4GALT7	0.173	0.465	0.125	0.601
B9D1	0.1	0.676	0.086	0.718
B9D2	0.137	0.565	-0.179	0.451
BAALC	0.241	0.307	-0.04	0.868
BAAT	0.307	0.188	0.203	0.391
BABAM1	0.328	0.157	0.229	0.332
BACE1	-0.036	0.88	-0.262	0.264
BACE2	0.026	0.913	0.162	0.495
BACH1	-0.107	0.652	-0.384	0.0948
BACH2	0.439	0.0528	0.109	0.647
BAD	0.453	0.0451	-0.076	0.749
BAG1	0.258	0.272	0.208	0.38
BAG2	0.17	0.475	0.085	0.721
BAG3	0.55	0.0119	0.263	0.263
BAG4	-0.05	0.833	0.227	0.337
BAG5	-0.103	0.665	0.399	0.0818
BAG6	0.338	0.145	0.01	0.967
BAGE	0.461	0.0406	0.163	0.492
BAHCC1	0.045	0.849	-0.027	0.909
BAHD1	0.172	0.469	0.341	0.142
BAI1	0.269	0.252	-0.134	0.574
BAI2	0.204	0.389	0.018	0.94
BAI3	0.36	0.119	-0.245	0.297
BAIAP2	0.083	0.726	0.06	0.803
BAIAP2-AS1	0.196	0.409	-0.001	0.997
BAIAP2L1	-0.282	0.229	-0.136	0.569
BAIAP2L2	-0.29	0.215	-0.413	0.07
BAIAP3	-0.497	0.0259	-0.455	0.0439
BAK1	0.283	0.226	-0.035	0.883
BAMBI	-0.346	0.135	-0.225	0.34
BANCR	0.304	0.192	0.088	0.711
BANF1	0.055	0.819	-0.232	0.326
BANF2	0.09	0.707	0.075	0.755
BANK1	0.225	0.339	0.322	0.167
BANP	0.068	0.776	0.265	0.259
BAP1	0.368	0.11	0.331	0.153
BARD1	-0.136	0.567	0.364	0.115
BARHL1	0.087	0.715	-0.038	0.873
BARX1	0.216	0.36	0.145	0.543
BARX2	0.006	0.978	0	0.999
BASP1	0.602	0.00498	0.068	0.774
BATF	-0.04	0.868	0.17	0.475
BATF2	-0.314	0.178	-0.184	0.437
BATF3	0.232	0.325	0.023	0.922
BAX	-0.017	0.944	-0.049	0.838
BAZ1A	0.122	0.61	0.412	0.0714
BAZ1B	0.307	0.188	0.259	0.269
BAZ2A	-0.299	0.201	0.028	0.906
BAZ2B	-0.396	0.0837	-0.031	0.897
BBC3	0.222	0.347	-0.116	0.628
BBIP1	-0.198	0.403	-0.521	0.0186
BBOX1	0.053	0.824	-0.382	0.0961
BBS1	-0.254	0.28	-0.381	0.0971
BBS10	0.117	0.624	0.071	0.766
BBS12	-0.111	0.642	0.14	0.556
BBS2	-0.122	0.61	-0.294	0.208
BBS4	0.025	0.915	-0.171	0.472
BBS5	0.414	0.0698	0.29	0.214
BBS7	0.024	0.92	0.272	0.246
BBS9	0.189	0.425	0.127	0.594
BBX	-0.233	0.324	0.058	0.809
BCAM	-0.014	0.954	0.179	0.45
BCAN	0.019	0.937	-0.382	0.0965
BCAP29	0.134	0.572	-0.288	0.217
BCAP31	0.099	0.679	-0.088	0.711
BCAR1	-0.271	0.248	-0.009	0.971
BCAR3	-0.11	0.644	-0.029	0.902
BCAR4	0.033	0.89	-0.285	0.223
BCAS1	-0.351	0.129	-0.167	0.483
BCAS2	0.276	0.239	0.37	0.108
BCAS3	0.136	0.566	-0.195	0.409
BCAS4	0.306	0.189	-0.012	0.96
BCAT1	-0.035	0.885	0.301	0.197
BCAT2	0.205	0.385	0.346	0.135
BCCIP	0.024	0.921	-0.038	0.874
BCDIN3D	-0.388	0.0908	-0.433	0.0563
BCDIN3D-AS1	0.026	0.914	-0.299	0.201
BCHE	0.506	0.0229	0.147	0.536
BCKDHA	0.177	0.454	0.024	0.919
BCKDHB	-0.124	0.604	-0.429	0.059
BCKDK	0.138	0.562	-0.17	0.475
BCL10	-0.112	0.638	0.043	0.856
BCL11A	0.252	0.284	-0.498	0.0255
BCL11B	-0.218	0.356	-0.114	0.632
BCL2	0.102	0.669	-0.239	0.311
BCL2A1	0.465	0.0388	0.17	0.473
BCL2L1	-0.511	0.0214	-0.24	0.308
BCL2L10	0.092	0.7	-0.168	0.478
BCL2L11	-0.191	0.421	-0.13	0.585
BCL2L12	0.382	0.0966	0.243	0.301
BCL2L13	0.186	0.432	0.096	0.688
BCL2L14	-0.154	0.517	0.016	0.947
BCL2L15	-0.559	0.0104	-0.29	0.216
BCL2L2	0.061	0.798	0.293	0.21
BCL3	0.266	0.258	0.384	0.0947
BCL6	-0.268	0.254	0.065	0.784
BCL6B	-0.005	0.982	-0.154	0.516
BCL7A	0.293	0.21	-0.38	0.0986
BCL7B	0.153	0.521	-0.044	0.853
BCL7C	0.231	0.328	-0.008	0.973
BCL9	-0.32	0.17	-0.004	0.987
BCL9L	-0.054	0.82	-0.209	0.376
BCLAF1	0.073	0.76	0.097	0.685
BCMO1	-0.554	0.0113	-0.635	0.00262
BCO2	-0.595	0.00564	-0.276	0.24
BCOR	-0.207	0.382	-0.072	0.761
BCORL1	0.312	0.181	0.209	0.376
BCORP1	0.198	0.404	-0.261	0.267
BCR	-0.125	0.6	0.475	0.0343
BCRP3	-0.072	0.763	0.175	0.46
BCS1L	0.106	0.656	0.308	0.187
BDH1	-0.325	0.162	-0.239	0.309
BDH2	-0.408	0.0743	0.054	0.822
BDKRB1	-0.053	0.825	-0.019	0.937
BDKRB2	-0.079	0.74	-0.022	0.928
BDNF	-0.232	0.325	-0.194	0.413
BDNF-AS	-0.076	0.75	-0.33	0.156
BDP1	-0.244	0.301	0.152	0.524
BEAN1	-0.039	0.869	-0.066	0.781
BECN1	-0.018	0.94	0.504	0.0234
BEGAIN	0.318	0.172	0.286	0.222
BEND2	-0.063	0.793	-0.134	0.574
BEND3	0.381	0.0977	0.303	0.194
BEND4	0.439	0.0527	0.14	0.557
BEND5	0.023	0.922	0.141	0.554
BEND6	0.276	0.239	-0.208	0.378
BEND7	-0.231	0.327	-0.443	0.0505
BEST1	0.128	0.591	-0.302	0.195
BEST2	-0.045	0.852	0.002	0.993
BEST3	-0.099	0.679	-0.426	0.0612
BEST4	-0.216	0.36	0.216	0.36
BET1	0.013	0.957	0.048	0.841
BET1L	0.234	0.321	-0.214	0.364
BEX1	0.026	0.915	-0.369	0.11
BEX2	0.196	0.409	0.32	0.169
BEX4	-0.032	0.893	0.145	0.542
BEX5	-0.202	0.394	-0.187	0.431
BFAR	0.125	0.599	-0.269	0.252
BFSP1	-0.158	0.505	-0.327	0.159
BFSP2	0.119	0.617	-0.354	0.125
BFSP2-AS1	0.471	0.0361	0.034	0.887
BGN	0.548	0.0123	0.571	0.00852
BHLHB9	0.539	0.0143	0.599	0.00521
BHLHE22	0.148	0.532	-0.218	0.356
BHLHE23	-0.107	0.653	-0.014	0.953
BHLHE40	0.174	0.463	-0.085	0.722
BHLHE41	0.051	0.831	0.223	0.346
BHMT	0.046	0.847	0.03	0.899
BHMT2	-0.136	0.567	0.006	0.98
BICC1	-0.226	0.338	-0.131	0.582
BICD1	-0.066	0.781	-0.235	0.319
BICD2	0.343	0.138	0.603	0.00487
BID	0.382	0.0963	0.645	0.00212
BIK	-0.463	0.0397	-0.124	0.601
BIN1	0.034	0.888	-0.344	0.137
BIN2	-0.501	0.0243	-0.422	0.0637
BIN3	0.252	0.284	-0.078	0.742
BIN3-IT1	-0.168	0.48	0.286	0.222
BIRC2	-0.21	0.373	-0.088	0.711
BIRC3	-0.243	0.301	-0.073	0.761
BIRC5	0.422	0.0641	0.375	0.103
BIRC6	-0.2	0.397	-0.004	0.986
BIRC7	-0.4	0.0804	-0.305	0.192
BIVM	-0.002	0.993	-0.056	0.814
BLCAP	-0.017	0.944	0.174	0.464
BLID	0.177	0.456	0.236	0.316
BLK	0.163	0.491	0.308	0.187
BLM	0.384	0.0947	0.462	0.0404
BLMH	0.45	0.0467	0.311	0.182
BLNK	0.005	0.982	-0.127	0.593
BLOC1S1	-0.378	0.1	-0.678	0.00102
BLOC1S2	0.374	0.104	-0.065	0.785
BLOC1S3	0.278	0.235	0.397	0.0831
BLOC1S4	-0.17	0.472	-0.478	0.0329
BLOC1S6	0.281	0.23	0.019	0.938
BLVRA	0.141	0.554	-0.207	0.382
BLVRB	-0.193	0.414	-0.18	0.448
BLZF1	-0.003	0.99	0.04	0.867
BMF	0.161	0.497	0.372	0.106
BMP1	0.154	0.517	-0.145	0.541
BMP10	0.267	0.256	0.039	0.87
BMP15	-0.121	0.61	-0.121	0.613
BMP2	-0.058	0.81	0.015	0.951
BMP2K	-0.076	0.749	0.292	0.212
BMP3	-0.019	0.936	-0.004	0.987
BMP4	-0.544	0.0132	-0.039	0.869
BMP5	0.48	0.032	0.147	0.536
BMP6	0.329	0.157	-0.169	0.476
BMP7	-0.113	0.635	-0.344	0.137
BMP8A	0.039	0.869	-0.213	0.366
BMP8B	-0.43	0.0587	0.042	0.862
BMPER	0.217	0.358	-0.014	0.955
BMPR1A	0.157	0.51	-0.193	0.414
BMPR1B	-0.227	0.336	0.028	0.906
BMPR2	-0.243	0.301	-0.062	0.796
BMS1	0.134	0.574	0.462	0.0405
BMS1P6	-0.021	0.931	0.044	0.855
BMX	-0.32	0.169	-0.058	0.809
BNC1	-0.193	0.415	0.034	0.885
BNC2	0.436	0.0548	0.047	0.845
BNIP1	0.143	0.547	-0.326	0.16
BNIP2	0.304	0.192	0.412	0.0709
BNIP3	0.156	0.51	-0.264	0.26
BNIP3L	-0.229	0.331	-0.206	0.384
BNIPL	0.62	0.00357	0.301	0.198
BOC	0.216	0.361	0.277	0.237
BOD1	0.505	0.0231	0.227	0.335
BOD1L1	-0.402	0.079	-0.604	0.00481
BOD1L2	-0.017	0.943	-0.116	0.626
BOK	0.275	0.241	0.341	0.142
BOLA1	-0.17	0.474	-0.359	0.12
BOLA2	0.051	0.832	-0.051	0.83
BOLA3	0.412	0.0709	0.239	0.311
BOLA3-AS1	0.426	0.0608	0.264	0.261
BOLL	-0.21	0.373	-0.308	0.186
BOP1	0.251	0.286	0.113	0.634
BORA	0.247	0.295	0.093	0.696
BPESC1	0.157	0.507	0.088	0.713
BPGM	0.327	0.16	0.562	0.00998
BPHL	0.068	0.775	-0.168	0.479
BPI	0.252	0.283	-0.082	0.73
BPIFA1	0.024	0.92	-0.484	0.0306
BPIFA2	-0.154	0.517	0.217	0.358
BPIFA3	-0.06	0.801	-0.462	0.0402
BPIFA4P	0.089	0.709	-0.375	0.103
BPIFB1	-0.226	0.338	0.269	0.252
BPIFB2	-0.333	0.151	-0.388	0.0908
BPIFB4	-0.199	0.401	-0.413	0.07
BPIFB6	-0.007	0.976	-0.264	0.261
BPIFC	0.087	0.715	-0.434	0.0561
BPNT1	-0.532	0.0157	-0.533	0.0156
BPTF	0.012	0.962	0.144	0.545
BPY2	0.405	0.0761	-0.081	0.733
BRAF	0.469	0.0368	0.572	0.00842
BRAP	0.058	0.807	-0.29	0.215
BRAT1	0.129	0.588	0.253	0.282
BRCA1	0.112	0.637	0.547	0.0126
BRCA2	0.055	0.819	-0.083	0.729
BRCC3	-0.046	0.848	0.041	0.864
BRD1	-0.143	0.547	0.502	0.0242
BRD2	-0.022	0.926	0.278	0.235
BRD3	-0.022	0.926	0.355	0.125
BRD4	0.23	0.33	0.548	0.0124
BRD7	0.134	0.574	-0.284	0.225
BRD7P3	0.013	0.955	0.363	0.116
BRD8	-0.168	0.479	0.066	0.783
BRD9	-0.053	0.823	0.126	0.596
BRDT	0.137	0.565	0.086	0.718
BRE	-0.153	0.52	-0.556	0.0109
BREA2	-0.172	0.467	-0.019	0.935
BRE-AS1	0.066	0.782	0.008	0.972
BRF1	-0.119	0.616	0.07	0.768
BRF2	0.153	0.52	-0.101	0.671
BRI3	-0.191	0.42	-0.383	0.0954
BRI3BP	-0.154	0.517	-0.45	0.0465
BRICD5	-0.281	0.23	-0.147	0.535
BRINP1	-0.089	0.709	-0.12	0.615
BRINP2	0.083	0.728	-0.189	0.425
BRIP1	0.025	0.916	0.516	0.0198
BRIX1	0.077	0.746	0.089	0.71
BRK1	0.215	0.362	-0.04	0.866
BRMS1	0.217	0.358	-0.006	0.98
BRMS1L	0.288	0.218	0.405	0.0768
BROX	-0.25	0.288	-0.442	0.0511
BRPF1	0.205	0.386	0.254	0.279
BRPF3	0.229	0.331	-0.134	0.573
BRS3	0.174	0.463	-0.002	0.993
BRSK1	0.264	0.261	-0.215	0.363
BRSK2	0.056	0.815	-0.195	0.411
BRWD1	-0.274	0.242	0.186	0.433
BRWD1-IT2	0.308	0.186	0.111	0.641
BRWD3	-0.155	0.515	0.106	0.657
BSDC1	-0.168	0.48	0.127	0.592
BSG	0.238	0.313	-0.168	0.48
BSN	0.067	0.778	-0.052	0.827
BSN-AS2	0.188	0.427	0.4	0.0808
BSND	0.17	0.474	-0.231	0.326
BSPRY	-0.186	0.432	0.099	0.679
BST1	0.127	0.594	-0.087	0.715
BST2	0.033	0.888	-0.093	0.697
BTAF1	-0.084	0.726	0.199	0.401
BTBD1	0.362	0.117	0.204	0.389
BTBD10	0.278	0.236	-0.012	0.959
BTBD11	-0.138	0.563	-0.067	0.78
BTBD16	-0.363	0.116	-0.016	0.945
BTBD17	-0.348	0.132	0.254	0.28
BTBD18	-0.203	0.391	0.242	0.304
BTBD19	-0.041	0.863	-0.227	0.336
BTBD2	0.081	0.735	0.201	0.397
BTBD3	-0.104	0.662	-0.196	0.408
BTBD6	-0.492	0.0275	-0.277	0.238
BTBD7	-0.356	0.123	0.293	0.21
BTBD8	0.026	0.913	-0.308	0.187
BTBD9	0.134	0.573	-0.173	0.465
BTC	-0.044	0.855	0.175	0.461
BTD	-0.023	0.924	-0.606	0.00462
BTF3	-0.181	0.445	-0.199	0.4
BTF3L4	0.41	0.0726	0.313	0.179
BTF3P11	-0.208	0.379	0.019	0.937
BTG1	-0.359	0.12	-0.208	0.379
BTG2	0.023	0.923	-0.077	0.747
BTG3	0.433	0.0566	0.035	0.884
BTG4	-0.23	0.329	-0.226	0.339
BTK	0.226	0.337	0.309	0.185
BTLA	-0.002	0.993	0.002	0.992
BTN1A1	0.091	0.702	-0.3	0.199
BTN2A1	-0.119	0.616	-0.182	0.443
BTN2A2	0.226	0.338	0.086	0.72
BTN2A3P	0.514	0.0203	-0.111	0.642
BTN3A1	-0.235	0.319	-0.324	0.163
BTN3A2	-0.322	0.166	-0.327	0.16
BTN3A3	-0.296	0.205	-0.097	0.684
BTNL2	0.265	0.259	-0.381	0.0977
BTNL3	0.243	0.303	-0.299	0.2
BTNL8	0.232	0.325	-0.177	0.456
BTNL9	0.321	0.168	0.007	0.976
BTRC	0.327	0.159	-0.177	0.456
BUB1	0.378	0.1	0.072	0.763
BUB1B	0.239	0.311	0.331	0.154
BUB3	0.122	0.609	-0.215	0.364
BUD13	0.13	0.586	0.156	0.512
BUD31	0.066	0.782	0.037	0.876
BVES	0.339	0.144	0.113	0.634
BVES-AS1	0.265	0.259	0.126	0.598
BYSL	0.527	0.0171	0.248	0.293
BZRAP1	0.205	0.385	-0.204	0.389
BZRAP1-AS1	0.219	0.353	-0.167	0.482
BZW1	0.088	0.711	0.403	0.0779
BZW2	-0.155	0.514	-0.282	0.228
C10orf10	-0.166	0.485	-0.05	0.833
C10orf107	0.085	0.723	0.325	0.162
C10orf11	0.043	0.856	-0.03	0.901
C10orf112	0.193	0.416	0.312	0.18
C10orf113	0.086	0.719	-0.042	0.861
C10orf118	-0.444	0.05	-0.364	0.115
C10orf12	0.079	0.74	0.03	0.9
C10orf126	-0.328	0.159	-0.103	0.666
C10orf128	0.353	0.127	0.114	0.632
C10orf137	0.285	0.224	-0.029	0.903
C10orf2	0.391	0.0879	0.072	0.761
C10orf25	0.305	0.191	0.457	0.0429
C10orf32	0.272	0.247	-0.243	0.301
C10orf35	0.108	0.65	-0.218	0.356
C10orf40	0.28	0.232	0.244	0.299
C10orf53	0.282	0.229	-0.058	0.807
C10orf54	-0.695	0.000666	-0.227	0.337
C10orf55	-0.025	0.917	-0.032	0.894
C10orf62	0.109	0.646	-0.273	0.244
C10orf67	-0.377	0.101	-0.338	0.145
C10orf68	-0.358	0.121	-0.514	0.0205
C10orf71	0.008	0.972	0.114	0.633
C10orf71-AS1	-0.189	0.426	0.078	0.744
C10orf76	0.258	0.272	-0.111	0.643
C10orf82	-0.094	0.693	-0.048	0.84
C10orf85	0.06	0.803	-0.059	0.803
C10orf88	0.207	0.38	0.054	0.822
C10orf90	0.284	0.225	-0.19	0.421
C10orf91	-0.101	0.672	0.263	0.263
C10orf95	0.122	0.607	-0.196	0.406
C10orf99	-0.132	0.58	0.045	0.85
C11orf1	-0.292	0.212	-0.374	0.104
C11orf16	0.283	0.226	-0.297	0.203
C11orf21	-0.15	0.528	-0.06	0.801
C11orf24	0.453	0.0447	0.442	0.0512
C11orf30	0.342	0.14	0.148	0.534
C11orf31	0.102	0.669	-0.38	0.0984
C11orf35	-0.307	0.188	-0.392	0.0873
C11orf40	0.258	0.272	0.001	0.998
C11orf42	0.192	0.418	0.124	0.603
C11orf44	-0.041	0.864	0.085	0.722
C11orf45	-0.207	0.382	-0.117	0.624
C11orf48	0.42	0.0654	-0.154	0.518
C11orf49	0.462	0.0404	-0.032	0.894
C11orf53	0.121	0.611	0.061	0.798
C11orf54	-0.439	0.0526	-0.375	0.103
C11orf57	-0.412	0.0714	-0.003	0.991
C11orf58	0.425	0.0618	0.254	0.28
C11orf63	-0.021	0.929	-0.004	0.987
C11orf65	-0.062	0.797	-0.559	0.0103
C11orf68	-0.029	0.903	-0.143	0.549
C11orf70	-0.324	0.163	-0.113	0.635
C11orf71	-0.206	0.383	-0.497	0.0258
C11orf72	0.085	0.723	-0.287	0.219
C11orf73	0.148	0.534	-0.009	0.969
C11orf74	0.15	0.528	-0.133	0.577
C11orf80	-0.455	0.0436	-0.172	0.467
C11orf82	0.32	0.17	0.25	0.287
C11orf83	0.019	0.935	-0.06	0.801
C11orf84	0.124	0.602	-0.19	0.421
C11orf85	-0.181	0.445	-0.165	0.486
C11orf86	-0.05	0.834	-0.086	0.719
C11orf87	-0.339	0.143	-0.301	0.197
C11orf88	-0.093	0.697	-0.218	0.356
C11orf94	0.012	0.961	0.061	0.799
C11orf95	-0.052	0.826	0.054	0.822
C11orf96	0.24	0.308	-0.066	0.783
C12orf10	0.06	0.802	-0.284	0.225
C12orf23	-0.192	0.417	-0.228	0.333
C12orf29	0.273	0.244	-0.025	0.917
C12orf39	0.003	0.991	-0.328	0.158
C12orf4	0.184	0.438	0.345	0.136
C12orf40	0.233	0.323	0.072	0.763
C12orf42	-0.343	0.138	-0.052	0.827
C12orf43	0.453	0.0451	0.066	0.781
C12orf44	0.279	0.233	-0.13	0.586
C12orf45	0.205	0.386	-0.052	0.827
C12orf49	0.053	0.825	-0.5	0.0249
C12orf5	0.306	0.189	0.211	0.372
C12orf50	0.213	0.368	0.078	0.745
C12orf52	0.305	0.191	-0.234	0.32
C12orf54	0.235	0.319	0.017	0.942
C12orf56	0.062	0.795	0.257	0.274
C12orf57	0.3	0.199	0.158	0.506
C12orf60	-0.101	0.673	0.004	0.988
C12orf61	-0.523	0.0181	-0.296	0.204
C12orf65	0.219	0.354	-0.376	0.102
C12orf66	-0.05	0.836	-0.493	0.0271
C12orf68	0.109	0.646	0.453	0.0451
C12orf73	-0.038	0.874	-0.392	0.087
C12orf74	-0.078	0.743	-0.343	0.139
C12orf75	-0.107	0.653	-0.488	0.029
C12orf76	-0.063	0.791	-0.267	0.255
C12orf77	0.043	0.857	-0.308	0.186
C12orf79	-0.133	0.576	-0.344	0.138
C12orf80	-0.078	0.745	0.005	0.985
C13orf45	-0.023	0.924	0.012	0.961
C14orf1	0.152	0.522	-0.01	0.968
C14orf105	-0.315	0.175	-0.056	0.813
C14orf119	0.087	0.717	0.554	0.0113
C14orf132	0.149	0.531	0.221	0.35
C14orf142	0.062	0.794	-0.239	0.311
C14orf159	-0.191	0.421	-0.242	0.304
C14orf164	-0.082	0.731	-0.33	0.155
C14orf166	0.276	0.239	0.438	0.0536
C14orf166B	0.504	0.0236	0.082	0.73
C14orf169	0.371	0.107	0.468	0.0374
C14orf178	-0.05	0.834	-0.268	0.254
C14orf180	-0.155	0.513	0.015	0.951
C14orf182	-0.173	0.467	0.137	0.566
C14orf183	-0.456	0.0433	-0.237	0.315
C14orf2	0.173	0.467	-0.089	0.711
C14orf23	0.412	0.0711	-0.177	0.454
C14orf28	-0.187	0.43	-0.238	0.313
C14orf37	0.364	0.115	0.233	0.323
C14orf39	0.093	0.696	-0.191	0.42
C14orf64	-0.06	0.8	-0.247	0.293
C14orf79	-0.161	0.497	0.477	0.0333
C14orf80	0.088	0.711	0.172	0.468
C14orf93	-0.1	0.675	0.073	0.761
C15orf26	-0.09	0.705	-0.018	0.939
C15orf27	0.293	0.21	0.147	0.535
C15orf32	0.173	0.466	0.34	0.142
C15orf37	0.211	0.372	-0.024	0.919
C15orf38	-0.071	0.765	-0.141	0.554
C15orf39	0.073	0.76	0.332	0.152
C15orf40	0.182	0.442	0.099	0.679
C15orf41	0.211	0.371	-0.049	0.839
C15orf43	0.146	0.539	-0.211	0.373
C15orf48	0.49	0.0283	0.072	0.763
C15orf52	-0.06	0.801	0.245	0.297
C15orf54	0.263	0.262	0.18	0.448
C15orf56	0.088	0.713	0.073	0.76
C15orf57	-0.164	0.489	-0.101	0.671
C15orf59	-0.14	0.556	0.252	0.283
C15orf60	-0.243	0.302	-0.28	0.232
C15orf61	0.297	0.203	-0.298	0.202
C15orf62	-0.502	0.0242	-0.025	0.916
C15orf65	-0.08	0.739	-0.474	0.0348
C16orf11	0.006	0.98	-0.145	0.543
C16orf13	-0.145	0.541	-0.411	0.0716
C16orf3	0.171	0.47	-0.231	0.327
C16orf45	-0.004	0.987	-0.062	0.796
C16orf46	-0.196	0.409	-0.096	0.687
C16orf52	-0.165	0.487	0.239	0.311
C16orf54	0.056	0.816	0.092	0.699
C16orf58	0.015	0.949	-0.117	0.624
C16orf59	0.393	0.0861	0.061	0.8
C16orf62	0.358	0.121	-0.129	0.587
C16orf70	0.233	0.324	0.071	0.766
C16orf71	-0.181	0.445	0.369	0.109
C16orf72	0.112	0.638	-0.381	0.0974
C16orf74	-0.226	0.338	0.264	0.26
C16orf78	-0.223	0.345	0.011	0.962
C16orf80	0.211	0.371	-0.14	0.556
C16orf82	0.318	0.171	-0.309	0.184
C16orf86	-0.119	0.618	-0.196	0.407
C16orf87	0.214	0.364	-0.204	0.388
C16orf89	0.029	0.905	-0.055	0.819
C16orf91	0.097	0.685	-0.359	0.12
C16orf92	0.342	0.14	0.243	0.303
C16orf93	-0.311	0.182	-0.19	0.421
C16orf95	-0.108	0.651	-0.262	0.264
C16orf98	0.353	0.127	-0.102	0.67
C17orf100	0.167	0.482	0.139	0.56
C17orf103	0.117	0.624	-0.245	0.297
C17orf104	0.09	0.707	0.433	0.0568
C17orf105	0.365	0.113	0.138	0.562
C17orf47	0.237	0.315	-0.072	0.764
C17orf50	-0.171	0.472	-0.157	0.51
C17orf53	0.263	0.262	0.541	0.0137
C17orf58	0.031	0.895	-0.246	0.296
C17orf59	0.15	0.528	-0.233	0.322
C17orf62	0.367	0.111	0.262	0.265
C17orf64	0.48	0.0321	0.071	0.765
C17orf66	0.267	0.256	-0.002	0.993
C17orf67	-0.133	0.577	-0.005	0.984
C17orf70	0.165	0.487	0.396	0.0838
C17orf72	-0.32	0.168	0.045	0.851
C17orf74	-0.275	0.241	-0.064	0.79
C17orf75	0.285	0.223	0.252	0.285
C17orf76-AS1	-0.163	0.492	0.036	0.88
C17orf77	0.426	0.0614	-0.095	0.692
C17orf78	0.095	0.691	-0.094	0.692
C17orf80	0.394	0.0852	0.318	0.172
C17orf82	-0.113	0.634	-0.348	0.133
C17orf85	0.104	0.661	0.235	0.318
C17orf89	0.121	0.61	0.218	0.357
C17orf96	0.427	0.0601	0.44	0.0524
C17orf97	-0.225	0.34	-0.676	0.00107
C17orf98	-0.224	0.343	0.239	0.31
C17orf99	0.498	0.0254	0.227	0.336
C18orf12	-0.092	0.701	-0.311	0.181
C18orf15	0.004	0.987	-0.19	0.423
C18orf21	0.563	0.00967	-0.008	0.972
C18orf25	0.195	0.411	0.053	0.824
C18orf42	0.391	0.088	0.018	0.941
C18orf49	0.293	0.21	-0.31	0.183
C18orf54	0.126	0.597	-0.124	0.604
C18orf56	0.155	0.515	-0.158	0.507
C18orf61	-0.049	0.838	-0.389	0.0896
C18orf8	0.424	0.0626	-0.265	0.259
C19orf10	0.167	0.481	0.038	0.875
C19orf12	0.701	0.00057	0.422	0.0638
C19orf18	0.188	0.428	0.214	0.366
C19orf24	0.649	0.00197	-0.04	0.868
C19orf25	0.338	0.145	0.507	0.0226
C19orf26	-0.193	0.416	-0.125	0.6
C19orf33	-0.199	0.399	0.025	0.918
C19orf40	0.225	0.34	-0.107	0.652
C19orf43	0.018	0.938	0.375	0.104
C19orf44	0.096	0.688	-0.075	0.754
C19orf45	-0.276	0.239	-0.493	0.0271
C19orf47	-0.083	0.728	0.326	0.161
C19orf48	0.171	0.472	0.534	0.0154
C19orf52	0.267	0.254	0.033	0.889
C19orf53	0.323	0.165	0.188	0.428
C19orf54	-0.229	0.331	-0.473	0.0351
C19orf55	0.249	0.29	0.223	0.345
C19orf57	0.204	0.389	-0.428	0.0601
C19orf59	-0.085	0.722	0.372	0.106
C19orf60	-0.023	0.923	-0.168	0.479
C19orf66	0.081	0.734	0.168	0.478
C19orf68	0.173	0.466	0.282	0.228
C19orf69	-0.178	0.452	0.05	0.833
C19orf70	0.059	0.805	-0.059	0.803
C19orf73	0.131	0.582	-0.158	0.507
C19orf77	0.082	0.732	-0.073	0.759
C19orf80	-0.338	0.145	0.106	0.656
C19orf81	-0.071	0.767	-0.273	0.244
C19orf82	-0.198	0.402	0.209	0.376
C1D	-0.187	0.431	-0.187	0.43
C1GALT1	-0.327	0.16	-0.352	0.128
C1GALT1C1	-0.194	0.412	-0.331	0.154
C1orf100	0.016	0.947	0.145	0.543
C1orf101	-0.249	0.29	0.121	0.612
C1orf105	-0.356	0.124	-0.507	0.0226
C1orf106	-0.416	0.0683	-0.191	0.419
C1orf109	0.25	0.288	0.348	0.133
C1orf110	0.282	0.229	0.283	0.227
C1orf111	0.091	0.703	-0.12	0.616
C1orf112	0.279	0.234	0.511	0.0212
C1orf115	-0.183	0.44	-0.362	0.117
C1orf116	-0.183	0.44	0.107	0.653
C1orf122	0.347	0.134	0.033	0.891
C1orf123	0.484	0.0307	-0.143	0.547
C1orf127	-0.058	0.809	-0.509	0.022
C1orf131	-0.058	0.809	-0.092	0.699
C1orf132	-0.065	0.787	-0.1	0.674
C1orf145	-0.269	0.252	-0.137	0.564
C1orf158	0.07	0.769	-0.449	0.047
C1orf159	-0.101	0.672	-0.133	0.575
C1orf162	-0.224	0.343	0.185	0.434
C1orf168	-0.002	0.992	-0.322	0.166
C1orf170	-0.099	0.677	0.085	0.722
C1orf172	-0.152	0.523	0.037	0.878
C1orf173	0.051	0.829	0.323	0.165
C1orf174	0.033	0.891	0.001	0.996
C1orf177	0.148	0.532	0.148	0.534
C1orf180	0.505	0.0231	0.373	0.106
C1orf192	-0.334	0.151	-0.224	0.342
C1orf194	-0.304	0.193	-0.405	0.0768
C1orf198	0.063	0.791	-0.121	0.613
C1orf200	0.092	0.7	-0.168	0.478
C1orf204	-0.033	0.891	0.002	0.993
C1orf21	0.017	0.945	-0.445	0.0495
C1orf210	-0.246	0.296	-0.025	0.917
C1orf213	-0.117	0.622	-0.225	0.341
C1orf216	0.193	0.415	0.32	0.17
C1orf220	-0.198	0.402	0.242	0.303
C1orf226	-0.46	0.0412	-0.188	0.426
C1orf227	0.152	0.523	-0.318	0.172
C1orf228	-0.263	0.263	-0.415	0.069
C1orf233	0.264	0.261	0.119	0.618
C1orf234	0.041	0.864	0.003	0.99
C1orf27	0.031	0.895	0.098	0.68
C1orf35	-0.207	0.381	-0.173	0.466
C1orf43	0.043	0.858	-0.02	0.934
C1orf50	0.139	0.56	-0.051	0.833
C1orf51	-0.216	0.361	-0.116	0.627
C1orf52	0.016	0.948	0.439	0.0531
C1orf53	-0.097	0.684	-0.444	0.0496
C1orf54	0.021	0.929	-0.107	0.653
C1orf56	0.036	0.881	0.139	0.56
C1orf61	0.181	0.445	0.09	0.705
C1orf63	-0.01	0.968	-0.066	0.781
C1orf64	-0.107	0.652	-0.113	0.636
C1orf65	-0.395	0.0846	0.042	0.861
C1orf68	-0.112	0.638	-0.265	0.26
C1orf74	0.336	0.147	0.272	0.245
C1orf85	-0.077	0.746	-0.102	0.67
C1orf86	-0.098	0.682	-0.096	0.687
C1orf87	0.117	0.622	0.436	0.0547
C1orf94	0.264	0.26	-0.243	0.301
C1orf95	-0.192	0.417	-0.329	0.157
C1QA	-0.214	0.364	-0.034	0.887
C1QB	-0.173	0.466	0.003	0.991
C1QBP	0.29	0.214	-0.1	0.676
C1QC	-0.118	0.619	-0.121	0.611
C1QL1	0.227	0.336	-0.216	0.361
C1QTNF1	-0.258	0.272	-0.117	0.624
C1QTNF1-AS1	-0.103	0.667	-0.181	0.444
C1QTNF2	-0.06	0.803	0.115	0.629
C1QTNF3	-0.276	0.239	-0.083	0.729
C1QTNF4	0.35	0.13	0.518	0.0192
C1QTNF6	0.222	0.348	-0.146	0.538
C1QTNF7	0.158	0.507	-0.002	0.994
C1QTNF9	-0.124	0.601	-0.029	0.904
C1QTNF9B-AS1	-0.192	0.418	-0.427	0.0605
C1R	0.371	0.107	0.398	0.0825
C1RL	-0.27	0.249	0.285	0.222
C1RL-AS1	-0.277	0.237	0.259	0.271
C1S	0.525	0.0175	0.302	0.196
C2	0.503	0.0239	0.221	0.35
C20orf112	-0.162	0.495	-0.042	0.859
C20orf141	0.125	0.599	-0.099	0.677
C20orf144	0.424	0.0626	0.292	0.212
C20orf166	0.242	0.304	-0.072	0.763
C20orf166-AS1	0.163	0.493	-0.374	0.104
C20orf173	-0.246	0.295	-0.056	0.813
C20orf181	-0.12	0.613	-0.451	0.0462
C20orf194	0.296	0.205	0.476	0.0337
C20orf195	-0.292	0.212	-0.048	0.839
C20orf196	-0.148	0.534	-0.644	0.00219
C20orf197	0.23	0.328	0.072	0.764
C20orf201	-0.09	0.705	0.051	0.83
C20orf202	-0.212	0.369	0.059	0.806
C20orf203	0.321	0.168	0.022	0.927
C20orf26	0.365	0.114	0.165	0.486
C20orf27	0.039	0.872	-0.022	0.926
C20orf62	0.028	0.906	-0.27	0.249
[truncated: 17,854 more rows]

## Sheet: 工作表1
T	T	T	T	T
A1BG	0.277	0.238	-0.262	0.265
A1BG-AS1	-0.127	0.595	-0.052	0.828
A1CF	-0.212	0.369	-0.479	0.0326
A2M	-0.291	0.213	0.162	0.495
A2M-AS1	-0.263	0.262	-0.465	0.0388
A2ML1	-0.102	0.67	0.337	0.146
A2MP1	-0.183	0.439	0.101	0.672
A4GALT	-0.234	0.321	0.161	0.498
A4GNT	-0.044	0.854	-0.232	0.324
AA06	0.001	0.997	0.065	0.786
AAAS	0.227	0.337	-0.338	0.145
AACS	0.327	0.16	0.042	0.861
AACSP1	-0.055	0.817	0.108	0.651
AADAC	0.262	0.264	0.16	0.501
AADACL2	0.094	0.693	-0.16	0.499
AADAT	0.264	0.261	0.389	0.0903
AAED1	0.218	0.356	0.061	0.798
AAGAB	0.363	0.115	0.242	0.303
AAK1	-0.155	0.515	0.443	0.0507
AAMDC	0.008	0.975	-0.161	0.496
AAMP	0.083	0.728	-0.138	0.561
AANAT	-0.199	0.401	-0.59	0.00616
AAR2	0.16	0.499	0.163	0.492
AARS	-0.161	0.498	-0.544	0.0132
AARS2	0.119	0.616	0.59	0.00622
AASDH	-0.075	0.753	0.144	0.546
AASDHPPT	0.153	0.519	-0.004	0.986
AASS	0.035	0.884	0.292	0.211
AATF	0.19	0.422	0.261	0.266
AATK	0.072	0.762	0.031	0.895
ABAT	0.299	0.2	-0.019	0.938
ABCA1	0.099	0.679	-0.116	0.625
ABCA11P	0.208	0.38	0.151	0.526
ABCA12	0.072	0.761	0.313	0.179
ABCA13	0.109	0.648	-0.443	0.0502
ABCA17P	-0.03	0.9	-0.139	0.558
ABCA2	-0.268	0.254	-0.106	0.657
ABCA3	0.002	0.995	-0.425	0.0616
ABCA4	-0.31	0.184	-0.129	0.587
ABCA5	-0.123	0.607	0.168	0.48
ABCA6	-0.061	0.799	0.006	0.98
ABCA7	0.042	0.861	0.035	0.884
ABCA8	-0.047	0.843	0.069	0.773
ABCA9	0.027	0.909	-0.032	0.895
ABCB1	-0.274	0.242	-0.226	0.338
ABCB10	0.033	0.891	-0.157	0.508
ABCB11	-0.149	0.529	-0.115	0.629
ABCB4	-0.182	0.443	-0.529	0.0165
ABCB5	0.135	0.571	0.143	0.547
ABCB6	-0.094	0.694	0.224	0.342
ABCB7	0.063	0.792	-0.22	0.35
ABCB8	0.167	0.48	0.034	0.886
ABCB9	0.484	0.0306	0.265	0.259
ABCC1	-0.373	0.105	-0.159	0.504
ABCC10	0.302	0.195	0.402	0.0793
ABCC11	-0.241	0.307	-0.708	0.000473
ABCC12	-0.041	0.865	-0.441	0.0519
ABCC13	0.259	0.27	-0.366	0.113
ABCC2	-0.192	0.416	-0.459	0.0417
ABCC3	-0.471	0.036	-0.012	0.962
ABCC4	0.288	0.218	-0.058	0.809
ABCC5	0.063	0.792	0.433	0.0565
ABCC6	-0.324	0.164	-0.707	0.000485
ABCC6P1	-0.328	0.157	-0.536	0.0148
ABCC8	0.109	0.648	-0.154	0.518
ABCC9	0.113	0.636	0.29	0.215
ABCD1	0.474	0.0348	0.032	0.892
ABCD2	0.295	0.206	-0.097	0.684
ABCD3	0.135	0.57	0.016	0.946
ABCD4	-0.034	0.887	0.324	0.163
ABCE1	0.328	0.158	0.541	0.0137
ABCF1	0.363	0.115	0.534	0.0152
ABCF2	0.611	0.00424	0.507	0.0224
ABCF3	0.131	0.581	0.197	0.404
ABCG1	-0.23	0.33	-0.153	0.518
ABCG2	-0.018	0.939	-0.368	0.11
ABCG4	0.023	0.924	0.195	0.41
ABCG5	-0.318	0.172	-0.255	0.278
ABCG8	0.062	0.795	-0.127	0.595
ABHD1	0.041	0.865	-0.125	0.599
ABHD10	0.054	0.821	0.015	0.949
ABHD11	0.015	0.951	-0.081	0.733
ABHD12	-0.2	0.397	-0.514	0.0204
ABHD13	0.32	0.169	0.235	0.319
ABHD14A	0.01	0.967	0.356	0.124
ABHD14B	-0.01	0.968	-0.231	0.327
ABHD15	0.253	0.282	0.192	0.417
ABHD16A	0.336	0.148	0.197	0.405
ABHD16B	0.163	0.493	-0.039	0.872
ABHD17A	0.41	0.0723	0.252	0.284
ABHD17B	0.12	0.615	-0.187	0.43
ABHD17C	-0.242	0.305	-0.045	0.851
ABHD2	-0.382	0.0964	-0.106	0.657
ABHD3	-0.401	0.0797	-0.282	0.228
ABHD4	-0.119	0.616	0.042	0.861
ABHD5	0.091	0.702	0.544	0.0132
ABHD6	-0.079	0.74	-0.1	0.676
ABHD8	0.608	0.00442	0.36	0.119
ABI1	-0.348	0.132	-0.517	0.0196
ABI2	0.056	0.816	0.111	0.641
ABI3	0.047	0.843	-0.157	0.509
ABI3BP	-0.07	0.768	0.242	0.305
ABL1	0.382	0.0962	0.453	0.0448
ABL2	0.119	0.616	-0.085	0.723
ABLIM1	-0.156	0.511	-0.273	0.243
ABLIM2	-0.219	0.354	-0.181	0.446
ABLIM3	-0.255	0.279	0.319	0.171
ABO	-0.341	0.141	-0.077	0.748
ABR	-0.039	0.872	-0.364	0.115
ABRA	-0.141	0.552	-0.283	0.227
ABRACL	-0.085	0.723	-0.144	0.544
ABT1	0.351	0.129	0.007	0.976
ABTB1	-0.225	0.34	0.039	0.87
ABTB2	0.35	0.131	0.2	0.397
ACAA1	0.078	0.745	0.103	0.665
ACAA2	0.253	0.281	-0.22	0.352
ACACA	0.178	0.452	0.339	0.143
ACACB	0.14	0.555	-0.109	0.647
ACAD10	-0.254	0.281	-0.318	0.171
ACAD8	-0.022	0.928	-0.133	0.576
ACAD9	0.527	0.0169	0.463	0.0396
ACADL	0.307	0.189	0.134	0.573
ACADM	-0.021	0.93	0.056	0.815
ACADS	-0.384	0.0943	-0.207	0.381
ACADSB	0.236	0.316	0.101	0.673
ACADVL	-0.073	0.76	-0.1	0.675
ACAN	0.159	0.503	-0.227	0.336
ACAP1	0.353	0.126	-0.156	0.512
ACAP2	0.048	0.841	-0.067	0.78
ACAP3	-0.198	0.403	0.276	0.239
ACAT1	0.126	0.598	-0.279	0.234
ACAT2	0.175	0.46	-0.155	0.513
ACBD3	-0.492	0.0277	-0.214	0.364
ACBD4	-0.327	0.159	-0.172	0.47
ACBD5	-0.306	0.19	-0.507	0.0224
ACBD6	0.224	0.341	-0.102	0.668
ACCS	-0.086	0.718	-0.509	0.0218
ACD	0.317	0.173	0.033	0.89
ACE	-0.015	0.952	0.306	0.189
ACE2	-0.342	0.139	-0.053	0.825
ACER1	0.415	0.0687	-0.049	0.836
ACER3	0.083	0.728	0.157	0.507
ACHE	-0.011	0.962	-0.006	0.98
ACIN1	-0.075	0.753	0.331	0.154
ACKR2	0.133	0.575	-0.022	0.927
ACKR3	0.201	0.396	0.053	0.824
ACKR4	-0.198	0.403	-0.296	0.205
ACLY	0.13	0.585	0.474	0.0347
ACMSD	-0.064	0.788	0.032	0.894
ACN9	0.091	0.704	-0.027	0.909
ACO1	0.284	0.225	-0.075	0.754
ACO2	-0.147	0.537	-0.363	0.115
ACOT11	-0.159	0.504	-0.097	0.684
ACOT12	0.262	0.265	-0.236	0.317
ACOT13	0.179	0.451	-0.403	0.0779
ACOT4	-0.108	0.65	-0.106	0.656
ACOT6	-0.013	0.958	-0.501	0.0244
ACOT7	0.488	0.0289	0.112	0.639
ACOT8	-0.114	0.632	-0.253	0.282
ACOT9	0.035	0.885	-0.09	0.705
ACOX1	-0.337	0.147	0.004	0.986
ACOX2	0.261	0.266	0.625	0.0032
ACOX3	-0.152	0.522	-0.466	0.0382
ACOXL	0.091	0.702	0.259	0.269
ACP1	-0.11	0.645	-0.096	0.687
ACP2	0.084	0.726	-0.271	0.248
ACP5	-0.14	0.555	0.021	0.931
ACP6	-0.24	0.309	-0.058	0.809
ACPL2	0.169	0.477	0.467	0.0378
ACPP	0.064	0.79	0.214	0.364
ACPT	-0.408	0.0744	0.077	0.748
ACR	0.312	0.181	-0.17	0.474
ACRBP	-0.002	0.992	0.035	0.882
ACRC	-0.101	0.672	-0.048	0.84
ACRV1	-0.414	0.0693	-0.597	0.00542
ACSBG1	0.274	0.243	0.496	0.0261
ACSBG2	-0.083	0.727	0.099	0.676
ACSF2	-0.128	0.59	0.364	0.115
ACSF3	0.151	0.525	0.042	0.86
ACSL1	0.413	0.0706	0.351	0.129
ACSL3	-0.179	0.451	-0.123	0.605
ACSL4	-0.158	0.505	0.202	0.393
ACSL5	-0.383	0.0953	-0.073	0.758
ACSL6	0.118	0.62	0.288	0.218
ACSM1	-0.362	0.117	-0.239	0.311
ACSM2A	-0.105	0.659	0.122	0.61
ACSM2B	-0.294	0.208	-0.621	0.0035
ACSM3	-0.487	0.0294	-0.589	0.00632
ACSM5	-0.115	0.629	-0.17	0.474
ACSS1	0.185	0.434	0.106	0.655
ACSS2	-0.06	0.802	-0.706	0.000499
ACSS3	0.008	0.974	-0.039	0.869
ACTA1	0.212	0.369	0.246	0.295
ACTA2	0.123	0.605	-0.352	0.128
ACTA2-AS1	0.171	0.472	0.158	0.505
ACTB	0.022	0.926	-0.151	0.524
ACTC1	-0.224	0.342	-0.4	0.0805
ACTG1	-0.176	0.459	0.385	0.0941
ACTG2	0.054	0.822	-0.028	0.906
ACTL10	-0.325	0.162	-0.101	0.671
ACTL6A	0.15	0.527	0.042	0.862
ACTL6B	-0.197	0.404	0.087	0.715
ACTL7A	-0.192	0.417	-0.292	0.212
ACTL7B	-0.213	0.368	-0.204	0.388
ACTL8	0.49	0.0282	-0.135	0.57
ACTL9	0.138	0.561	0.291	0.214
ACTN1	0.578	0.00755	0.163	0.491
ACTN2	0.604	0.00476	0.292	0.212
ACTN3	0.234	0.321	-0.124	0.602
ACTN4	-0.054	0.822	-0.173	0.465
ACTR10	0.212	0.369	0.556	0.0109
ACTR1A	0.342	0.14	-0.108	0.65
ACTR1B	-0.081	0.736	-0.243	0.301
ACTR2	-0.214	0.364	-0.137	0.564
ACTR3	-0.05	0.833	-0.208	0.379
ACTR3B	0.373	0.105	0.206	0.384
ACTR3BP2	0.081	0.734	-0.089	0.708
ACTR3C	-0.292	0.212	-0.152	0.523
ACTR5	-0.095	0.691	0.198	0.403
ACTR6	-0.108	0.651	-0.093	0.696
ACTR8	0.114	0.633	0.074	0.756
ACTRT2	-0.275	0.241	-0.307	0.188
ACTRT3	0.33	0.156	0.263	0.263
ACVR1	-0.053	0.824	-0.37	0.108
ACVR1B	0.205	0.385	-0.343	0.138
ACVR1C	0.029	0.903	-0.025	0.916
ACVR2A	-0.488	0.0291	-0.11	0.643
ACVR2B	-0.202	0.393	-0.078	0.745
ACVR2B-AS1	0.294	0.208	-0.268	0.253
ACVRL1	-0.08	0.737	0.06	0.801
ACY1	0.28	0.232	-0.025	0.917
ACY3	-0.16	0.501	-0.608	0.00442
ACYP1	0.04	0.867	0.008	0.974
ACYP2	-0.032	0.895	-0.332	0.152
ADA	0.342	0.14	0.351	0.13
ADAD1	0.228	0.335	-0.258	0.272
ADAD2	-0.182	0.442	-0.202	0.393
ADAL	0.265	0.259	0.229	0.33
ADAM10	-0.149	0.531	0.158	0.507
ADAM11	0.154	0.517	0.154	0.518
ADAM12	0.149	0.531	-0.396	0.0838
ADAM15	0.218	0.356	0.02	0.932
ADAM17	-0.086	0.718	-0.097	0.683
ADAM18	0.299	0.2	0.322	0.167
ADAM19	-0.366	0.112	-0.251	0.287
ADAM1A	-0.248	0.292	0.042	0.861
ADAM2	-0.326	0.161	0.076	0.749
ADAM20	0.234	0.322	-0.061	0.799
ADAM21	0.171	0.471	-0.065	0.785
ADAM22	-0.005	0.985	-0.061	0.799
ADAM23	0.048	0.842	-0.102	0.669
ADAM28	-0.293	0.21	-0.514	0.0204
ADAM29	0.175	0.461	-0.196	0.408
ADAM30	0.069	0.774	-0.04	0.868
ADAM32	-0.254	0.28	0.099	0.677
ADAM33	-0.166	0.484	0.387	0.0919
ADAM3A	-0.03	0.901	0.061	0.8
ADAM5	0.42	0.0654	-0.26	0.269
ADAM6	-0.01	0.968	0.127	0.595
ADAM7	0.18	0.448	-0.23	0.33
ADAM8	-0.017	0.943	-0.028	0.907
ADAM9	-0.285	0.223	-0.441	0.0515
ADAMDEC1	0.01	0.967	0.09	0.705
ADAMTS1	0.094	0.692	-0.128	0.591
ADAMTS10	0.576	0.00781	-0.006	0.982
ADAMTS12	0.408	0.0741	0.277	0.237
ADAMTS13	-0.335	0.149	-0.067	0.778
ADAMTS14	-0.561	0.01	0.008	0.973
ADAMTS15	-0.149	0.532	-0.046	0.849
ADAMTS16	0.386	0.0923	-0.151	0.526
ADAMTS17	-0.247	0.294	-0.042	0.86
ADAMTS18	-0.122	0.607	-0.264	0.261
ADAMTS19	-0.121	0.611	0.045	0.851
ADAMTS2	0.316	0.175	0.146	0.539
ADAMTS20	0.288	0.219	-0.147	0.536
ADAMTS3	0.005	0.982	0.167	0.481
ADAMTS4	-0.568	0.00893	-0.411	0.0715
ADAMTS5	0.362	0.117	-0.149	0.531
ADAMTS6	0.548	0.0123	0.27	0.249
ADAMTS7	0.055	0.819	-0.119	0.616
ADAMTS8	-0.039	0.87	-0.146	0.539
ADAMTS9	0.143	0.549	0.438	0.0532
ADAMTS9-AS2	0.057	0.812	-0.548	0.0124
ADAMTSL1	0.465	0.039	0.086	0.719
ADAMTSL2	-0.099	0.677	0.125	0.598
ADAMTSL3	-0.144	0.546	-0.415	0.0691
ADAMTSL4	-0.054	0.823	-0.094	0.695
ADAMTSL5	0	1	-0.237	0.314
ADAP1	-0.369	0.11	-0.084	0.726
ADAP2	0.115	0.63	0.146	0.54
ADAR	0.448	0.0476	0.532	0.0157
ADARB1	0.391	0.088	0.263	0.262
ADARB2	-0.04	0.867	-0.073	0.758
ADARB2-AS1	0.051	0.83	-0.43	0.0587
ADAT1	0.183	0.44	0.229	0.332
ADAT2	0.064	0.789	0.393	0.0865
ADC	-0.107	0.654	-0.125	0.599
ADCK1	0.436	0.0544	0	0.999
ADCK2	0.539	0.0142	0.023	0.923
ADCK3	0.063	0.791	-0.01	0.966
ADCK4	0.006	0.98	0.204	0.387
ADCK5	-0.054	0.82	-0.102	0.67
ADCY1	-0.127	0.593	-0.014	0.954
ADCY10	0.074	0.756	0.154	0.517
ADCY10P1	-0.09	0.706	0.208	0.38
ADCY2	-0.096	0.688	-0.383	0.0958
ADCY3	0.338	0.145	0.247	0.294
ADCY4	-0.179	0.45	-0.147	0.536
ADCY5	-0.434	0.0559	-0.083	0.729
ADCY6	-0.51	0.0217	-0.496	0.0262
ADCY7	-0.128	0.59	-0.256	0.275
ADCY8	0.003	0.988	0.096	0.687
ADCY9	-0.192	0.417	-0.376	0.102
ADCYAP1	0.059	0.806	-0.035	0.884
ADCYAP1R1	0.221	0.349	-0.204	0.388
ADD1	-0.14	0.557	-0.398	0.0824
ADD2	0.073	0.759	-0.106	0.657
ADD3	-0.444	0.0498	-0.467	0.0379
ADD3-AS1	-0.064	0.789	-0.331	0.154
ADGB	-0.17	0.474	0.095	0.692
ADH1A	0.035	0.884	-0.051	0.831
ADH1B	0.01	0.968	-0.29	0.215
ADH1C	-0.18	0.446	0.005	0.984
ADH4	0.042	0.861	0.167	0.482
ADH5	0.248	0.291	0.304	0.193
ADH6	-0.227	0.336	-0.176	0.458
ADH7	0.211	0.372	-0.107	0.653
ADHFE1	-0.071	0.765	-0.288	0.218
ADI1	-0.255	0.278	-0.413	0.0703
ADIG	-0.098	0.682	-0.204	0.389
ADIPOQ	0.152	0.521	-0.2	0.398
ADIPOR1	0.116	0.627	-0.275	0.241
ADIPOR2	0.05	0.834	0.029	0.904
ADIRF	-0.101	0.67	0.474	0.0347
ADIRF-AS1	-0.069	0.773	0.012	0.959
ADK	-0.116	0.625	-0.182	0.442
ADM	0.203	0.39	-0.377	0.101
ADM2	-0.212	0.37	-0.408	0.0738
ADM5	0.352	0.128	0.502	0.024
ADNP	-0.232	0.325	-0.188	0.427
ADNP2	0.46	0.0414	0.221	0.35
ADO	0.321	0.167	0.354	0.125
ADORA1	0.052	0.829	-0.128	0.59
ADORA2A	0.347	0.134	0.259	0.271
ADORA2A-AS1	-0.023	0.925	0.066	0.782
ADORA2B	0.227	0.337	0.265	0.259
ADORA3	0.033	0.891	0.141	0.554
ADPGK	0.264	0.261	-0.057	0.81
ADPRH	0.194	0.412	0.17	0.474
ADPRHL1	-0.254	0.28	-0.528	0.0166
ADPRHL2	0.155	0.513	0.137	0.564
ADPRM	0.241	0.305	-0.204	0.389
ADRA1A	0.212	0.37	-0.128	0.592
ADRA1B	0.115	0.63	0.024	0.92
ADRA1D	-0.366	0.113	-0.256	0.275
ADRA2A	0.164	0.489	0.103	0.665
ADRA2B	-0.18	0.448	-0.156	0.511
ADRA2C	0.194	0.411	-0.028	0.908
ADRB1	-0.083	0.729	-0.742	0.000178
ADRB2	0.051	0.833	0.262	0.264
ADRB3	0.04	0.868	-0.356	0.123
ADRBK1	0.008	0.973	-0.122	0.609
ADRBK2	0.243	0.302	0.051	0.829
ADRM1	0.075	0.754	-0.165	0.486
ADSL	0.277	0.237	0.188	0.427
ADSS	-0.359	0.12	-0.013	0.955
ADSSL1	-0.061	0.8	0.058	0.808
ADTRP	0.011	0.964	0.165	0.486
AEBP1	-0.184	0.438	0.047	0.843
AEBP2	-0.139	0.558	0.016	0.945
AEN	0.32	0.169	0.129	0.588
AES	0.268	0.252	0.08	0.737
AFAP1	0.117	0.622	-0.139	0.56
AFAP1-AS1	-0.031	0.897	0.17	0.473
AFAP1L1	0.438	0.0537	0.318	0.171
AFAP1L2	0.036	0.88	0.279	0.234
AFF1	-0.223	0.345	-0.197	0.404
AFF2	0.332	0.152	0.072	0.762
AFF3	0.322	0.167	0.107	0.653
AFF4	-0.155	0.513	-0.046	0.847
AFG3L1P	-0.114	0.633	-0.13	0.585
AFG3L2	0.366	0.113	0.184	0.437
AFM	0.095	0.689	-0.152	0.523
AFMID	-0.001	0.996	0.318	0.172
AFP	-0.031	0.897	0.171	0.472
AFTPH	-0.292	0.212	-0.412	0.0707
AGA	0.065	0.784	-0.461	0.0408
AGAP1	-0.423	0.0632	-0.349	0.132
AGAP11	-0.35	0.13	0.231	0.326
AGAP2	0.121	0.611	0.185	0.434
AGAP2-AS1	0.16	0.501	-0.027	0.909
AGAP3	0.308	0.186	-0.238	0.312
AGAP4	-0.175	0.46	0.24	0.308
AGAP9	-0.265	0.26	0.288	0.219
AGBL1	0.21	0.375	-0.382	0.0963
AGBL2	-0.024	0.92	-0.457	0.0428
AGBL3	0.112	0.639	-0.222	0.348
AGBL4	-0.116	0.626	-0.26	0.268
AGBL5	0.102	0.67	-0.29	0.215
AGER	-0.411	0.0721	0.191	0.42
AGFG1	0.042	0.861	0.034	0.886
AGFG2	-0.361	0.118	0.139	0.56
AGGF1	0.137	0.564	-0.049	0.838
AGK	0.695	0.000673	0.418	0.0668
AGL	-0.152	0.524	-0.001	0.995
AGMAT	-0.327	0.159	-0.407	0.0746
AGO1	0.071	0.767	0.492	0.0274
AGO2	-0.077	0.748	0.389	0.0901
AGO3	-0.067	0.779	0.326	0.16
AGO4	-0.194	0.411	0.123	0.604
AGPAT1	0.228	0.333	0.259	0.269
AGPAT2	-0.143	0.547	0.097	0.683
AGPAT3	-0.017	0.943	-0.015	0.948
AGPAT4	0.094	0.692	0.154	0.516
AGPAT4-IT1	0.149	0.53	0.321	0.168
AGPAT5	-0.134	0.574	-0.192	0.418
AGPAT6	-0.469	0.0372	-0.08	0.737
AGPAT9	-0.235	0.318	-0.088	0.712
AGPS	-0.008	0.973	-0.032	0.894
AGR2	-0.124	0.602	-0.189	0.425
AGR3	-0.078	0.745	-0.044	0.854
AGRN	0.025	0.917	-0.055	0.817
AGRP	0.213	0.367	-0.119	0.618
AGT	-0.142	0.55	0.121	0.613
AGTPBP1	0.368	0.11	-0.076	0.749
AGTR1	-0.154	0.518	-0.015	0.951
AGTR2	0.034	0.886	-0.02	0.934
AGTRAP	0.053	0.826	-0.017	0.942
AGXT	0.255	0.278	-0.235	0.319
AGXT2	-0.173	0.465	-0.099	0.678
AHCTF1	0.197	0.404	0.066	0.782
AHCY	0.317	0.174	0.132	0.579
AHCYL1	-0.147	0.536	0.264	0.261
AHCYL2	-0.036	0.881	-0.073	0.76
AHDC1	0.167	0.482	0.006	0.98
AHI1	-0.13	0.586	0.003	0.989
AHNAK	0.236	0.316	-0.162	0.496
AHNAK2	-0.23	0.33	-0.003	0.991
AHR	-0.262	0.264	-0.123	0.606
AHRR	-0.301	0.197	-0.133	0.575
AHSA1	0.277	0.237	0.418	0.067
AHSA2	-0.303	0.194	-0.18	0.448
AHSG	-0.435	0.0554	-0.393	0.0865
AHSP	0.091	0.703	-0.182	0.443
AICDA	0.529	0.0164	0.135	0.572
AIDA	0.173	0.466	0.193	0.415
AIF1	-0.009	0.968	-0.218	0.356
AIF1L	0.145	0.543	0.141	0.554
AIFM1	0.323	0.165	-0.204	0.387
AIFM2	-0.247	0.293	-0.19	0.423
AIFM3	0.051	0.83	-0.06	0.802
AIG1	-0.199	0.401	0.242	0.303
AIM1	-0.027	0.909	0.149	0.531
AIM1L	-0.417	0.0672	-0.171	0.471
AIM2	0.316	0.174	0.299	0.2
AIMP1	-0.243	0.302	-0.138	0.563
AIMP2	0.109	0.646	-0.331	0.154
AIP	-0.202	0.393	-0.571	0.00857
AIPL1	0.182	0.443	-0.036	0.879
AIRE	-0.179	0.45	-0.319	0.17
AJAP1	-0.009	0.969	-0.194	0.412
AJUBA	0.198	0.403	0.087	0.715
AK1	0.18	0.447	0.124	0.602
AK2	0.09	0.706	0.28	0.231
AK3	0.16	0.501	0.28	0.231
AK5	0.298	0.202	0.249	0.29
AK7	-0.456	0.0432	-0.392	0.0875
AK8	0.523	0.0179	0.005	0.984
AK9	-0.277	0.237	-0.29	0.215
AKAP1	-0.166	0.485	0.206	0.384
AKAP10	-0.204	0.389	0.184	0.438
AKAP11	-0.266	0.256	0.087	0.714
AKAP12	0.052	0.828	0.096	0.687
AKAP13	-0.33	0.156	-0.02	0.933
AKAP14	-0.043	0.858	-0.232	0.325
AKAP17A	-0.096	0.686	-0.091	0.702
AKAP3	-0.026	0.912	-0.188	0.426
AKAP4	-0.499	0.0251	-0.054	0.822
AKAP5	-0.442	0.0512	0.129	0.587
AKAP6	-0.32	0.169	-0.139	0.559
AKAP7	0.426	0.061	0.16	0.5
AKAP8	-0.038	0.872	0.259	0.27
AKAP8L	-0.028	0.908	0.514	0.0204
AKAP9	-0.218	0.355	0.213	0.367
AKIP1	0.268	0.254	-0.44	0.052
AKIRIN1	0.457	0.0427	0.637	0.0025
AKIRIN2	0.42	0.0649	-0.119	0.617
AKNA	-0.077	0.748	-0.037	0.877
AKNAD1	0.208	0.38	-0.093	0.696
AKR1A1	0.227	0.335	0.189	0.425
AKR1B1	0.257	0.274	0.572	0.00845
AKR1B10	-0.106	0.657	0.044	0.854
AKR1C1	-0.336	0.147	0.008	0.975
AKR1C2	-0.356	0.123	0.047	0.845
AKR1C3	-0.481	0.0318	-0.233	0.323
AKR1C4	-0.181	0.444	-0.2	0.397
AKR1C6P	0.15	0.527	-0.101	0.673
AKR1D1	-0.101	0.672	0.167	0.483
AKR1E2	0.273	0.244	0.116	0.627
AKR7A2	0.249	0.29	-0.271	0.248
AKR7A3	-0.07	0.77	-0.57	0.00865
AKT1	0.181	0.444	0.323	0.165
AKT1S1	0.308	0.187	0.07	0.769
AKT2	0.321	0.168	0.4	0.0806
AKT3	0.143	0.548	-0.018	0.941
AKTIP	0.291	0.214	-0.061	0.797
ALAD	0.223	0.344	-0.165	0.488
ALAS1	-0.019	0.936	-0.22	0.351
ALAS2	-0.068	0.775	-0.431	0.0577
ALB	0.027	0.91	-0.114	0.633
ALCAM	-0.305	0.192	-0.035	0.883
ALDH16A1	0.135	0.57	0.017	0.945
ALDH18A1	0.128	0.591	-0.352	0.128
ALDH1A1	0.101	0.671	-0.071	0.767
ALDH1A2	-0.003	0.991	-0.057	0.81
ALDH1A3	-0.44	0.0525	0.113	0.635
ALDH1B1	0.436	0.0546	0.266	0.257
ALDH1L1	0.046	0.846	0.071	0.766
ALDH1L1-AS2	0.232	0.326	0.261	0.265
ALDH1L2	-0.115	0.629	0.16	0.501
ALDH2	-0.334	0.149	-0.492	0.0277
ALDH3A1	-0.479	0.0325	0.046	0.848
ALDH3A2	-0.398	0.0823	0.205	0.387
ALDH3B1	-0.639	0.0024	-0.338	0.145
ALDH3B2	-0.185	0.436	0.065	0.787
ALDH4A1	0.461	0.0409	0.13	0.585
ALDH5A1	0.21	0.375	0.12	0.614
ALDH6A1	-0.214	0.364	-0.224	0.343
ALDH7A1	0.099	0.677	-0.043	0.859
ALDH8A1	0.307	0.188	0.387	0.0916
ALDH9A1	0.077	0.748	-0.265	0.258
ALDOA	-0.019	0.937	-0.359	0.12
ALDOAP2	0.196	0.409	-0.011	0.962
ALDOB	0.068	0.775	0.013	0.956
ALDOC	-0.213	0.368	0.075	0.755
ALG1	-0.052	0.826	-0.119	0.618
ALG10	-0.116	0.627	-0.425	0.0617
ALG10B	-0.286	0.221	-0.51	0.0216
ALG12	-0.255	0.279	0.177	0.455
ALG13	-0.138	0.562	-0.42	0.0652
ALG14	0.106	0.656	-0.064	0.79
ALG1L2	-0.366	0.113	0.092	0.7
ALG2	0.356	0.123	0.354	0.126
ALG3	0.313	0.179	-0.094	0.694
ALG5	0.076	0.751	-0.255	0.277
ALG6	0.266	0.257	0.096	0.688
ALG8	-0.235	0.318	-0.522	0.0181
ALG9	0.243	0.303	0.264	0.26
ALK	-0.092	0.701	-0.689	0.000784
ALKBH1	0.507	0.0225	0.382	0.097
ALKBH2	-0.164	0.49	-0.477	0.0337
ALKBH3	0.392	0.0872	-0.093	0.696
ALKBH3-AS1	0.229	0.331	-0.221	0.349
ALKBH4	0.417	0.0677	0.285	0.224
ALKBH5	0.416	0.068	-0.072	0.763
ALKBH6	0.36	0.12	0.39	0.089
ALKBH7	0.124	0.601	-0.273	0.243
ALKBH8	-0.032	0.892	-0.029	0.903
ALLC	0.074	0.757	-0.524	0.0176
ALMS1	0.29	0.214	0.299	0.2
ALMS1P	-0.021	0.932	0.087	0.714
ALOX12	-0.069	0.773	-0.098	0.681
ALOX12B	0.254	0.281	0.114	0.633
ALOX12P2	-0.179	0.45	-0.041	0.865
ALOX15	0.063	0.791	-0.047	0.846
ALOX15B	0.034	0.886	0.008	0.973
ALOX5	-0.303	0.193	-0.073	0.759
ALOX5AP	-0.089	0.71	-0.288	0.219
ALOXE3	0.056	0.815	-0.358	0.122
ALPI	-0.335	0.149	0.006	0.979
ALPK1	-0.45	0.0466	-0.268	0.253
ALPK2	0.24	0.308	-0.283	0.227
ALPK3	-0.185	0.434	0.211	0.372
ALPL	-0.045	0.852	-0.109	0.647
ALPP	-0.516	0.0199	-0.027	0.911
ALPPL2	-0.33	0.155	-0.042	0.862
ALS2	0.108	0.65	0.034	0.887
ALS2CL	-0.345	0.136	0.123	0.607
ALS2CR11	0.066	0.784	0.029	0.902
ALS2CR12	-0.087	0.717	0.047	0.846
ALX1	-0.192	0.418	-0.423	0.0629
ALX3	0.166	0.485	0.228	0.334
ALX4	0.004	0.986	-0.258	0.271
ALYREF	0.267	0.256	0.233	0.324
AMACR	0.066	0.783	0.031	0.898
AMBN	0.089	0.71	-0.186	0.432
AMBP	0.171	0.47	-0.34	0.143
AMBRA1	0.082	0.73	-0.355	0.125
AMD1	0.292	0.212	0.075	0.754
AMDHD1	-0.241	0.307	-0.353	0.127
AMELX	-0.034	0.885	-0.332	0.153
AMELY	-0.075	0.753	-0.449	0.0472
AMER1	-0.174	0.463	0.062	0.795
AMER2	-0.236	0.317	-0.363	0.116
AMER3	-0.061	0.797	-0.267	0.256
AMFR	-0.119	0.618	-0.421	0.0648
AMH	0.014	0.952	0.213	0.368
AMHR2	-0.328	0.158	-0.31	0.184
AMICA1	0.038	0.874	0.099	0.677
AMIGO1	0.2	0.398	0.377	0.102
AMIGO2	-0.212	0.371	-0.073	0.761
AMMECR1	0.141	0.553	-0.055	0.819
AMMECR1L	0.08	0.736	0.065	0.787
AMN	-0.126	0.598	0.115	0.631
AMOT	0.051	0.829	-0.137	0.565
AMOTL1	0.299	0.201	0.462	0.0404
AMOTL2	0.11	0.644	-0.015	0.951
AMPD1	0.301	0.197	-0.162	0.494
AMPD2	0.022	0.927	0.101	0.671
AMPD3	-0.086	0.72	0.183	0.441
AMPH	0.052	0.828	-0.172	0.468
AMT	-0.344	0.138	-0.032	0.895
AMZ1	0.033	0.892	-0.051	0.83
AMZ2	0.231	0.326	0.151	0.525
AMZ2P1	0.31	0.183	0.02	0.934
ANAPC10	0.335	0.148	0.131	0.581
ANAPC11	0.099	0.676	0.211	0.372
ANAPC13	0.262	0.265	-0.131	0.583
ANAPC15	0.049	0.839	-0.483	0.031
ANAPC16	-0.445	0.0496	-0.238	0.311
ANAPC2	-0.021	0.928	0.405	0.0762
ANAPC4	-0.374	0.104	-0.315	0.175
ANAPC5	-0.008	0.973	-0.372	0.107
ANAPC7	0.064	0.79	-0.015	0.95
ANG	-0.121	0.61	-0.211	0.371
ANGEL1	0.266	0.258	0.336	0.148
ANGEL2	0.128	0.591	0.006	0.982
ANGPT1	-0.223	0.345	0.174	0.463
ANGPT2	-0.029	0.904	0.233	0.323
ANGPT4	0.043	0.858	-0.229	0.332
ANGPTL1	-0.165	0.486	-0.191	0.421
ANGPTL2	-0.297	0.203	0.07	0.77
ANGPTL3	0.315	0.176	-0.159	0.502
ANGPTL4	-0.016	0.945	0.077	0.747
ANGPTL6	-0.135	0.57	-0.403	0.0783
ANGPTL7	0.135	0.569	0.183	0.441
ANHX	-0.159	0.504	-0.388	0.0907
ANK1	0.128	0.592	0.079	0.741
ANK2	0.337	0.146	0.144	0.544
ANK3	0.16	0.5	0.349	0.132
ANKAR	-0.012	0.96	0.254	0.28
ANKDD1A	0.334	0.15	0.48	0.0322
ANKEF1	-0.315	0.176	-0.442	0.0507
ANKFN1	-0.044	0.854	0.149	0.53
ANKFY1	0.323	0.165	0.344	0.138
ANKH	-0.197	0.404	-0.298	0.202
ANKHD1	-0.201	0.396	0.263	0.263
ANKIB1	-0.234	0.321	0.148	0.533
ANKLE1	0.192	0.419	0.214	0.365
ANKLE2	-0.51	0.0215	-0.035	0.883
ANKMY1	-0.25	0.288	-0.166	0.485
ANKMY2	-0.174	0.464	-0.534	0.0154
ANKRA2	-0.351	0.129	-0.205	0.386
ANKRD1	0.192	0.418	-0.017	0.945
ANKRD10	-0.092	0.699	-0.064	0.789
ANKRD10-IT1	-0.187	0.431	-0.053	0.824
ANKRD11	-0.263	0.263	-0.159	0.503
ANKRD12	0.09	0.705	0.255	0.277
ANKRD13A	-0.155	0.513	-0.251	0.286
ANKRD13B	0.279	0.234	0.471	0.0361
ANKRD13C	-0.275	0.24	0.012	0.96
ANKRD13D	-0.236	0.317	0.303	0.194
ANKRD16	0.038	0.872	-0.274	0.243
ANKRD17	-0.253	0.282	0.267	0.255
ANKRD18A	-0.108	0.651	-0.505	0.0231
ANKRD18B	0.221	0.35	0.003	0.992
ANKRD19P	-0.126	0.596	0.023	0.923
ANKRD2	-0.145	0.541	-0.623	0.00336
ANKRD20A11P	-0.419	0.0661	-0.34	0.143
ANKRD20A12P	0.003	0.989	0.173	0.465
ANKRD20A5P	-0.232	0.325	-0.509	0.0218
ANKRD22	-0.151	0.524	0.081	0.735
ANKRD23	0.092	0.699	0.063	0.792
ANKRD24	0.013	0.958	-0.292	0.212
ANKRD26	0.202	0.393	-0.091	0.702
ANKRD26P3	-0.317	0.174	0.188	0.427
ANKRD27	0.306	0.189	0.474	0.0348
ANKRD28	-0.029	0.904	0.086	0.719
ANKRD29	-0.285	0.223	0.179	0.45
ANKRD30A	0.131	0.581	0.316	0.175
ANKRD30B	-0.081	0.736	0.142	0.549
ANKRD30BP2	0.315	0.176	0.108	0.649
ANKRD30BP3	-0.328	0.158	-0.102	0.67
ANKRD31	0.132	0.578	-0.212	0.37
ANKRD32	0.073	0.76	0.183	0.439
ANKRD33	-0.165	0.488	-0.153	0.518
ANKRD33B	0.211	0.372	-0.035	0.885
ANKRD34A	-0.024	0.918	-0.119	0.616
ANKRD34C	0.499	0.0251	0.059	0.804
ANKRD35	0.076	0.749	-0.35	0.13
ANKRD36	-0.184	0.437	0.163	0.493
ANKRD36B	-0.205	0.386	0.271	0.247
ANKRD36BP2	0.231	0.328	0.052	0.829
ANKRD36C	-0.087	0.715	0.457	0.0426
ANKRD37	0.275	0.241	0.121	0.611
ANKRD39	0.395	0.0846	-0.176	0.458
ANKRD40	0.354	0.126	0.373	0.105
ANKRD44	0.147	0.536	-0.072	0.762
ANKRD45	-0.159	0.504	0.133	0.577
ANKRD46	-0.03	0.9	-0.393	0.0862
ANKRD49	0.145	0.542	0.026	0.913
ANKRD50	-0.162	0.495	0.216	0.36
ANKRD52	0.481	0.0318	0.261	0.267
ANKRD53	0.149	0.532	-0.251	0.286
ANKRD54	0.112	0.638	0.24	0.309
ANKRD55	0.076	0.751	-0.021	0.929
ANKRD6	0.214	0.366	0.213	0.367
ANKRD60	0.108	0.649	0.21	0.374
ANKRD65	0.348	0.133	-0.027	0.911
ANKRD7	0.062	0.795	0.266	0.257
ANKRD9	0.064	0.79	0.016	0.945
ANKS1A	0.086	0.717	0.243	0.302
ANKS1B	0.331	0.153	-0.066	0.781
ANKS3	-0.196	0.409	-0.105	0.66
ANKS4B	-0.244	0.301	-0.684	0.000886
ANKS6	-0.307	0.188	-0.029	0.902
ANKUB1	0.503	0.0239	-0.049	0.839
ANKZF1	-0.198	0.402	0.233	0.322
ANLN	0.121	0.61	0.102	0.669
ANO1	-0.222	0.347	0.023	0.923
ANO10	0.157	0.509	0.189	0.424
ANO2	0.001	0.996	-0.049	0.838
ANO3	-0.008	0.972	0	0.999
ANO4	0.084	0.724	-0.244	0.3
ANO5	-0.132	0.579	-0.31	0.184
ANO6	-0.043	0.856	-0.452	0.0455
ANO7	0.312	0.18	-0.267	0.256
ANO8	0.08	0.737	-0.092	0.7
ANO9	-0.281	0.23	-0.168	0.478
ANP32A	0.382	0.0962	0.091	0.702
ANP32A-IT1	-0.07	0.77	0.406	0.0757
ANP32B	0.123	0.604	0.309	0.184
ANP32C	0.151	0.526	-0.313	0.179
ANP32D	0.104	0.662	-0.08	0.738
ANP32E	0.092	0.699	-0.014	0.955
ANPEP	0.254	0.28	0.152	0.522
ANTXR1	0.636	0.00258	0.344	0.137
ANTXR2	0.054	0.82	0.214	0.364
ANXA1	-0.441	0.0515	0.034	0.888
ANXA10	-0.137	0.564	0.064	0.789
ANXA11	-0.22	0.352	0.002	0.993
ANXA13	-0.195	0.41	-0.445	0.0493
ANXA2	0.254	0.28	0.263	0.263
ANXA2P1	0.29	0.215	0.076	0.749
ANXA2P2	0.043	0.857	0.24	0.309
ANXA2P3	0.498	0.0256	0.177	0.455
ANXA2R	-0.218	0.355	0.206	0.383
ANXA3	-0.304	0.192	-0.265	0.259
ANXA4	-0.218	0.356	-0.406	0.0758
ANXA5	0.342	0.14	0.153	0.519
ANXA6	0.497	0.0257	0.491	0.0278
ANXA7	-0.099	0.679	-0.442	0.0511
ANXA9	-0.283	0.227	0.02	0.934
AOAH	-0.227	0.336	-0.41	0.0723
AOC1	-0.31	0.183	-0.312	0.18
AOC2	0.348	0.133	0.509	0.0219
AOC3	0.28	0.231	0.241	0.306
AOC4P	0.259	0.27	0.03	0.901
AOX1	0.24	0.307	-0.131	0.583
AOX2P	-0.521	0.0185	-0.474	0.0345
AP1AR	-0.118	0.621	-0.372	0.106
AP1B1	0.206	0.383	0.32	0.169
AP1G1	-0.054	0.821	-0.248	0.292
AP1G2	-0.36	0.119	0.18	0.447
AP1M1	0.467	0.038	0.145	0.542
AP1M2	-0.07	0.769	-0.212	0.368
AP1S1	0.158	0.505	-0.317	0.173
AP1S2	-0.243	0.302	-0.179	0.451
AP1S3	-0.31	0.183	-0.309	0.185
AP2A1	-0.035	0.885	0.196	0.406
AP2A2	0.238	0.312	-0.147	0.535
AP2B1	0.262	0.265	0.359	0.12
AP2M1	0.23	0.328	-0.054	0.821
AP2S1	0.176	0.458	0.375	0.103
AP3B1	0.17	0.474	0.004	0.985
AP3B2	0.22	0.351	0.401	0.08
AP3D1	0.484	0.0306	0.592	0.00597
AP3M1	0.046	0.847	-0.169	0.478
AP3M2	0.121	0.611	0.194	0.412
AP3S1	-0.002	0.992	-0.517	0.0195
AP4B1	-0.077	0.748	0.265	0.258
AP4E1	0.292	0.212	-0.026	0.914
AP4M1	0.235	0.32	-0.345	0.137
AP4S1	0.173	0.465	0.545	0.013
AP5B1	-0.079	0.74	0.225	0.34
AP5M1	0.182	0.443	0.454	0.0445
AP5S1	0.095	0.689	-0.327	0.16
AP5Z1	0.015	0.951	0.046	0.847
APAF1	-0.508	0.0222	-0.297	0.204
APBA1	0.068	0.775	-0.112	0.639
APBA2	0.041	0.865	-0.159	0.503
APBA3	0.436	0.0546	0.468	0.0375
APBB1	0.117	0.624	-0.146	0.539
APBB1IP	0.24	0.307	-0.238	0.312
APBB2	-0.131	0.583	-0.553	0.0114
APBB3	0.197	0.406	0.313	0.179
APC	-0.112	0.639	-0.05	0.836
APC2	0.182	0.442	0.272	0.246
APCDD1	0.147	0.537	0.216	0.362
APCDD1L	0.046	0.847	0.045	0.849
APCDD1L-AS1	0.058	0.809	0.094	0.694
APCS	-0.207	0.382	0.01	0.965
APEH	0.4	0.0807	0.276	0.24
APEX1	0.096	0.686	0.57	0.0087
APEX2	0.19	0.423	-0.037	0.878
APH1A	-0.047	0.844	-0.176	0.458
APH1B	0.286	0.221	0.053	0.825
API5	0.548	0.0123	0.217	0.358
APIP	0.31	0.184	-0.169	0.477
APLF	0.3	0.199	-0.276	0.238
APLN	0.153	0.52	-0.064	0.787
APLNR	-0.155	0.513	-0.311	0.182
APLP1	0.189	0.425	-0.265	0.26
APLP2	-0.36	0.119	-0.413	0.0703
APMAP	0.175	0.46	-0.271	0.247
APOA1	-0.013	0.958	0.058	0.809
APOA1BP	0.187	0.429	-0.153	0.52
APOA2	0.07	0.769	0.006	0.981
APOA4	-0.366	0.113	-0.104	0.662
APOA5	-0.283	0.227	-0.361	0.118
APOB	-0.093	0.696	-0.399	0.0817
APOBEC1	-0.406	0.0753	-0.397	0.0829
APOBEC2	-0.235	0.32	-0.656	0.00169
APOBEC3A	0.403	0.0784	0.055	0.819
APOBEC3B	-0.162	0.495	0.191	0.421
APOBEC3C	-0.321	0.168	0.253	0.283
APOBEC3D	-0.188	0.426	-0.335	0.148
APOBEC3F	-0.268	0.254	0.032	0.895
APOBEC3G	0.363	0.116	0.143	0.548
APOBEC4	-0.077	0.747	-0.397	0.0831
APOBR	0.122	0.608	-0.19	0.421
APOC1	0.214	0.366	0.214	0.366
APOC2	0.213	0.368	-0.23	0.328
APOC3	-0.002	0.992	0.056	0.816
APOD	-0.261	0.267	-0.113	0.636
APOE	0.447	0.0481	0.265	0.259
APOF	-0.027	0.911	0.047	0.845
APOH	0.067	0.78	-0.235	0.319
APOL1	-0.551	0.0119	-0.111	0.64
APOL2	-0.215	0.362	-0.073	0.759
APOL3	-0.147	0.536	-0.005	0.985
APOL4	0.045	0.85	-0.351	0.129
APOL5	-0.02	0.933	-0.34	0.143
APOL6	-0.271	0.247	0.026	0.913
APOLD1	-0.048	0.84	-0.068	0.776
APOM	-0.053	0.823	-0.414	0.0696
APOO	0.303	0.194	-0.108	0.65
APOOL	0.355	0.124	0.06	0.802
APOPT1	-0.276	0.239	0.265	0.259
APP	-0.188	0.427	-0.42	0.0654
APPBP2	-0.062	0.794	0.569	0.00877
APPL1	0.191	0.421	0.118	0.621
APPL2	-0.33	0.155	-0.668	0.0013
APRT	-0.127	0.594	-0.245	0.298
APTX	0.49	0.0283	0.127	0.593
AQP1	-0.03	0.901	0.082	0.732
AQP10	0.18	0.448	-0.03	0.9
AQP11	-0.391	0.088	-0.643	0.00221
AQP2	-0.232	0.326	-0.096	0.689
AQP3	-0.088	0.712	0.177	0.456
AQP4	-0.089	0.711	-0.553	0.0115
AQP4-AS1	0.125	0.601	-0.285	0.223
AQP5	-0.165	0.486	-0.077	0.748
AQP6	-0.267	0.256	-0.325	0.162
AQP8	-0.05	0.834	0.081	0.734
AQP9	0.539	0.0142	0.094	0.693
AQPEP	-0.397	0.0831	-0.311	0.182
AQR	0.189	0.425	0.564	0.00964
AR	0.096	0.688	0.087	0.716
ARAF	0.112	0.637	-0.242	0.304
ARAP1	-0.131	0.583	-0.375	0.103
ARAP2	-0.404	0.0774	-0.455	0.0441
ARAP3	-0.023	0.923	0.41	0.0728
ARC	0.17	0.474	0.454	0.0444
ARCN1	-0.162	0.496	-0.297	0.204
AREG	0.404	0.0772	-0.247	0.294
AREGB	-0.009	0.97	0.027	0.911
AREL1	0.431	0.0581	0.389	0.09
ARF1	-0.237	0.314	0.233	0.323
ARF3	-0.147	0.535	-0.402	0.0788
ARF4	-0.164	0.49	-0.065	0.785
ARF5	0.284	0.225	0.254	0.281
ARF6	-0.086	0.718	0.359	0.12
ARFGAP1	-0.064	0.788	0.306	0.19
ARFGAP2	0.142	0.549	-0.128	0.589
ARFGAP3	-0.309	0.185	-0.085	0.723
ARFGEF1	-0.388	0.0909	-0.174	0.463
ARFGEF2	-0.502	0.0241	-0.218	0.356
ARFIP1	-0.553	0.0115	-0.353	0.127
ARFIP2	0.041	0.865	-0.189	0.425
ARFRP1	0.144	0.544	-0.221	0.349
ARG1	-0.15	0.527	0.095	0.69
ARG2	-0.072	0.764	0.122	0.607
ARGLU1	-0.137	0.565	0.329	0.156
ARHGAP1	-0.008	0.974	-0.432	0.0569
ARHGAP10	-0.355	0.125	-0.117	0.622
ARHGAP11A	0.16	0.499	0.151	0.525
ARHGAP12	-0.477	0.0333	-0.295	0.207
ARHGAP15	0.172	0.468	-0.014	0.952
ARHGAP17	0.26	0.268	-0.109	0.648
ARHGAP18	-0.361	0.118	-0.215	0.362
ARHGAP19	0.257	0.274	-0.064	0.788
ARHGAP20	-0.231	0.326	-0.425	0.0616
ARHGAP21	-0.318	0.172	-0.206	0.382
ARHGAP22	0.372	0.106	0.317	0.173
ARHGAP22-IT1	-0.235	0.32	-0.315	0.177
ARHGAP23	-0.116	0.627	0.078	0.745
ARHGAP24	0.122	0.608	-0.037	0.878
ARHGAP25	0.167	0.481	-0.017	0.944
ARHGAP26	-0.48	0.032	-0.082	0.732
ARHGAP26-AS1	0.405	0.0765	0.199	0.399
ARHGAP27	-0.547	0.0125	0.133	0.575
ARHGAP28	0.225	0.341	0.067	0.78
ARHGAP29	0.185	0.436	0.406	0.0759
ARHGAP30	-0.173	0.467	0.063	0.792
ARHGAP31	0.08	0.739	0.072	0.764
ARHGAP32	-0.496	0.0262	-0.17	0.474
ARHGAP33	-0.131	0.581	-0.212	0.37
ARHGAP35	0.156	0.512	0.369	0.109
ARHGAP36	0.127	0.595	-0.203	0.392
ARHGAP39	0.025	0.916	0.173	0.466
ARHGAP4	-0.24	0.309	-0.259	0.27
ARHGAP42	-0.421	0.0647	-0.256	0.277
ARHGAP44	0.333	0.151	0.218	0.355
ARHGAP5	0.049	0.838	0.443	0.0503
ARHGAP5-AS1	-0.033	0.89	0.24	0.309
ARHGAP6	0.034	0.886	0.211	0.371
ARHGAP9	-0.162	0.496	-0.032	0.893
ARHGDIA	0.304	0.193	0.074	0.756
ARHGDIB	-0.094	0.694	0.255	0.278
ARHGDIG	0.181	0.446	0.106	0.655
ARHGEF1	-0.184	0.437	0.377	0.102
ARHGEF10	-0.255	0.278	-0.103	0.665
ARHGEF10L	-0.42	0.0652	-0.085	0.721
ARHGEF11	0.314	0.177	0.106	0.655
ARHGEF12	0.025	0.915	-0.37	0.108
ARHGEF15	-0.091	0.702	-0.346	0.135
ARHGEF16	-0.158	0.507	-0.086	0.718
ARHGEF17	0.317	0.174	0.393	0.0868
ARHGEF18	0.072	0.764	-0.131	0.583
ARHGEF19	0.096	0.686	0.267	0.256
ARHGEF2	-0.014	0.953	-0.27	0.249
ARHGEF25	0.203	0.391	0.215	0.363
ARHGEF26	0.278	0.235	0.029	0.902
ARHGEF26-AS1	-0.04	0.867	-0.107	0.653
ARHGEF28	-0.193	0.415	-0.056	0.814
ARHGEF3	-0.36	0.119	0.176	0.458
ARHGEF33	-0.129	0.589	-0.254	0.281
ARHGEF37	0.034	0.888	-0.112	0.637
ARHGEF38	0.152	0.521	-0.202	0.394
ARHGEF39	0.173	0.466	0.245	0.298
ARHGEF4	-0.358	0.121	0.254	0.28
ARHGEF40	0.064	0.788	0.089	0.708
ARHGEF5	-0.088	0.711	-0.215	0.363
ARHGEF6	0.213	0.368	-0.154	0.517
ARHGEF7	0.054	0.821	0.057	0.812
ARHGEF9	-0.092	0.701	-0.172	0.469
ARID1A	0.497	0.0258	0.19	0.421
ARID1B	0.054	0.821	-0.209	0.378
ARID2	-0.048	0.842	-0.089	0.71
ARID3A	0.024	0.921	0.195	0.41
ARID3B	0.469	0.0369	0.284	0.225
ARID4A	-0.328	0.158	0.261	0.266
ARID4B	-0.349	0.132	0.18	0.449
ARID5A	0.367	0.112	0.056	0.814
ARID5B	0.119	0.618	0.15	0.527
ARIH1	0.446	0.0486	-0.052	0.826
ARIH2	0.109	0.649	0.435	0.055
ARIH2OS	-0.209	0.376	-0.094	0.693
ARL1	-0.13	0.585	-0.53	0.0161
ARL10	0.296	0.205	0.303	0.195
ARL11	-0.39	0.089	-0.356	0.123
ARL13B	0.299	0.201	0.19	0.424
ARL14	-0.284	0.225	-0.266	0.258
ARL14EP	0.623	0.00331	0.278	0.235
ARL15	0.42	0.0655	0.133	0.577
ARL16	-0.205	0.385	0.214	0.366
ARL2	0.286	0.222	-0.242	0.303
ARL2BP	0.311	0.183	-0.042	0.859
ARL3	0.158	0.507	0.003	0.988
ARL4A	-0.215	0.364	-0.016	0.945
ARL4C	-0.123	0.606	0.178	0.453
ARL4D	0.036	0.879	0.244	0.3
ARL5A	0.233	0.323	-0.063	0.793
ARL5B	0.366	0.113	-0.048	0.841
ARL5B-AS1	-0.201	0.396	-0.237	0.315
ARL5C	-0.027	0.91	-0.439	0.0529
ARL6	0.188	0.427	0.2	0.398
ARL6IP1	-0.322	0.166	-0.395	0.0847
ARL6IP4	0.075	0.753	-0.282	0.229
ARL6IP5	-0.136	0.567	-0.038	0.874
ARL6IP6	0.356	0.124	-0.021	0.931
ARL8A	0.139	0.56	-0.156	0.51
ARL8B	0.341	0.142	-0.022	0.925
ARL9	0.023	0.925	0.184	0.439
ARMC1	0.034	0.887	-0.067	0.779
ARMC10	0.14	0.556	-0.226	0.338
ARMC12	0.586	0.00659	-0.13	0.585
ARMC2	0.044	0.853	-0.034	0.887
ARMC3	-0.138	0.562	-0.178	0.452
ARMC4	0.322	0.167	-0.398	0.0826
ARMC5	0.019	0.938	0.042	0.861
ARMC6	0.363	0.116	0.17	0.472
ARMC7	-0.352	0.128	-0.143	0.546
ARMC8	0.474	0.0348	0.422	0.0635
ARMC9	0.317	0.173	0.561	0.01
ARMCX1	0.032	0.894	-0.129	0.589
ARMCX2	0.17	0.473	0.202	0.392
ARMCX3	0.092	0.701	0.066	0.782
ARMCX4	-0.139	0.558	-0.362	0.116
ARMCX5	0.24	0.309	-0.228	0.334
ARMCX6	0.272	0.246	0.235	0.319
ARNT	0.134	0.573	0.228	0.334
ARNT2	0.286	0.221	0.282	0.228
ARNTL	0.166	0.483	-0.126	0.595
ARNTL2	-0.112	0.637	0.256	0.276
ARPC1A	-0.136	0.568	-0.147	0.535
ARPC1B	-0.079	0.741	-0.122	0.61
ARPC2	-0.216	0.361	-0.053	0.825
ARPC3	-0.02	0.933	-0.599	0.00525
ARPC4	0.196	0.409	-0.205	0.387
ARPC5	-0.231	0.327	-0.507	0.0224
ARPC5L	0.379	0.099	0.245	0.298
ARPP19	0.254	0.28	0.22	0.351
ARPP21	0.399	0.0818	-0.103	0.664
ARR3	0.126	0.598	0.268	0.253
ARRB1	-0.314	0.177	-0.506	0.0229
ARRB2	0.335	0.149	-0.275	0.241
ARRDC1	-0.261	0.266	-0.179	0.451
ARRDC2	-0.221	0.35	0.073	0.76
ARRDC3	-0.186	0.431	0.023	0.924
ARRDC3-AS1	0.214	0.364	-0.1	0.675
ARRDC4	0.145	0.542	0.029	0.904
ARSA	-0.163	0.492	-0.14	0.555
ARSB	0.041	0.865	-0.445	0.0491
ARSD	-0.211	0.372	-0.348	0.133
ARSE	-0.493	0.0271	-0.303	0.194
ARSF	-0.259	0.269	-0.253	0.281
ARSG	-0.376	0.102	-0.041	0.863
ARSI	0.328	0.158	-0.287	0.22
ARSJ	0.027	0.91	-0.085	0.721
ARSK	0.073	0.76	0.041	0.862
ART1	-0.332	0.153	-0.274	0.242
ART3	0.091	0.703	-0.01	0.966
ART4	0.284	0.225	-0.573	0.00822
ART5	0.029	0.905	-0.314	0.178
ARTN	0.072	0.763	-0.071	0.766
ARV1	-0.012	0.96	0.352	0.128
ARVCF	0.431	0.0578	0.012	0.959
ARX	-0.252	0.283	-0.633	0.00275
AS3MT	0.173	0.465	0.306	0.189
ASAH1	-0.304	0.193	-0.324	0.164
ASAH2B	0.081	0.735	-0.208	0.378
ASAP1	0.427	0.0602	0.24	0.308
ASAP1-IT1	-0.038	0.874	0.345	0.136
ASAP1-IT2	0.018	0.94	0.279	0.233
ASAP2	-0.451	0.0462	-0.166	0.483
ASAP3	0.325	0.163	0.203	0.389
ASB1	-0.192	0.417	0.229	0.332
ASB10	0.313	0.179	-0.05	0.833
ASB11	0.139	0.559	-0.252	0.284
ASB12	-0.081	0.734	-0.246	0.296
ASB13	-0.225	0.339	-0.4	0.0809
ASB14	-0.001	0.997	-0.081	0.736
ASB15	0.256	0.276	-0.233	0.323
ASB16	0.373	0.105	-0.207	0.382
ASB16-AS1	0.155	0.515	0.207	0.382
ASB17	0.138	0.562	-0.426	0.0609
ASB2	-0.015	0.949	-0.012	0.959
ASB3	-0.52	0.0187	-0.292	0.211
ASB4	-0.338	0.145	-0.283	0.226
ASB5	0.388	0.0905	0.118	0.619
ASB6	0.217	0.357	0.244	0.299
ASB7	-0.163	0.491	0.027	0.91
ASB8	-0.268	0.254	-0.334	0.15
ASB9	0.342	0.14	0.257	0.274
ASCC1	-0.305	0.192	-0.284	0.225
ASCC2	0.112	0.638	0.451	0.0458
ASCC3	0.12	0.614	-0.096	0.687
ASCL1	-0.002	0.994	0.093	0.696
ASCL2	0.334	0.15	-0.03	0.9
ASCL3	-0.239	0.311	-0.513	0.0206
ASCL5	-0.303	0.194	-0.312	0.18
ASF1A	0.274	0.243	-0.011	0.965
ASF1B	0.328	0.159	0.171	0.471
ASGR1	0.198	0.402	0.418	0.0666
ASGR2	0.326	0.161	-0.178	0.454
ASH1L	-0.115	0.628	0.124	0.602
ASH1L-AS1	0.013	0.957	0.092	0.701
ASH2L	0.027	0.909	-0.207	0.381
ASIC1	0.299	0.2	0.295	0.207
ASIC2	0.302	0.196	-0.128	0.59
ASIC4	0.289	0.216	-0.156	0.511
ASIC5	-0.067	0.779	-0.321	0.168
ASIP	0.086	0.718	0.231	0.327
ASL	-0.087	0.717	-0.1	0.676
ASMT	0.163	0.493	0.001	0.998
ASMTL	0.197	0.406	-0.028	0.908
ASMTL-AS1	-0.192	0.418	-0.354	0.125
ASNA1	0.231	0.327	0.091	0.701
ASNS	0.076	0.751	-0.369	0.11
ASNSD1	0.248	0.293	0.246	0.295
ASPA	0.262	0.264	-0.003	0.991
ASPDH	0.463	0.0399	0.097	0.683
ASPG	0.249	0.29	-0.087	0.716
ASPH	-0.506	0.0229	-0.285	0.223
ASPHD1	-0.021	0.929	-0.401	0.0797
ASPHD2	0.423	0.0631	0.533	0.0156
ASPM	0.01	0.968	0.094	0.693
ASPN	0.043	0.857	0.011	0.965
ASPRV1	0.081	0.733	-0.374	0.104
ASPSCR1	0.076	0.751	-0.124	0.603
ASRGL1	0.298	0.201	-0.069	0.774
ASS1	0.056	0.815	0.328	0.158
ASTE1	0.26	0.268	0.025	0.916
ASTN1	-0.048	0.84	-0.217	0.359
ASTN2	-0.183	0.44	-0.035	0.883
ASUN	-0.099	0.679	-0.002	0.994
ASXL1	-0.076	0.751	-0.314	0.177
ASXL2	-0.253	0.281	-0.095	0.691
ASXL3	-0.035	0.884	-0.254	0.28
ASZ1	0.533	0.0156	0.525	0.0175
ATAD1	-0.241	0.306	-0.343	0.139
ATAD2	0.146	0.539	0.412	0.0708
ATAD2B	-0.071	0.765	0.018	0.94
ATAD3A	0.211	0.373	0.323	0.165
ATAD3B	0.274	0.243	0.311	0.182
ATAD3C	0.43	0.0585	0.263	0.263
ATAD5	0.173	0.465	0.574	0.00817
ATAT1	0.197	0.406	0.24	0.308
ATCAY	0.334	0.151	0.302	0.196
ATE1	-0.102	0.67	-0.501	0.0245
ATF1	0.013	0.956	-0.489	0.0288
ATF2	-0.362	0.116	-0.418	0.0665
ATF3	-0.122	0.607	-0.368	0.11
ATF4	-0.172	0.468	-0.069	0.772
ATF5	0.486	0.0298	0.19	0.423
ATF6	0.071	0.768	-0.014	0.954
ATF6B	-0.088	0.713	0.066	0.783
ATF7	-0.081	0.733	-0.488	0.029
ATF7IP	-0.032	0.895	0.281	0.23
ATF7IP2	0.003	0.988	-0.064	0.787
ATG10	0.131	0.583	-0.524	0.0178
ATG12	-0.006	0.981	-0.433	0.0565
ATG13	0.155	0.514	-0.362	0.117
ATG14	-0.131	0.581	0.488	0.029
ATG16L1	-0.431	0.058	0.066	0.784
ATG16L2	-0.253	0.283	0.135	0.569
ATG2A	0.057	0.811	-0.121	0.61
ATG2B	0.027	0.908	0.219	0.354
ATG3	0.095	0.69	-0.234	0.32
ATG4A	0.322	0.166	0	0.999
ATG4B	-0.096	0.687	0.074	0.758
ATG4C	0.269	0.252	0.309	0.185
ATG4D	0.381	0.0972	0.238	0.313
ATG5	0.176	0.458	-0.312	0.18
ATG7	0.131	0.583	-0.094	0.693
ATG9A	-0.025	0.915	0.201	0.395
ATG9B	-0.602	0.00502	-0.187	0.431
ATHL1	-0.479	0.0325	-0.275	0.24
ATIC	0.131	0.581	0.009	0.97
ATL1	0.174	0.464	0.171	0.472
ATL2	-0.246	0.296	-0.084	0.724
ATL3	-0.168	0.478	-0.49	0.0282
ATM	-0.168	0.478	-0.083	0.727
ATMIN	0.002	0.992	-0.284	0.226
ATN1	-0.11	0.643	0.211	0.373
ATOH1	0.174	0.462	-0.216	0.359
ATOH7	0.217	0.359	-0.034	0.888
ATOH8	0.172	0.467	0.15	0.527
ATOX1	0.198	0.403	-0.03	0.899
ATP10A	-0.39	0.0889	-0.43	0.0583
ATP10B	-0.192	0.417	0.03	0.899
ATP10D	0.113	0.635	-0.003	0.99
ATP11A	0.322	0.166	-0.13	0.584
ATP11B	-0.055	0.817	0.131	0.583
ATP11C	0.221	0.35	0.009	0.971
ATP12A	-0.036	0.879	-0.176	0.457
ATP13A1	0.084	0.724	0.121	0.612
ATP13A2	-0.121	0.61	-0.06	0.801
ATP13A3	0.31	0.184	-0.074	0.757
ATP13A4	-0.351	0.13	-0.211	0.373
ATP13A5	0.566	0.00931	0.031	0.896
ATP1A1	-0.259	0.27	0.231	0.328
ATP1A1OS	0.209	0.376	0.252	0.285
ATP1A2	-0.056	0.816	-0.244	0.299
ATP1A3	0.354	0.126	0.089	0.708
ATP1A4	0.277	0.237	-0.21	0.373
ATP1B1	-0.219	0.354	-0.123	0.605
ATP1B2	0.251	0.286	-0.03	0.9
ATP1B3	0.394	0.086	0.269	0.251
ATP1B4	0.394	0.0853	0.167	0.48
ATP2A1	0.083	0.728	-0.03	0.899
ATP2A2	-0.244	0.301	-0.306	0.189
ATP2A3	-0.137	0.566	-0.304	0.192
ATP2B1	-0.509	0.0219	-0.45	0.0466
ATP2B2	0.452	0.0453	-0.084	0.726
ATP2B3	0.174	0.463	-0.108	0.649
ATP2B4	-0.16	0.5	0.241	0.305
ATP2C1	-0.001	0.996	-0.019	0.937
ATP2C2	-0.073	0.76	0.058	0.809
ATP4A	-0.206	0.383	-0.154	0.516
ATP4B	-0.26	0.267	-0.195	0.409
ATP5A1	0.255	0.278	-0.064	0.79
ATP5B	0.205	0.386	-0.163	0.491
ATP5C1	-0.147	0.535	-0.298	0.202
ATP5D	0.336	0.147	0.074	0.755
ATP5E	-0.083	0.728	0.077	0.749
ATP5F1	0.19	0.423	0.169	0.476
ATP5G1	0.325	0.163	0.274	0.243
ATP5G2	-0.334	0.15	-0.531	0.0159
ATP5G3	0.285	0.224	0.078	0.744
ATP5H	0.164	0.49	0.416	0.0679
ATP5I	0.13	0.584	-0.408	0.0738
ATP5J	0.299	0.2	-0.042	0.86
ATP5J2	-0.04	0.867	0.41	0.0728
ATP5L	0.19	0.423	-0.418	0.0663
ATP5O	0.172	0.47	-0.16	0.5
ATP5S	0.191	0.42	0.143	0.547
ATP5SL	0.283	0.226	0.505	0.0231
ATP6	-0.115	0.631	-0.335	0.149
ATP6AP1	0.176	0.459	-0.26	0.268
ATP6AP2	-0.379	0.0991	-0.472	0.0355
ATP6V0A1	0.072	0.764	0.032	0.893
ATP6V0A2	0.398	0.0823	-0.125	0.6
ATP6V0A4	0.186	0.431	-0.229	0.331
ATP6V0B	0.248	0.292	0.196	0.409
ATP6V0C	0.056	0.813	-0.589	0.00633
ATP6V0D1	0.261	0.266	-0.279	0.233
ATP6V0D2	0.057	0.812	-0.474	0.0348
ATP6V0E1	0.221	0.349	-0.358	0.121
ATP6V0E2	0.133	0.577	-0.038	0.874
ATP6V0E2-AS1	0.26	0.268	0.298	0.203
ATP6V1A	0.168	0.48	-0.291	0.214
ATP6V1B1	-0.126	0.598	0.297	0.203
ATP6V1B2	0.292	0.211	-0.046	0.848
ATP6V1C1	-0.133	0.578	-0.346	0.135
ATP6V1C2	0.108	0.651	-0.101	0.67
ATP6V1D	0.338	0.145	0.252	0.284
ATP6V1E1	0.154	0.517	0.072	0.762
ATP6V1F	0.535	0.0152	0.213	0.367
ATP6V1G1	0.485	0.0301	0.022	0.926
ATP6V1G2	-0.315	0.176	-0.116	0.627
ATP6V1G3	-0.158	0.506	0.069	0.771
ATP6V1H	-0.258	0.273	-0.156	0.512
ATP7A	-0.275	0.241	-0.179	0.451
ATP7B	0.159	0.503	-0.041	0.863
ATP8A1	-0.284	0.225	-0.556	0.0109
ATP8A2	0.181	0.445	-0.166	0.485
ATP8B1	-0.34	0.142	-0.137	0.565
ATP8B2	0.435	0.0554	0.282	0.228
ATP8B3	-0.101	0.672	-0.138	0.562
ATP8B4	0.143	0.547	-0.029	0.904
ATP8B5P	0.066	0.784	-0.064	0.79
ATP9A	-0.391	0.0885	0.001	0.995
ATP9B	-0.128	0.59	-0.232	0.326
ATPAF1	0.315	0.177	0.148	0.533
ATPAF2	0.027	0.909	-0.038	0.872
ATPIF1	-0.026	0.914	-0.225	0.34
ATR	0.177	0.455	0.48	0.0324
ATRAID	-0.236	0.316	-0.607	0.00455
ATRIP	0.118	0.621	0.425	0.0619
ATRN	0.079	0.742	-0.094	0.694
ATRNL1	0.301	0.198	-0.259	0.271
ATRX	-0.049	0.836	-0.059	0.805
ATXN1	0.072	0.764	-0.099	0.679
ATXN10	-0.125	0.598	-0.064	0.789
ATXN1L	-0.077	0.747	-0.116	0.625
ATXN2	-0.454	0.0443	-0.227	0.335
ATXN2L	0.109	0.647	0.165	0.488
ATXN3	-0.168	0.479	0.307	0.189
ATXN3L	0.315	0.176	-0.024	0.92
ATXN7	0.045	0.85	0.282	0.229
ATXN7L1	-0.231	0.326	-0.387	0.0921
ATXN7L2	0.121	0.612	-0.036	0.881
ATXN7L3	0.037	0.877	0.383	0.0954
ATXN7L3B	-0.142	0.549	-0.019	0.937
ATXN8OS	0.507	0.0226	-0.024	0.919
AUH	-0.13	0.584	-0.111	0.642
AUNIP	0.48	0.0323	0.241	0.307
AUP1	0.051	0.831	0.33	0.156
AURKA	0.071	0.765	0.027	0.912
AURKAIP1	0.209	0.376	0.172	0.469
AURKB	0.309	0.185	0.158	0.506
AURKC	-0.115	0.63	0.442	0.0513
AUTS2	-0.049	0.838	-0.268	0.254
AVEN	0.324	0.164	0.108	0.651
AVIL	-0.335	0.149	0.282	0.229
AVL9	-0.484	0.0305	-0.322	0.166
AVP	0.004	0.987	-0.1	0.676
AVPI1	-0.116	0.625	-0.147	0.538
AVPR1A	-0.135	0.572	-0.172	0.469
AVPR1B	0.129	0.588	-0.235	0.319
AVPR2	0.146	0.539	-0.245	0.298
AWAT1	-0.546	0.0127	-0.217	0.359
AXDND1	-0.02	0.932	0.062	0.794
AXIN1	0.066	0.783	-0.165	0.488
AXIN2	-0.357	0.122	-0.122	0.607
AXL	0.115	0.629	-0.026	0.914
AZGP1	-0.392	0.0872	-0.336	0.147
AZGP1P1	0.186	0.433	-0.047	0.843
AZI1	0.017	0.944	0.194	0.412
AZI2	0.049	0.838	-0.157	0.509
AZIN1	0.07	0.769	-0.172	0.469
AZU1	0.258	0.273	-0.076	0.749
B2M	-0.427	0.0605	-0.053	0.825
B3GALNT1	0.049	0.839	0.11	0.643
B3GALNT2	0.02	0.934	0.165	0.486
B3GALT1	0.302	0.195	-0.147	0.536
B3GALT2	0.132	0.58	-0.104	0.664
B3GALT4	-0.031	0.896	-0.11	0.645
B3GALT5	-0.563	0.00975	-0.144	0.544
B3GALT6	-0.099	0.678	-0.34	0.142
B3GALTL	0.158	0.506	-0.375	0.103
B3GAT1	0.336	0.147	0.029	0.903
B3GAT2	0.496	0.026	-0.133	0.578
B3GAT3	0.001	0.998	-0.369	0.109
B3GNT1	0.08	0.737	-0.574	0.00818
B3GNT2	-0.477	0.0336	0.099	0.679
B3GNT3	-0.215	0.363	-0.195	0.41
B3GNT4	0.218	0.356	-0.245	0.298
B3GNT5	0.154	0.517	-0.02	0.935
B3GNT6	0.349	0.132	0.171	0.471
B3GNT7	0.181	0.446	0.345	0.136
B3GNT8	0.149	0.531	-0.241	0.305
B3GNT9	0.168	0.479	0.464	0.0395
B3GNTL1	-0.201	0.394	-0.56	0.0102
B4GALNT1	0.102	0.668	-0.316	0.175
B4GALNT2	0.165	0.488	-0.368	0.11
B4GALNT3	-0.168	0.48	-0.089	0.71
B4GALNT4	-0.015	0.95	-0.069	0.774
B4GALT1	-0.103	0.667	-0.144	0.545
B4GALT2	0.469	0.0368	0.272	0.246
B4GALT3	-0.256	0.275	0.217	0.358
B4GALT4	-0.145	0.541	-0.166	0.484
B4GALT5	-0.205	0.385	0.071	0.768
B4GALT6	0.188	0.428	-0.372	0.106
B4GALT7	0.173	0.465	0.125	0.601
B9D1	0.1	0.676	0.086	0.718
B9D2	0.137	0.565	-0.179	0.451
BAALC	0.241	0.307	-0.04	0.868
BAAT	0.307	0.188	0.203	0.391
BABAM1	0.328	0.157	0.229	0.332
BACE1	-0.036	0.88	-0.262	0.264
BACE2	0.026	0.913	0.162	0.495
BACH1	-0.107	0.652	-0.384	0.0948
BACH2	0.439	0.0528	0.109	0.647
BAD	0.453	0.0451	-0.076	0.749
BAG1	0.258	0.272	0.208	0.38
BAG2	0.17	0.475	0.085	0.721
BAG3	0.55	0.0119	0.263	0.263
BAG4	-0.05	0.833	0.227	0.337
BAG5	-0.103	0.665	0.399	0.0818
BAG6	0.338	0.145	0.01	0.967
BAGE	0.461	0.0406	0.163	0.492
BAHCC1	0.045	0.849	-0.027	0.909
BAHD1	0.172	0.469	0.341	0.142
BAI1	0.269	0.252	-0.134	0.574
BAI2	0.204	0.389	0.018	0.94
BAI3	0.36	0.119	-0.245	0.297
BAIAP2	0.083	0.726	0.06	0.803
BAIAP2-AS1	0.196	0.409	-0.001	0.997
BAIAP2L1	-0.282	0.229	-0.136	0.569
BAIAP2L2	-0.29	0.215	-0.413	0.07
BAIAP3	-0.497	0.0259	-0.455	0.0439
BAK1	0.283	0.226	-0.035	0.883
BAMBI	-0.346	0.135	-0.225	0.34
BANCR	0.304	0.192	0.088	0.711
BANF1	0.055	0.819	-0.232	0.326
BANF2	0.09	0.707	0.075	0.755
BANK1	0.225	0.339	0.322	0.167
BANP	0.068	0.776	0.265	0.259
BAP1	0.368	0.11	0.331	0.153
BARD1	-0.136	0.567	0.364	0.115
BARHL1	0.087	0.715	-0.038	0.873
BARX1	0.216	0.36	0.145	0.543
BARX2	0.006	0.978	0	0.999
BASP1	0.602	0.00498	0.068	0.774
BATF	-0.04	0.868	0.17	0.475
BATF2	-0.314	0.178	-0.184	0.437
BATF3	0.232	0.325	0.023	0.922
BAX	-0.017	0.944	-0.049	0.838
BAZ1A	0.122	0.61	0.412	0.0714
BAZ1B	0.307	0.188	0.259	0.269
BAZ2A	-0.299	0.201	0.028	0.906
BAZ2B	-0.396	0.0837	-0.031	0.897
BBC3	0.222	0.347	-0.116	0.628
BBIP1	-0.198	0.403	-0.521	0.0186
BBOX1	0.053	0.824	-0.382	0.0961
BBS1	-0.254	0.28	-0.381	0.0971
BBS10	0.117	0.624	0.071	0.766
BBS12	-0.111	0.642	0.14	0.556
BBS2	-0.122	0.61	-0.294	0.208
BBS4	0.025	0.915	-0.171	0.472
BBS5	0.414	0.0698	0.29	0.214
BBS7	0.024	0.92	0.272	0.246
BBS9	0.189	0.425	0.127	0.594
BBX	-0.233	0.324	0.058	0.809
BCAM	-0.014	0.954	0.179	0.45
BCAN	0.019	0.937	-0.382	0.0965
BCAP29	0.134	0.572	-0.288	0.217
BCAP31	0.099	0.679	-0.088	0.711
BCAR1	-0.271	0.248	-0.009	0.971
BCAR3	-0.11	0.644	-0.029	0.902
BCAR4	0.033	0.89	-0.285	0.223
BCAS1	-0.351	0.129	-0.167	0.483
BCAS2	0.276	0.239	0.37	0.108
BCAS3	0.136	0.566	-0.195	0.409
BCAS4	0.306	0.189	-0.012	0.96
BCAT1	-0.035	0.885	0.301	0.197
BCAT2	0.205	0.385	0.346	0.135
BCCIP	0.024	0.921	-0.038	0.874
BCDIN3D	-0.388	0.0908	-0.433	0.0563
BCDIN3D-AS1	0.026	0.914	-0.299	0.201
BCHE	0.506	0.0229	0.147	0.536
BCKDHA	0.177	0.454	0.024	0.919
BCKDHB	-0.124	0.604	-0.429	0.059
BCKDK	0.138	0.562	-0.17	0.475
BCL10	-0.112	0.638	0.043	0.856
BCL11A	0.252	0.284	-0.498	0.0255
BCL11B	-0.218	0.356	-0.114	0.632
BCL2	0.102	0.669	-0.239	0.311
BCL2A1	0.465	0.0388	0.17	0.473
BCL2L1	-0.511	0.0214	-0.24	0.308
BCL2L10	0.092	0.7	-0.168	0.478
BCL2L11	-0.191	0.421	-0.13	0.585
BCL2L12	0.382	0.0966	0.243	0.301
BCL2L13	0.186	0.432	0.096	0.688
BCL2L14	-0.154	0.517	0.016	0.947
BCL2L15	-0.559	0.0104	-0.29	0.216
BCL2L2	0.061	0.798	0.293	0.21
BCL3	0.266	0.258	0.384	0.0947
BCL6	-0.268	0.254	0.065	0.784
BCL6B	-0.005	0.982	-0.154	0.516
BCL7A	0.293	0.21	-0.38	0.0986
BCL7B	0.153	0.521	-0.044	0.853
BCL7C	0.231	0.328	-0.008	0.973
BCL9	-0.32	0.17	-0.004	0.987
BCL9L	-0.054	0.82	-0.209	0.376
BCLAF1	0.073	0.76	0.097	0.685
BCMO1	-0.554	0.0113	-0.635	0.00262
BCO2	-0.595	0.00564	-0.276	0.24
BCOR	-0.207	0.382	-0.072	0.761
BCORL1	0.312	0.181	0.209	0.376
BCORP1	0.198	0.404	-0.261	0.267
BCR	-0.125	0.6	0.475	0.0343
BCRP3	-0.072	0.763	0.175	0.46
BCS1L	0.106	0.656	0.308	0.187
BDH1	-0.325	0.162	-0.239	0.309
BDH2	-0.408	0.0743	0.054	0.822
BDKRB1	-0.053	0.825	-0.019	0.937
BDKRB2	-0.079	0.74	-0.022	0.928
BDNF	-0.232	0.325	-0.194	0.413
BDNF-AS	-0.076	0.75	-0.33	0.156
BDP1	-0.244	0.301	0.152	0.524
BEAN1	-0.039	0.869	-0.066	0.781
BECN1	-0.018	0.94	0.504	0.0234
BEGAIN	0.318	0.172	0.286	0.222
BEND2	-0.063	0.793	-0.134	0.574
BEND3	0.381	0.0977	0.303	0.194
BEND4	0.439	0.0527	0.14	0.557
BEND5	0.023	0.922	0.141	0.554
BEND6	0.276	0.239	-0.208	0.378
BEND7	-0.231	0.327	-0.443	0.0505
BEST1	0.128	0.591	-0.302	0.195
BEST2	-0.045	0.852	0.002	0.993
BEST3	-0.099	0.679	-0.426	0.0612
BEST4	-0.216	0.36	0.216	0.36
BET1	0.013	0.957	0.048	0.841
BET1L	0.234	0.321	-0.214	0.364
BEX1	0.026	0.915	-0.369	0.11
BEX2	0.196	0.409	0.32	0.169
BEX4	-0.032	0.893	0.145	0.542
BEX5	-0.202	0.394	-0.187	0.431
BFAR	0.125	0.599	-0.269	0.252
BFSP1	-0.158	0.505	-0.327	0.159
BFSP2	0.119	0.617	-0.354	0.125
BFSP2-AS1	0.471	0.0361	0.034	0.887
BGN	0.548	0.0123	0.571	0.00852
BHLHB9	0.539	0.0143	0.599	0.00521
BHLHE22	0.148	0.532	-0.218	0.356
BHLHE23	-0.107	0.653	-0.014	0.953
BHLHE40	0.174	0.463	-0.085	0.722
BHLHE41	0.051	0.831	0.223	0.346
BHMT	0.046	0.847	0.03	0.899
BHMT2	-0.136	0.567	0.006	0.98
BICC1	-0.226	0.338	-0.131	0.582
BICD1	-0.066	0.781	-0.235	0.319
BICD2	0.343	0.138	0.603	0.00487
BID	0.382	0.0963	0.645	0.00212
BIK	-0.463	0.0397	-0.124	0.601
BIN1	0.034	0.888	-0.344	0.137
BIN2	-0.501	0.0243	-0.422	0.0637
BIN3	0.252	0.284	-0.078	0.742
BIN3-IT1	-0.168	0.48	0.286	0.222
BIRC2	-0.21	0.373	-0.088	0.711
BIRC3	-0.243	0.301	-0.073	0.761
BIRC5	0.422	0.0641	0.375	0.103
BIRC6	-0.2	0.397	-0.004	0.986
BIRC7	-0.4	0.0804	-0.305	0.192
BIVM	-0.002	0.993	-0.056	0.814
BLCAP	-0.017	0.944	0.174	0.464
BLID	0.177	0.456	0.236	0.316
BLK	0.163	0.491	0.308	0.187
BLM	0.384	0.0947	0.462	0.0404
BLMH	0.45	0.0467	0.311	0.182
BLNK	0.005	0.982	-0.127	0.593
BLOC1S1	-0.378	0.1	-0.678	0.00102
BLOC1S2	0.374	0.104	-0.065	0.785
BLOC1S3	0.278	0.235	0.397	0.0831
BLOC1S4	-0.17	0.472	-0.478	0.0329
BLOC1S6	0.281	0.23	0.019	0.938
BLVRA	0.141	0.554	-0.207	0.382
BLVRB	-0.193	0.414	-0.18	0.448
BLZF1	-0.003	0.99	0.04	0.867
BMF	0.161	0.497	0.372	0.106
BMP1	0.154	0.517	-0.145	0.541
BMP10	0.267	0.256	0.039	0.87
BMP15	-0.121	0.61	-0.121	0.613
BMP2	-0.058	0.81	0.015	0.951
BMP2K	-0.076	0.749	0.292	0.212
BMP3	-0.019	0.936	-0.004	0.987
BMP4	-0.544	0.0132	-0.039	0.869
BMP5	0.48	0.032	0.147	0.536
BMP6	0.329	0.157	-0.169	0.476
BMP7	-0.113	0.635	-0.344	0.137
BMP8A	0.039	0.869	-0.213	0.366
BMP8B	-0.43	0.0587	0.042	0.862
BMPER	0.217	0.358	-0.014	0.955
BMPR1A	0.157	0.51	-0.193	0.414
BMPR1B	-0.227	0.336	0.028	0.906
BMPR2	-0.243	0.301	-0.062	0.796
BMS1	0.134	0.574	0.462	0.0405
BMS1P6	-0.021	0.931	0.044	0.855
BMX	-0.32	0.169	-0.058	0.809
BNC1	-0.193	0.415	0.034	0.885
BNC2	0.436	0.0548	0.047	0.845
BNIP1	0.143	0.547	-0.326	0.16
BNIP2	0.304	0.192	0.412	0.0709
BNIP3	0.156	0.51	-0.264	0.26
BNIP3L	-0.229	0.331	-0.206	0.384
BNIPL	0.62	0.00357	0.301	0.198
BOC	0.216	0.361	0.277	0.237
BOD1	0.505	0.0231	0.227	0.335
BOD1L1	-0.402	0.079	-0.604	0.00481
BOD1L2	-0.017	0.943	-0.116	0.626
BOK	0.275	0.241	0.341	0.142
BOLA1	-0.17	0.474	-0.359	0.12
BOLA2	0.051	0.832	-0.051	0.83
BOLA3	0.412	0.0709	0.239	0.311
BOLA3-AS1	0.426	0.0608	0.264	0.261
BOLL	-0.21	0.373	-0.308	0.186
BOP1	0.251	0.286	0.113	0.634
BORA	0.247	0.295	0.093	0.696
BPESC1	0.157	0.507	0.088	0.713
BPGM	0.327	0.16	0.562	0.00998
BPHL	0.068	0.775	-0.168	0.479
BPI	0.252	0.283	-0.082	0.73
BPIFA1	0.024	0.92	-0.484	0.0306
BPIFA2	-0.154	0.517	0.217	0.358
BPIFA3	-0.06	0.801	-0.462	0.0402
BPIFA4P	0.089	0.709	-0.375	0.103
BPIFB1	-0.226	0.338	0.269	0.252
BPIFB2	-0.333	0.151	-0.388	0.0908
BPIFB4	-0.199	0.401	-0.413	0.07
BPIFB6	-0.007	0.976	-0.264	0.261
BPIFC	0.087	0.715	-0.434	0.0561
BPNT1	-0.532	0.0157	-0.533	0.0156
BPTF	0.012	0.962	0.144	0.545
BPY2	0.405	0.0761	-0.081	0.733
BRAF	0.469	0.0368	0.572	0.00842
BRAP	0.058	0.807	-0.29	0.215
BRAT1	0.129	0.588	0.253	0.282
BRCA1	0.112	0.637	0.547	0.0126
BRCA2	0.055	0.819	-0.083	0.729
BRCC3	-0.046	0.848	0.041	0.864
BRD1	-0.143	0.547	0.502	0.0242
BRD2	-0.022	0.926	0.278	0.235
BRD3	-0.022	0.926	0.355	0.125
BRD4	0.23	0.33	0.548	0.0124
BRD7	0.134	0.574	-0.284	0.225
BRD7P3	0.013	0.955	0.363	0.116
BRD8	-0.168	0.479	0.066	0.783
BRD9	-0.053	0.823	0.126	0.596
BRDT	0.137	0.565	0.086	0.718
BRE	-0.153	0.52	-0.556	0.0109
BREA2	-0.172	0.467	-0.019	0.935
BRE-AS1	0.066	0.782	0.008	0.972
BRF1	-0.119	0.616	0.07	0.768
BRF2	0.153	0.52	-0.101	0.671
BRI3	-0.191	0.42	-0.383	0.0954
BRI3BP	-0.154	0.517	-0.45	0.0465
BRICD5	-0.281	0.23	-0.147	0.535
BRINP1	-0.089	0.709	-0.12	0.615
BRINP2	0.083	0.728	-0.189	0.425
BRIP1	0.025	0.916	0.516	0.0198
BRIX1	0.077	0.746	0.089	0.71
BRK1	0.215	0.362	-0.04	0.866
BRMS1	0.217	0.358	-0.006	0.98
BRMS1L	0.288	0.218	0.405	0.0768
BROX	-0.25	0.288	-0.442	0.0511
BRPF1	0.205	0.386	0.254	0.279
BRPF3	0.229	0.331	-0.134	0.573
BRS3	0.174	0.463	-0.002	0.993
BRSK1	0.264	0.261	-0.215	0.363
BRSK2	0.056	0.815	-0.195	0.411
BRWD1	-0.274	0.242	0.186	0.433
BRWD1-IT2	0.308	0.186	0.111	0.641
BRWD3	-0.155	0.515	0.106	0.657
BSDC1	-0.168	0.48	0.127	0.592
BSG	0.238	0.313	-0.168	0.48
BSN	0.067	0.778	-0.052	0.827
BSN-AS2	0.188	0.427	0.4	0.0808
BSND	0.17	0.474	-0.231	0.326
BSPRY	-0.186	0.432	0.099	0.679
BST1	0.127	0.594	-0.087	0.715
BST2	0.033	0.888	-0.093	0.697
BTAF1	-0.084	0.726	0.199	0.401
BTBD1	0.362	0.117	0.204	0.389
BTBD10	0.278	0.236	-0.012	0.959
BTBD11	-0.138	0.563	-0.067	0.78
BTBD16	-0.363	0.116	-0.016	0.945
BTBD17	-0.348	0.132	0.254	0.28
BTBD18	-0.203	0.391	0.242	0.304
BTBD19	-0.041	0.863	-0.227	0.336
BTBD2	0.081	0.735	0.201	0.397
BTBD3	-0.104	0.662	-0.196	0.408
BTBD6	-0.492	0.0275	-0.277	0.238
BTBD7	-0.356	0.123	0.293	0.21
BTBD8	0.026	0.913	-0.308	0.187
BTBD9	0.134	0.573	-0.173	0.465
BTC	-0.044	0.855	0.175	0.461
BTD	-0.023	0.924	-0.606	0.00462
BTF3	-0.181	0.445	-0.199	0.4
BTF3L4	0.41	0.0726	0.313	0.179
BTF3P11	-0.208	0.379	0.019	0.937
BTG1	-0.359	0.12	-0.208	0.379
BTG2	0.023	0.923	-0.077	0.747
BTG3	0.433	0.0566	0.035	0.884
BTG4	-0.23	0.329	-0.226	0.339
BTK	0.226	0.337	0.309	0.185
BTLA	-0.002	0.993	0.002	0.992
BTN1A1	0.091	0.702	-0.3	0.199
BTN2A1	-0.119	0.616	-0.182	0.443
BTN2A2	0.226	0.338	0.086	0.72
BTN2A3P	0.514	0.0203	-0.111	0.642
BTN3A1	-0.235	0.319	-0.324	0.163
BTN3A2	-0.322	0.166	-0.327	0.16
BTN3A3	-0.296	0.205	-0.097	0.684
BTNL2	0.265	0.259	-0.381	0.0977
BTNL3	0.243	0.303	-0.299	0.2
BTNL8	0.232	0.325	-0.177	0.456
BTNL9	0.321	0.168	0.007	0.976
BTRC	0.327	0.159	-0.177	0.456
BUB1	0.378	0.1	0.072	0.763
BUB1B	0.239	0.311	0.331	0.154
BUB3	0.122	0.609	-0.215	0.364
BUD13	0.13	0.586	0.156	0.512
BUD31	0.066	0.782	0.037	0.876
BVES	0.339	0.144	0.113	0.634
BVES-AS1	0.265	0.259	0.126	0.598
BYSL	0.527	0.0171	0.248	0.293
BZRAP1	0.205	0.385	-0.204	0.389
BZRAP1-AS1	0.219	0.353	-0.167	0.482
BZW1	0.088	0.711	0.403	0.0779
BZW2	-0.155	0.514	-0.282	0.228
C10orf10	-0.166	0.485	-0.05	0.833
C10orf107	0.085	0.723	0.325	0.162
C10orf11	0.043	0.856	-0.03	0.901
C10orf112	0.193	0.416	0.312	0.18
C10orf113	0.086	0.719	-0.042	0.861
C10orf118	-0.444	0.05	-0.364	0.115
C10orf12	0.079	0.74	0.03	0.9
C10orf126	-0.328	0.159	-0.103	0.666
C10orf128	0.353	0.127	0.114	0.632
C10orf137	0.285	0.224	-0.029	0.903
C10orf2	0.391	0.0879	0.072	0.761
C10orf25	0.305	0.191	0.457	0.0429
C10orf32	0.272	0.247	-0.243	0.301
C10orf35	0.108	0.65	-0.218	0.356
C10orf40	0.28	0.232	0.244	0.299
C10orf53	0.282	0.229	-0.058	0.807
C10orf54	-0.695	0.000666	-0.227	0.337
C10orf55	-0.025	0.917	-0.032	0.894
C10orf62	0.109	0.646	-0.273	0.244
C10orf67	-0.377	0.101	-0.338	0.145
C10orf68	-0.358	0.121	-0.514	0.0205
C10orf71	0.008	0.972	0.114	0.633
C10orf71-AS1	-0.189	0.426	0.078	0.744
C10orf76	0.258	0.272	-0.111	0.643
C10orf82	-0.094	0.693	-0.048	0.84
C10orf85	0.06	0.803	-0.059	0.803
C10orf88	0.207	0.38	0.054	0.822
C10orf90	0.284	0.225	-0.19	0.421
C10orf91	-0.101	0.672	0.263	0.263
C10orf95	0.122	0.607	-0.196	0.406
C10orf99	-0.132	0.58	0.045	0.85
C11orf1	-0.292	0.212	-0.374	0.104
C11orf16	0.283	0.226	-0.297	0.203
C11orf21	-0.15	0.528	-0.06	0.801
C11orf24	0.453	0.0447	0.442	0.0512
C11orf30	0.342	0.14	0.148	0.534
C11orf31	0.102	0.669	-0.38	0.0984
C11orf35	-0.307	0.188	-0.392	0.0873
C11orf40	0.258	0.272	0.001	0.998
C11orf42	0.192	0.418	0.124	0.603
C11orf44	-0.041	0.864	0.085	0.722
C11orf45	-0.207	0.382	-0.117	0.624
C11orf48	0.42	0.0654	-0.154	0.518
C11orf49	0.462	0.0404	-0.032	0.894
C11orf53	0.121	0.611	0.061	0.798
C11orf54	-0.439	0.0526	-0.375	0.103
C11orf57	-0.412	0.0714	-0.003	0.991
C11orf58	0.425	0.0618	0.254	0.28
C11orf63	-0.021	0.929	-0.004	0.987
C11orf65	-0.062	0.797	-0.559	0.0103
C11orf68	-0.029	0.903	-0.143	0.549
C11orf70	-0.324	0.163	-0.113	0.635
C11orf71	-0.206	0.383	-0.497	0.0258
C11orf72	0.085	0.723	-0.287	0.219
C11orf73	0.148	0.534	-0.009	0.969
C11orf74	0.15	0.528	-0.133	0.577
C11orf80	-0.455	0.0436	-0.172	0.467
C11orf82	0.32	0.17	0.25	0.287
C11orf83	0.019	0.935	-0.06	0.801
C11orf84	0.124	0.602	-0.19	0.421
C11orf85	-0.181	0.445	-0.165	0.486
C11orf86	-0.05	0.834	-0.086	0.719
C11orf87	-0.339	0.143	-0.301	0.197
C11orf88	-0.093	0.697	-0.218	0.356
C11orf94	0.012	0.961	0.061	0.799
C11orf95	-0.052	0.826	0.054	0.822
C11orf96	0.24	0.308	-0.066	0.783
C12orf10	0.06	0.802	-0.284	0.225
C12orf23	-0.192	0.417	-0.228	0.333
C12orf29	0.273	0.244	-0.025	0.917
C12orf39	0.003	0.991	-0.328	0.158
C12orf4	0.184	0.438	0.345	0.136
C12orf40	0.233	0.323	0.072	0.763
C12orf42	-0.343	0.138	-0.052	0.827
C12orf43	0.453	0.0451	0.066	0.781
C12orf44	0.279	0.233	-0.13	0.586
C12orf45	0.205	0.386	-0.052	0.827
C12orf49	0.053	0.825	-0.5	0.0249
C12orf5	0.306	0.189	0.211	0.372
C12orf50	0.213	0.368	0.078	0.745
C12orf52	0.305	0.191	-0.234	0.32
C12orf54	0.235	0.319	0.017	0.942
C12orf56	0.062	0.795	0.257	0.274
C12orf57	0.3	0.199	0.158	0.506
C12orf60	-0.101	0.673	0.004	0.988
C12orf61	-0.523	0.0181	-0.296	0.204
C12orf65	0.219	0.354	-0.376	0.102
C12orf66	-0.05	0.836	-0.493	0.0271
C12orf68	0.109	0.646	0.453	0.0451
C12orf73	-0.038	0.874	-0.392	0.087
C12orf74	-0.078	0.743	-0.343	0.139
C12orf75	-0.107	0.653	-0.488	0.029
C12orf76	-0.063	0.791	-0.267	0.255
C12orf77	0.043	0.857	-0.308	0.186
C12orf79	-0.133	0.576	-0.344	0.138
C12orf80	-0.078	0.745	0.005	0.985
C13orf45	-0.023	0.924	0.012	0.961
C14orf1	0.152	0.522	-0.01	0.968
C14orf105	-0.315	0.175	-0.056	0.813
C14orf119	0.087	0.717	0.554	0.0113
C14orf132	0.149	0.531	0.221	0.35
C14orf142	0.062	0.794	-0.239	0.311
C14orf159	-0.191	0.421	-0.242	0.304
C14orf164	-0.082	0.731	-0.33	0.155
C14orf166	0.276	0.239	0.438	0.0536
C14orf166B	0.504	0.0236	0.082	0.73
C14orf169	0.371	0.107	0.468	0.0374
C14orf178	-0.05	0.834	-0.268	0.254
C14orf180	-0.155	0.513	0.015	0.951
C14orf182	-0.173	0.467	0.137	0.566
C14orf183	-0.456	0.0433	-0.237	0.315
C14orf2	0.173	0.467	-0.089	0.711
C14orf23	0.412	0.0711	-0.177	0.454
C14orf28	-0.187	0.43	-0.238	0.313
C14orf37	0.364	0.115	0.233	0.323
C14orf39	0.093	0.696	-0.191	0.42
C14orf64	-0.06	0.8	-0.247	0.293
C14orf79	-0.161	0.497	0.477	0.0333
C14orf80	0.088	0.711	0.172	0.468
C14orf93	-0.1	0.675	0.073	0.761
C15orf26	-0.09	0.705	-0.018	0.939
C15orf27	0.293	0.21	0.147	0.535
C15orf32	0.173	0.466	0.34	0.142
C15orf37	0.211	0.372	-0.024	0.919
C15orf38	-0.071	0.765	-0.141	0.554
C15orf39	0.073	0.76	0.332	0.152
C15orf40	0.182	0.442	0.099	0.679
C15orf41	0.211	0.371	-0.049	0.839
C15orf43	0.146	0.539	-0.211	0.373
C15orf48	0.49	0.0283	0.072	0.763
C15orf52	-0.06	0.801	0.245	0.297
C15orf54	0.263	0.262	0.18	0.448
C15orf56	0.088	0.713	0.073	0.76
C15orf57	-0.164	0.489	-0.101	0.671
C15orf59	-0.14	0.556	0.252	0.283
C15orf60	-0.243	0.302	-0.28	0.232
C15orf61	0.297	0.203	-0.298	0.202
C15orf62	-0.502	0.0242	-0.025	0.916
C15orf65	-0.08	0.739	-0.474	0.0348
C16orf11	0.006	0.98	-0.145	0.543
C16orf13	-0.145	0.541	-0.411	0.0716
C16orf3	0.171	0.47	-0.231	0.327
C16orf45	-0.004	0.987	-0.062	0.796
C16orf46	-0.196	0.409	-0.096	0.687
C16orf52	-0.165	0.487	0.239	0.311
C16orf54	0.056	0.816	0.092	0.699
C16orf58	0.015	0.949	-0.117	0.624
C16orf59	0.393	0.0861	0.061	0.8
C16orf62	0.358	0.121	-0.129	0.587
C16orf70	0.233	0.324	0.071	0.766
C16orf71	-0.181	0.445	0.369	0.109
C16orf72	0.112	0.638	-0.381	0.0974
C16orf74	-0.226	0.338	0.264	0.26
C16orf78	-0.223	0.345	0.011	0.962
C16orf80	0.211	0.371	-0.14	0.556
C16orf82	0.318	0.171	-0.309	0.184
C16orf86	-0.119	0.618	-0.196	0.407
C16orf87	0.214	0.364	-0.204	0.388
C16orf89	0.029	0.905	-0.055	0.819
C16orf91	0.097	0.685	-0.359	0.12
C16orf92	0.342	0.14	0.243	0.303
C16orf93	-0.311	0.182	-0.19	0.421
C16orf95	-0.108	0.651	-0.262	0.264
C16orf98	0.353	0.127	-0.102	0.67
C17orf100	0.167	0.482	0.139	0.56
C17orf103	0.117	0.624	-0.245	0.297
C17orf104	0.09	0.707	0.433	0.0568
C17orf105	0.365	0.113	0.138	0.562
C17orf47	0.237	0.315	-0.072	0.764
C17orf50	-0.171	0.472	-0.157	0.51
C17orf53	0.263	0.262	0.541	0.0137
C17orf58	0.031	0.895	-0.246	0.296
C17orf59	0.15	0.528	-0.233	0.322
C17orf62	0.367	0.111	0.262	0.265
C17orf64	0.48	0.0321	0.071	0.765
C17orf66	0.267	0.256	-0.002	0.993
C17orf67	-0.133	0.577	-0.005	0.984
C17orf70	0.165	0.487	0.396	0.0838
C17orf72	-0.32	0.168	0.045	0.851
C17orf74	-0.275	0.241	-0.064	0.79
C17orf75	0.285	0.223	0.252	0.285
C17orf76-AS1	-0.163	0.492	0.036	0.88
C17orf77	0.426	0.0614	-0.095	0.692
C17orf78	0.095	0.691	-0.094	0.692
C17orf80	0.394	0.0852	0.318	0.172
C17orf82	-0.113	0.634	-0.348	0.133
C17orf85	0.104	0.661	0.235	0.318
C17orf89	0.121	0.61	0.218	0.357
C17orf96	0.427	0.0601	0.44	0.0524
C17orf97	-0.225	0.34	-0.676	0.00107
C17orf98	-0.224	0.343	0.239	0.31
C17orf99	0.498	0.0254	0.227	0.336
C18orf12	-0.092	0.701	-0.311	0.181
C18orf15	0.004	0.987	-0.19	0.423
C18orf21	0.563	0.00967	-0.008	0.972
C18orf25	0.195	0.411	0.053	0.824
C18orf42	0.391	0.088	0.018	0.941
C18orf49	0.293	0.21	-0.31	0.183
C18orf54	0.126	0.597	-0.124	0.604
C18orf56	0.155	0.515	-0.158	0.507
C18orf61	-0.049	0.838	-0.389	0.0896
C18orf8	0.424	0.0626	-0.265	0.259
C19orf10	0.167	0.481	0.038	0.875
C19orf12	0.701	0.00057	0.422	0.0638
C19orf18	0.188	0.428	0.214	0.366
C19orf24	0.649	0.00197	-0.04	0.868
C19orf25	0.338	0.145	0.507	0.0226
C19orf26	-0.193	0.416	-0.125	0.6
C19orf33	-0.199	0.399	0.025	0.918
C19orf40	0.225	0.34	-0.107	0.652
C19orf43	0.018	0.938	0.375	0.104
C19orf44	0.096	0.688	-0.075	0.754
C19orf45	-0.276	0.239	-0.493	0.0271
C19orf47	-0.083	0.728	0.326	0.161
C19orf48	0.171	0.472	0.534	0.0154
C19orf52	0.267	0.254	0.033	0.889
C19orf53	0.323	0.165	0.188	0.428
C19orf54	-0.229	0.331	-0.473	0.0351
C19orf55	0.249	0.29	0.223	0.345
C19orf57	0.204	0.389	-0.428	0.0601
C19orf59	-0.085	0.722	0.372	0.106
C19orf60	-0.023	0.923	-0.168	0.479
C19orf66	0.081	0.734	0.168	0.478
C19orf68	0.173	0.466	0.282	0.228
C19orf69	-0.178	0.452	0.05	0.833
C19orf70	0.059	0.805	-0.059	0.803
C19orf73	0.131	0.582	-0.158	0.507
C19orf77	0.082	0.732	-0.073	0.759
C19orf80	-0.338	0.145	0.106	0.656
C19orf81	-0.071	0.767	-0.273	0.244
C19orf82	-0.198	0.402	0.209	0.376
C1D	-0.187	0.431	-0.187	0.43
C1GALT1	-0.327	0.16	-0.352	0.128
C1GALT1C1	-0.194	0.412	-0.331	0.154
C1orf100	0.016	0.947	0.145	0.543
C1orf101	-0.249	0.29	0.121	0.612
C1orf105	-0.356	0.124	-0.507	0.0226
C1orf106	-0.416	0.0683	-0.191	0.419
C1orf109	0.25	0.288	0.348	0.133
C1orf110	0.282	0.229	0.283	0.227
C1orf111	0.091	0.703	-0.12	0.616
C1orf112	0.279	0.234	0.511	0.0212
C1orf115	-0.183	0.44	-0.362	0.117
C1orf116	-0.183	0.44	0.107	0.653
C1orf122	0.347	0.134	0.033	0.891
C1orf123	0.484	0.0307	-0.143	0.547
C1orf127	-0.058	0.809	-0.509	0.022
C1orf131	-0.058	0.809	-0.092	0.699
C1orf132	-0.065	0.787	-0.1	0.674
C1orf145	-0.269	0.252	-0.137	0.564
C1orf158	0.07	0.769	-0.449	0.047
C1orf159	-0.101	0.672	-0.133	0.575
C1orf162	-0.224	0.343	0.185	0.434
C1orf168	-0.002	0.992	-0.322	0.166
C1orf170	-0.099	0.677	0.085	0.722
C1orf172	-0.152	0.523	0.037	0.878
C1orf173	0.051	0.829	0.323	0.165
C1orf174	0.033	0.891	0.001	0.996
C1orf177	0.148	0.532	0.148	0.534
C1orf180	0.505	0.0231	0.373	0.106
C1orf192	-0.334	0.151	-0.224	0.342
C1orf194	-0.304	0.193	-0.405	0.0768
C1orf198	0.063	0.791	-0.121	0.613
C1orf200	0.092	0.7	-0.168	0.478
C1orf204	-0.033	0.891	0.002	0.993
C1orf21	0.017	0.945	-0.445	0.0495
C1orf210	-0.246	0.296	-0.025	0.917
C1orf213	-0.117	0.622	-0.225	0.341
C1orf216	0.193	0.415	0.32	0.17
C1orf220	-0.198	0.402	0.242	0.303
C1orf226	-0.46	0.0412	-0.188	0.426
C1orf227	0.152	0.523	-0.318	0.172
C1orf228	-0.263	0.263	-0.415	0.069
C1orf233	0.264	0.261	0.119	0.618
C1orf234	0.041	0.864	0.003	0.99
C1orf27	0.031	0.895	0.098	0.68
C1orf35	-0.207	0.381	-0.173	0.466
C1orf43	0.043	0.858	-0.02	0.934
C1orf50	0.139	0.56	-0.051	0.833
C1orf51	-0.216	0.361	-0.116	0.627
C1orf52	0.016	0.948	0.439	0.0531
C1orf53	-0.097	0.684	-0.444	0.0496
C1orf54	0.021	0.929	-0.107	0.653
C1orf56	0.036	0.881	0.139	0.56
C1orf61	0.181	0.445	0.09	0.705
C1orf63	-0.01	0.968	-0.066	0.781
C1orf64	-0.107	0.652	-0.113	0.636
C1orf65	-0.395	0.0846	0.042	0.861
C1orf68	-0.112	0.638	-0.265	0.26
C1orf74	0.336	0.147	0.272	0.245
C1orf85	-0.077	0.746	-0.102	0.67
C1orf86	-0.098	0.682	-0.096	0.687
C1orf87	0.117	0.622	0.436	0.0547
C1orf94	0.264	0.26	-0.243	0.301
C1orf95	-0.192	0.417	-0.329	0.157
C1QA	-0.214	0.364	-0.034	0.887
C1QB	-0.173	0.466	0.003	0.991
C1QBP	0.29	0.214	-0.1	0.676
C1QC	-0.118	0.619	-0.121	0.611
C1QL1	0.227	0.336	-0.216	0.361
C1QTNF1	-0.258	0.272	-0.117	0.624
C1QTNF1-AS1	-0.103	0.667	-0.181	0.444
C1QTNF2	-0.06	0.803	0.115	0.629
C1QTNF3	-0.276	0.239	-0.083	0.729
C1QTNF4	0.35	0.13	0.518	0.0192
C1QTNF6	0.222	0.348	-0.146	0.538
C1QTNF7	0.158	0.507	-0.002	0.994
C1QTNF9	-0.124	0.601	-0.029	0.904
C1QTNF9B-AS1	-0.192	0.418	-0.427	0.0605
C1R	0.371	0.107	0.398	0.0825
C1RL	-0.27	0.249	0.285	0.222
C1RL-AS1	-0.277	0.237	0.259	0.271
C1S	0.525	0.0175	0.302	0.196
C2	0.503	0.0239	0.221	0.35
C20orf112	-0.162	0.495	-0.042	0.859
C20orf141	0.125	0.599	-0.099	0.677
C20orf144	0.424	0.0626	0.292	0.212
C20orf166	0.242	0.304	-0.072	0.763
C20orf166-AS1	0.163	0.493	-0.374	0.104
C20orf173	-0.246	0.295	-0.056	0.813
C20orf181	-0.12	0.613	-0.451	0.0462
C20orf194	0.296	0.205	0.476	0.0337
C20orf195	-0.292	0.212	-0.048	0.839
C20orf196	-0.148	0.534	-0.644	0.00219
C20orf197	0.23	0.328	0.072	0.764
C20orf201	-0.09	0.705	0.051	0.83
C20orf202	-0.212	0.369	0.059	0.806
C20orf203	0.321	0.168	0.022	0.927
C20orf26	0.365	0.114	0.165	0.486
C20orf27	0.039	0.872	-0.022	0.926
C20orf62	0.028	0.906	-0.27	0.249
C20orf78	0.007	0.977	-0.052	0.827
C20orf85	0.072	0.763	-0.219	0.354
[truncated: 17,852 more rows]
